# Supplementary material for: Engaging an HIV vaccine target through the acquisition of low B cell affinity
Source: Nat Commun. 2023 Aug 28;14:5249. doi: 10.1038/s41467-023-40918-2 (PMC10462694; doi:10.1038/s41467-023-40918-2)
Supplement: Supplementary file 3 — Supplementary Data 1 [file 41467_2023_40918_MOESM3_ESM.xlsx]

## Sheet: BCR SEQUENCES  MOUSE A, B, C
Index	Ab ID	Mouse	Public CDRH3 Lineage ID	Public Clone (HC/LC)?	VH Gene	DH Gene	JH Gene	CDRH3 (aa)	CDRH3 (nt)	CDRH3 Length (aa)	VL Germline	J Gene	CDRL3 (aa)	CDRL3 (nt)	CDRL3 Length (aa)	GenBank Accession Number (VH)	GenBank Accession Number (VL)
1	A_001	A			IGHV1-2*02	IGHD1-1*01	IGHJ1*01	ARESSWDDGYFHH	GCGAGAGAAAGCAGCTGGGACGACGGATACTTCCACCAC	13	IGKV8-28*01	IGKJ4*01	GVGDTIKEQFVYV	CAGCAAAGTAAGGAGGTTCCTCGGACG	13	OR360885	OR361091
2	A_002	A	2	Yes	IGHV1-2*02	IGHD3-10*01	IGHJ4*02	ARDGTSLLWFGESFYFDY	GCGAGAGATGGGACGTCATTACTGTGGTTCGGGGAGTCATTTTACTTTGACTAC	18	IGKV5-48*01	IGKJ5*01	QQNNSWPTLT	CAACATCATTATGGTACTCCGCTCACG	10	OR360886	OR361092
3	A_003	A			IGHV1-2*02	IGHD1-1*01	IGHJ1*01	ARESSWDDGYFHH	GCGAGAGAAAGCAGCTGGGACGACGGATACTTCCACCAC	13	IGKV12-44*01	IGKJ5*01	QHHYGTPLT	CTACAGTATGATGAGTTTCCTCGGACG	9	OR360887	OR361093
4	A_004	A			IGHV1-2*02	IGHD1-7*01	IGHJ6*02	ARPITGTTEDYYYYFGMDV	GCGAGACCGATAACTGGAACTACGGAAGATTACTACTACTACTTCGGTATGGACGTC	19	IGKV1-135*01	IGKJ1*01	WQGTHFPRT	CAACATCATTATGGTACTCCGCTCACG	9	OR360888	OR361094
5	A_005	A			IGHV1-2*02	IGHD3-10*01	IGHJ4*02	ARDWDYGSGNYSHFDN	GCGAGAGATTGGGACTATGGTTCGGGGAATTATTCCCACTTTGACAAC	16	IGKV4-80*01	IGKJ1*01	HQWSRYPT	CAACATCATTATGGTACTCCGCTCACG	8	OR360889	OR361095
6	A_006	A			IGHV1-2*02	IGHD3-10*01	IGHJ5*02	ARNYYGSGSYYKNWFDP	GCGAGAAATTACTATGGTTCGGGGAGTTATTATAAGAACTGGTTCGACCCC	17	IGKV12-44*01	IGKJ5*01	QHHYGTPLT	CAGCAAAGTAATGAGGATCCTTACACG	9	OR360890	OR361096
7	A_007	A			IGHV1-2*02	IGHD3-9*01	IGHJ6*02	ARGDYDILTGYYEDYFGMDV	GCGAGAGGGGATTACGATATTTTGACTGGTTATTATGAGGACTACTTCGGTATGGACGTC	20	IGKV12-44*01	IGKJ5*01	QHHYGTPLT	CAACATCATTATGGTACTCCGCTCACG	9	OR360891	OR361097
8	A_008	A			IGHV1-2*02	IGHD3-10*01	IGHJ4*02	ARVTMVRGVIPDY	GCGAGAGTTACTATGGTTCGGGGAGTTATTCCCGACTAC	13	IGKV3-2*01	IGKJ2*01	QQSKEVPYT	CTACAGTATGATGAGTTTCCTCGGACG	9	OR360892	OR361098
9	A_009	A			IGHV1-2*02	IGHD3-9*01	IGHJ6*02	ARNDILTGYPGMDV	GCGAGAAACGATATTTTGACTGGTTACCCCGGTATGGACGTC	14	IGKV8-16*01	IGKJ5*01	ALWYSNRFI	CAGCAGTGGAGTAGTTACCCAATATTCACG	9	OR360893	OR361099
10	A_010	A			IGHV1-2*02	IGHD3-10*01	IGHJ4*02	ARARLLWFGELRAPFDY	GCGAGAGCGCGATTACTATGGTTCGGGGAGTTAAGGGCCCCTTTTGACTAC	17	IGKV3-5*01	IGKJ2*01	QQSYEDPYT	CAACATCATTATGGTACTCCGCTCACG	9	OR360894	OR361100
11	A_011	A	1		IGHV1-2*02	IGHD3-9*01	IGHJ6*02	AREDYDILTGYLDYSYGMDV	GCGAGAGAAGATTACGATATTTTGACTGGTTATTTGGACTACTCCTACGGTATGGACGTC	20	IGKV12-44*01	IGKJ1*01	QHHYNFPRT	CAGCAAAATAATGAGGATCCGTACACG	9	OR360895	OR361101
12	A_012	A	2	Yes	IGHV1-2*02	IGHD3-10*01	IGHJ4*02	ARDGTSLLWFGESFYFDY	GCGAGAGATGGGACGTCATTACTGTGGTTCGGGGAGTCATTTTACTTTGACTAC	18	IGKV5-48*01	IGKJ5*01	QQSNSWPTLT	CAGCAACATTATAGCACTCCGCTCACG	10	OR360896	OR361102
13	A_013	A	1		IGHV1-2*02	IGHD3-9*01	IGHJ6*02	ARTDYDILTGYYDYYYGMDV	GCGAGAACGGATTACGATATTTTGACTGGTTATTATGACTACTACTACGGTATGGACGTC	20	IGKV12-44*01	IGKJ1*01	QHHYNIPRT	CAACATCATTATGGTACTCCGCTCACG	9	OR360897	OR361103
14	A_014	A			IGHV1-2*02	IGHD6-19*01	IGHJ4*02	ARGQQWDY	GCGAGAGGACAACAGTGGGACTAC	8	IGKV4-68*01	IGKJ5*01	QQWSSNPLT	CTACAGTATGATGAGTTTCCTCGGACG	9	OR360898	OR361104
15	A_015	A			IGHV1-2*02	IGHD4-4*01	IGHJ4*02	ARGTTVSPVDY	GCGAGAGGGACTACAGTGAGTCCCGTTGACTAC	11	IGKV8-16*01	IGKJ1*01	ALWYSNHWV	CAACATCATTATGGTACTCCGCTCACG	9	OR360899	OR361105
16	A_016	A			IGHV1-2*02	IGHD1-1*01	IGHJ1*01	ARESSWDDGYFHH	GCGAGAGAAAGCAGCTGGGACGACGGATACTTCCACCAC	13	IGKV8-21*01	IGKJ5*01	KQSYNLPLT	CAGCAAAGTAATGAGGATCCGTACACG	9	OR360900	OR361106
17	A_017	A			IGHV1-2*02	IGHD3-9*01	IGHJ6*02	ARLLRYFDWLGSYGMDV	GCGAGGTTATTACGATATTTTGACTGGCTAGGTTCCTACGGTATGGACGTC	17	IGKV14-111*01	IGKJ1*01	LQYDEFPRT	CAGCAATATTATAGCTATCCATTCACG	9	OR360901	OR361107
18	A_018	A	1	Yes	IGHV1-2*02	IGHD3-9*01	IGHJ6*02	AREDYDILTGYLDYSYGMDV	GCGAGAGAAGATTACGATATTTTGACTGGTTATTTGGACTACTCCTACGGTATGGACGTC	20	IGKV12-44*01	IGKJ5*01	QHHYGTPLT	CAGCAAAATAATGAGGATCCGTACACG	9	OR360902	OR361108
19	A_019	A			IGHV1-2*02	IGHD5-12*01	IGHJ6*02	ARDGVDVVATILFYGMDV	GCGAGAGATGGGGTGGATGTAGTGGCTACGATTTTGTTCTACGGTATGGACGTC	18	IGKV3-5*01	IGKJ4*01	QQSNEDPFT	CAACATCATTATGGTACTCCGCTCACG	9	OR360903	OR361109
20	A_021	A			IGHV1-2*02	IGHD3-10*01	IGHJ4*02	ARGRVLLWFGELKGLDY	GCGAGAGGGAGGGTATTACTATGGTTCGGGGAGTTAAAAGGTCTTGACTAC	17	IGKV12-44*01	IGKJ1*01	QHHYNIPRT	CAACATCATTATGGTACTCCGCTCACG	9	OR360904	OR361110
21	A_022	A	1	Yes	IGHV1-2*02	IGHD3-9*01	IGHJ6*02	AREDYDILTGYYDYYYGMDV	GCGAGAGAAGATTACGATATTTTGACTGGTTATTATGACTACTACTACGGTATGGACGTC	20	IGKV12-44*01	IGKJ5*01	QHHYGTPLT	TGGCAAGGTACACATTTTCCTCAGACG	9	OR360905	OR361111
22	A_023	A	1	Yes	IGHV1-2*02	IGHD3-9*01	IGHJ6*02	AREDHDILTGYLDYSYGMDV	GCGAGAGAAGATCACGATATTTTGACTGGTTATTTGGACTACTCCTACGGTATGGACGTC	20	IGKV12-44*01	IGKJ5*01	QHHYGTPLT	CAGCAGGATTATAGCTCTCCTCTCACG	9	OR360906	OR361112
23	A_024	A			IGHV1-2*02	IGHD1-1*01	IGHJ1*01	ARESSWDDGYFHH	GCGAGAGAAAGCAGCTGGGACGACGGATACTTCCACCAC	13	IGKV12-44*01	IGKJ5*01	QHHYGTPLT	CAGCAGGGTAGTAGTATACCACTCACG	9	OR360907	OR361113
24	A_025	A	4	Yes	IGHV1-2*02	IGHD3-9*01	IGHJ6*02	AREYYDILTGYYYYYYGMDV	GCGAGAGAGTATTACGATATTTTGACTGGTTATTACTACTACTACTACGGTATGGACGTC	20	IGKV12-44*01	IGKJ5*01	QHHYGTPLT	GGTGTGGGTGATACAATTAAGGAACAATTTGTGTATGTT	9	OR360908	OR361114
25	A_026	A			IGHV1-2*02	IGHD3-10*01	IGHJ5*02	ARRSGFLWFGELNGWFDP	GCGAGACGATCCGGGTTTCTATGGTTCGGGGAATTAAACGGCTGGTTCGACCCC	18	IGKV14-111*01	IGKJ1*01	LQYDEFPRT	CAGCAAAGTTATGAGGATCCGTACACG	9	OR360909	OR361115
26	A_027	A			IGHV1-2*02	IGHD1-1*01	IGHJ1*01	ARESSWDDGYFHH	GCGAGAGAAAGCAGCTGGGACGACGGATACTTCCACCAC	13	IGKV4-59*01	IGKJ5*01	QQWSSNPLT	CAACATCATTATGGTACTCCGCTCACG	9	OR360910	OR361116
27	A_028	A			IGHV1-2*02	IGHD3-10*01	IGHJ5*02	ARRAGFLWFGELNGWFDP	GCGAGACGAGCCGGGTTCCTATGGTTCGGGGAGTTAAACGGCTGGTTCGACCCC	18	IGKV12-44*01	IGKJ5*01	QHHYGTPLT	GCTCTATGGTACAGCAACCGTTTTATT	9	OR360911	OR361117
28	A_029	A			IGHV1-2*02	IGHD7-27*01	IGHJ6*02	ARGVVRGAPDYYYYGMDV	GCGAGAGGGGTGGTTCGGGGAGCCCCGGACTACTACTACTACGGTATGGACGTC	18	IGKV12-44*01	IGKJ5*01	QHHYGTPLT	GCTCTATGGTACAGCACCCATTATGTT	9	OR360912	OR361118
29	A_031	A			IGHV1-2*02	IGHD4-4*01	IGHJ6*02	ASPMTTVTTLTYLYYYGMDV	GCGAGCCCGATGACTACAGTAACTACACTTACTTACCTCTACTACTACGGTATGGACGTC	20	IGKV12-44*01	IGKJ5*01	QHHYGTPLT	CTACAGTATGATGAGTTTCCTCGGACG	9	OR360913	OR361119
30	A_032	A			IGHV1-2*02	IGHD3-16*02	IGHJ4*02	AREWLRLGGFDY	GCGAGAGAGTGGCTACGATTGGGGGGGTTTGACTAC	12	IGKV1-135*01	IGKJ1*01	WQGTHFPRT	CAACATCATTATGGTACTCCGCTCACG	9	OR360914	OR361120
31	A_033	A			IGHV1-2*02	IGHD7-27*01	IGHJ4*02	ARWEVRGVIPFDY	GCGAGATGGGAGGTTCGGGGAGTTATCCCTTTTGACTAC	13	IGKV3-9*01	IGKJ1*01	MQSMEDPRT	CAGCAACATTATAGCACTCCATTCACG	9	OR360915	OR361121
32	A_034	A			IGHV1-2*02	IGHD3-9*01	IGHJ3*02	ARVLRYFDWLLNPDTFDI	GCGAGAGTCCTACGATATTTTGACTGGTTATTAAACCCTGATACTTTTGATATC	18	IGKV4-91*01	IGKJ5*01	QQGSSIPLT	CTACAGTATGATAATCTGTACACG	9	OR360916	OR361122
33	A_035	A			IGHV1-2*02	IGHD3-10*01	IGHJ4*02	ARDSVLLWFGESFDS	GCGAGAGATTCCGTATTATTATGGTTCGGGGAGTCCTTTGACTCC	15	IGKV12-44*01	IGKJ1*01	QHHYNFPRT	CAACATCATTATGGTACTCCGCTCACG	9	OR360917	OR361123
34	A_036	A			IGHV1-2*02	IGHD3-10*01	IGHJ4*02	ARGKVLLWFGELFSFDY	GCGAGAGGAAAGGTATTACTATGGTTCGGGGAGTTATTTTCCTTTGACTAC	17	IGKV19-93*01	IGKJ2*01	LQYDNLYT	CAGCAAAATAATGAGGATCCGTACACG	8	OR360918	OR361124
35	A_037	A			IGHV1-2*02	IGHD1-7*01	IGHJ6*02	ARDRPYNWNYGHYYYGMDV	GCGAGGGATCGACCGTATAACTGGAACTACGGGCACTACTACTACGGTATGGACGTC	19	IGKV12-44*01	IGKJ5*01	QHHYGTPLT	CAACATCATTATGGTACTCCGCTCACG	9	OR360919	OR361125
36	A_038	A			IGHV1-2*02	IGHD6-6*01	IGHJ6*02	ARGEYGSGTYYNLYYYGMDV	GCGAGAGGGGAGTATGGTTCGGGGACTTATTATAACCTGTATTACTACGGTATGGACGTC	20	IGKV3-2*01	IGKJ1*01	QQSKEVPRT	CAGAATGATCATAGTTATCCGTACACG	9	OR360920	OR361126
37	A_039	A	3	Yes	IGHV1-2*02	IGHD3-10*01	IGHJ6*02	ARGGVYYGSGSQSLYYYYGMDV	GCGAGAGGGGGGGTTTACTATGGTTCGGGGAGTCAGTCCCTCTACTACTACTACGGTATGGACGTC	22	IGKV12-44*01	IGKJ5*01	QHHYGTPLT	TCTCAAAGTACACATGTTCCTCCGTACACG	9	OR360921	OR361127
38	A_040	A	3	Yes	IGHV1-2*02	IGHD3-10*01	IGHJ6*02	ARGGVYYGSGTQSLYYFYGMDV	GCGAGAGGGGGGGTTTACTATGGTTCGGGGACTCAGTCCCTCTACTACTTCTACGGTATGGACGTC	22	IGKV12-44*01	IGKJ5*01	QHHYGTPLT	CAGCAAAGTAATGAGGATCGGACG	9	OR360922	OR361128
39	A_041	A			IGHV1-2*02	IGHD3-9*01	IGHJ6*02	ARGDYDILTGYPNYSYYYGMDV	GCGAGAGGGGATTACGATATTTTGACTGGTTATCCCAATTACTCCTACTACTACGGTATGGACGTC	22	IGKV14-111*01	IGKJ1*01	LQYDEFPRT	GGTGTGGGTGATACAATTAAGGAACAATTTGTGTATGTT	9	OR360923	OR361129
40	A_042	A			IGHV1-2*02	IGHD2-21*01	IGHJ4*03	ARPAYRASGGGDFFAY	GCAAGACCCGCTTATCGAGCTTCTGGCGGGGGGGATTTTTTTGCTTAC	16	IGKV5-37*01	IGKJ5*01	ALWYSTHYV	CATCAGTGGAGTCGTTATCCGACG	9	OR360924	OR361130
41	A_043	A			IGHV1-2*02	IGHD6-19*01	IGHJ4*02	ARGQQWDY	GCGAGAGGACAACAGTGGGACTAC	8	IGKV8-28*01	IGKJ2*01	GVGDTIKEQFVYV	CAGCAAAGTAATGAGGATCCTCGGACG	13	OR360925	OR361131
42	A_044	A			IGHV1-2*02	IGHD4-4*01	IGHJ4*02	ARGTTVSPVDY	GCGAGAGGGACTACAGTGAGTCCCGTTGACTAC	11	IGKV4-53*01	IGKJ5*01	QQWSSYPLT	CAGCAAAGTAATGAGGATCCGTACACG	9	OR360926	OR361132
43	A_045	A			IGHV1-2*02	IGHD3-10*01	IGHJ4*02	ARGRVLLWFGELKGLDY	GCGAGAGGGAGGGTATTACTATGGTTCGGGGAGTTAAAAGGTCTTGACTAC	17	IGKV8-28*01	IGKJ2*01	QNDHSYPYT	GCTCTATGGTACAGCACCCATTATGTT	9	OR360927	OR361133
44	A_046	A			IGHV1-2*02	IGHD3-9*01	IGHJ6*02	AREDYDILTGYHYYHYYGMDV	GCGAGAGAGGATTACGATATTTTGACTGGTTATCATTATTACCACTATTACGGAATGGACGTC	21	IGKV12-44*01	IGKJ5*01	QHHYGTPLT	CAGCAACATTATAGCACTCCGTACACG	9	OR360928	OR361134
45	A_047	A			IGHV1-2*02	IGHD3-10*01	IGHJ4*02	ARGRVLLWFGELKGLDY	GCGAGAGGGAGGGTATTACTATGGTTCGGGGAGTTAAAAGGTCTTGACTAC	17	IGKV3-10*01	IGKJ2*01	QQNNKDPYT	CTACAGTATGGTGAGTTTCCTCGGACG	9	OR360929	OR361135
46	A_048	A			IGHV1-2*02	IGHD3-10*01	IGHJ4*02	ARGRVLLWFGELKGLDY	GCGAGAGGGAGGGTATTACTATGGTTCGGGGAGTTAAAAGGTCTTGACTAC	17	IGKV14-111*01	IGKJ1*01	LQYDEFPRT	GCTCTATGGTACAGCAACCATTGGGTG	9	OR360930	OR361136
47	A_049	A			IGHV1-2*02	IGHD5-18*01	IGHJ6*02	AREGVGRQLVPYYFYNGMDV	GCGAGAGAAGGGGTTGGGAGGCAGCTGGTACCTTACTACTTCTACAACGGCATGGACGTC	20	IGKV12-44*01	IGKJ5*01	QHHYGTPLT	CTACAGTATGATGAGTTTCCTCGGACG	9	OR360931	OR361137
48	A_050	A			IGHV1-2*02	IGHD5-18*01	IGHJ6*02	AREGVGRQLVPYYFYYGMDV	GCGAGAGAAGGGGTTGGGAGGCAGCTGGTACCTTACTACTTCTACTACGGCATGGACGTC	20	IGKV12-44*01	IGKJ5*01	QHHYGTPLT	CAGCAACATTATAGCACTCCGTGGACG	9	OR360932	OR361138
49	A_051	A			IGHV1-2*02	IGHD3-16*02	IGHJ4*02	ARERGPYGSDLDY	GCGAGAGAGAGAGGTCCTTATGGTTCGGACCTTGACTAC	13	IGKV3-5*01	IGKJ1*01	QQSNEDRT	CAACATCATTATGGTACTCCGCTCACG	8	OR360933	OR361139
50	A_052	A			IGHV1-2*02	IGHD3-16*02	IGHJ4*02	ARERGPYGSGLDY	GCGAGAGAGAGAGGTCCTTATGGTTCGGGCCTTGACTAC	13	IGKV3-5*01	IGKJ1*01	QQSNEDRT	GGTGTGGGTGATACAATTAAGGAACAATTTGTGTATGTT	8	OR360934	OR361140
51	A_053	A			IGHV1-2*02	IGHD3-9*01	IGHJ6*02	AREDYDILTGYHYYHYYGMDV	GCGAGAGAGGATTACGATATTTTGACTGGTTATCATTATTACCACTATTACGGAATGGACGTC	21	IGKV1-110*01	IGKJ2*01	SQNTHVPYT	CAGCAGTACAGTGGTTACCCACTAACG	9	OR360935	OR361141
52	A_054	A			IGHV1-2*02	IGHD3-10*01	IGHJ6*02	ARDRVLWFGEYYYYGMDV	GCGAGAGATCGGGTACTGTGGTTCGGGGAGTATTACTACTACGGAATGGACGTC	18	IGKV4-57.1*01	IGKJ2*01	QQYSGYPLT	CAACATCATTATGGTACTCCGCTCACG	9	OR360936	OR361142
53	A_055	A	3		IGHV1-2*02	IGHD3-10*01	IGHJ6*02	ARGGVYYGSGTQSLYYFYGMDV	GCGAGAGGGGGGGTTTACTATGGTTCGGGGACTCAGTCCCTCTACTACTTCTACGGTATGGACGTC	22	IGKV8-28*01	IGKJ2*01	QNDHSYPYT	CAGCAGTGGAGTAGTAACCCACTCACG	9	OR360937	OR361143
54	A_056	A			IGHV1-2*02	IGHD3-10*01	IGHJ4*02	ARWGLLLWFGEPYFDY	GCGAGATGGGGTCTATTACTATGGTTCGGGGAGCCATACTTTGACTAC	16	IGKV12-44*01	IGKJ5*01	QHHYGTPLT	AAGCAATCTTATAATCTTCCGCTCACG	9	OR360938	OR361144
55	A_057	A	1	Yes	IGHV1-2*02	IGHD3-9*01	IGHJ6*02	AREDHDILTDYLDYSYGMDV	GCGAGAGAAGATCACGATATTTTGACTGATTATTTGGACTACTCCTACGGTATGGACGTC	20	IGKV12-44*01	IGKJ5*01	QHHYGTPLT	CTACAGTATGATGAGTTTCCTCGGACG	9	OR360939	OR361145
56	A_058	A	1	Yes	IGHV1-2*02	IGHD3-9*01	IGHJ6*02	AREDHDILTDYLDYSYGMDV	GCGAGAGAAGATCACGATATTTTGACTGATTATTTGGACTACTCCTACGGTATGGACGTC	20	IGKV12-44*01	IGKJ5*01	QHHYGTPLT	CTACAGTATGATGAGTTTCCTCGGACG	9	OR360940	OR361146
57	A_059	A	4	Yes	IGHV1-2*02	IGHD3-9*01	IGHJ6*02	AREDYDILTGYYYYYSGMDV	GCGAGAGAGGATTACGATATTTTGACTGGTTATTACTACTACTACTCCGGTATGGACGTC	20	IGKV12-44*01	IGKJ5*01	QHHYGTPLT	CTACAGTATGATGAGTTTCCCCGGACG	9	OR360941	OR361147
58	A_060	A	1	Yes	IGHV1-2*02	IGHD3-9*01	IGHJ6*02	AREDYDILTGYLDYSYGMDV	GCGAGAGAAGATTACGATATTTTGACTGGTTATTTGGACTACTCCTACGGTATGGACGTC	20	IGKV12-44*01	IGKJ5*01	QHHYGTPLT	CAACATCATTATGGTACTCCGCTCACG	9	OR360942	OR361148
59	A_061	A			IGHV1-2*02	IGHD6-13*01	IGHJ6*02	ARDIAAAGTYYYYGMDV	GCGAGAGATATAGCAGCAGCTGGTACGTACTACTACTACGGTATGGACGTC	17	IGKV14-111*01	IGKJ1*01	LQYDEFPRT	CAACATCATTATGGTACTCCGCCCACG	9	OR360943	OR361149
60	A_062	A			IGHV1-2*02	IGHD6-13*01	IGHJ6*02	ARDIAAAGTYYYYGMDV	GCGAGAGATATAGCAGCAGCTGGTACGTACTACTACTACGGTATGGACGTC	17	IGKV14-111*01	IGKJ1*01	LQYDEFPRT	CAACATCATTATAATATTCCTCGGACG	9	OR360944	OR361150
61	A_063	A			IGHV1-2*02	IGHD2-21*01	IGHJ6*02	AREVQGVIGGHGMDV	GCGAGGGAGGTTCAGGGAGTTATTGGGGGCCACGGTATGGACGTC	15	IGKV3-5*01	IGKJ1*01	QQSNEDPRT	CAACAGTGGAGTAGTTACCCACTCACG	9	OR360945	OR361151
62	A_064	A			IGHV1-2*02	IGHD1-7*01	IGHJ6*02	ARDRPYNWNYGHYYYGMDV	GCGAGAGATCGACCGTATAACTGGAACTACGGGCACTACTACTACGGTATGGACGTC	19	IGKV12-44*01	IGKJ5*01	QHHYGTPLT	CAGCAACATTATAGCACTCCGTGGACG	9	OR360946	OR361152
63	A_065	A			IGHV1-2*02	IGHD6-25*01	IGHJ6*02	ARGGVWFGELFAYHYYGVDV	GCGAGAGGAGGGGTATGGTTCGGGGAGTTATTCGCCTACCACTACTACGGTGTGGACGTC	20	IGKV12-44*01	IGKJ5*01	QHHYGTPLT	CAACAAAGTAATAGTTGGCCGACGCTCACG	9	OR360947	OR361153
64	A_066	A			IGHV1-2*02	IGHD6-6*01	IGHJ6*02	ARGEYGSGTYYNLYYYGMDV	GCGAGAGGGGAGTATGGTTCGGGGACTTATTATAACCTGTATTACTACGGTATGGACGTC	20	IGKV14-111*01	IGKJ1*01	LQYDEFPRT	CAACATCATTATAATATTCCTCGGACG	9	OR360948	OR361154
65	A_067	A			IGHV1-2*02	IGHD3-10*01	IGHJ3*02	ARSLLLWFGELRDAFDI	GCGAGATCTTTATTACTATGGTTCGGGGAGTTAAGGGATGCTTTTGATATC	17	IGKV14-111*01	IGKJ1*01	LQYDEFPRT	CAACATCATTATGGTACTCCGCTCACG	9	OR360949	OR361155
66	A_068	A	1	Yes	IGHV1-2*02	IGHD3-9*01	IGHJ6*02	AREDHDILTGYLDYSYDMEV	GCGAGAGAAGATCACGATATTTTGACTGGTTATTTGGACTACTCCTACGATATGGAAGTC	20	IGKV12-44*01	IGKJ5*01	QHHYGTPLT	CAACATCATTATGGTACTCCGCTCACG	9	OR360950	OR361156
67	A_069	A			IGHV1-2*02	IGHD3-9*01	IGHJ3*02	ARVLRYFDWLLNPDAFDI	GCGAGAGTCCTACGATATTTTGACTGGTTATTAAATCCTGATGCTTTTGATATC	18	IGKV12-44*01	IGKJ5*01	QHHYGTPLT	CAACATCATTATGGTACTCCGCTCACG	9	OR360951	OR361157
68	A_070	A	4	Yes	IGHV1-2*02	IGHD3-9*01	IGHJ6*02	ARTDYDILTGYYDYYYGMDV	GCGAGAACGGATTACGATATTTTGACTGGTTATTATGACTACTACTACGGTATGGACGTC	20	IGKV12-44*01	IGKJ5*01	QHHYGTPLT	CAACATCATTATGGTACTCCGCTCACG	9	OR360952	OR361158
69	B_073	B			IGHV1-2*01	IGHD3-9*01	IGHJ6*01	ARTDYDILTGYYDYYYGMDV	GCGAGAACGGATTACGATATTTTGACTGGTTATTATGACTACTACTACGGTATGGACGTC	20	IGKV14-111*01	IGKJ1*01	LQYDEFPRT	CAACATCATTATGGTACTCCGCTCACG	9	OR360953	OR361159
70	B_074	B			IGHV1-2*01	IGHD3-10*01	IGHJ6*01	ARGGVWFGELFAYHYYAVDV	GCGAGAGGAGGGGTATGGTTCGGGGAGTTATTCGCCTACCACTACTATGCTGTGGACGTC	20	IGKV8-28*01	IGKJ2*01	GVGDTIKEQFVYV	CAACAAAGTAATAGTTGGCCGACGCTCACG	13	OR360954	OR361160
71	B_075	B			IGHV1-2*01	IGHD3-10*01	IGHJ4*01	ARGTTVSPVDY	GCGAGAGGGACTACAGTGAGTCCCGTTGACTAC	11	IGKV14-111*01	IGKJ1*01	LQYDEFPRT	CAGAATGATCATAGTTATCCATTCACG	9	OR360955	OR361161
72	B_076	B			IGHV1-2*01	IGHD3-9*01	IGHJ6*01	ARTDYDILTGYYDYYYGMDV	GCGAGAACGGATTACGATATTTTGACTGGTTATTATGACTACTACTACGGTATGGACGTC	20	IGKV6-25*01	IGKJ4*01	QQHYSTPFT	CTACAGTATGATGAGTTTCCTCGGACG	9	OR360956	OR361162
73	B_077	B			IGHV1-2*01	IGHD3-9*01	IGHJ6*01	ARTDYDILTGYYDYYYGMDV	GCGAGAACGGATTACGATATTTTGACTGGTTATTATGACTACTACTACGGTATGGACGTC	20	IGKV3-9*01	IGKJ4*01	MQSMEDPFT	CAACATCATTATGGTACTCCGCTCACG	9	OR360957	OR361163
74	B_078	B			IGHV1-2*01	IGHD6-13*01	IGHJ6*01	VREIAAAGSDYYYGMDV	GTGAGAGAAATAGCAGCAGCTGGTTCGGACTACTACTACGGTATGGACGTC	17	IGKV12-44*01	IGKJ5*01	QHHYGTPLT	CAGAATGATCATAGTTATCCATTCACG	9	OR360958	OR361164
75	B_079	B			IGHV1-2*01	IGHD3-9*01	IGHJ3*01	ARVLRYFDWLLNPDVFDI	GCGAGAGTCCTACGATATTTTGACTGGTTATTAAATCCTGATGTTTTTGATATC	18	IGKV12-44*01	IGKJ5*01	QHHYGTPLT	CAGCAATATTATAGCTATCCGTGGACG	9	OR360959	OR361165
76	B_080	B			IGHV1-2*01	IGHD1-7*01	IGHJ4*01	ARGGGSVLLCFGELSY	GCGAGAGGTGGGGGCTCCGTATTATTATGTTTCGGGGAATTGTCCTAC	16	IGKV8-16*01	IGKJ5*01	ALWYSNQFI	CTACAGTATGATGAGTTTCCTCGGACG	9	OR360960	OR361166
77	B_081	B	4	Yes	IGHV1-2*02	IGHD3-9*01	IGHJ6*02	AREDYDILTGYYNYYYGMDV	GCGAGAGAGGATTACGATATTTTGACTGGTTATTATAACTACTACTACGGTATGGACGTC	20	IGKV12-44*01	IGKJ5*01	QHHYGTPLT	CAACATCATTATGGTACTCCGCTCACG	9	OR360961	OR361167
78	B_082	B			IGHV1-2*01	IGHD3-10*01	IGHJ6*01	ARGRLWFGELFPGYYGMDV	GCGAGAGGGAGGCTATGGTTCGGGGAGTTATTCCCTGGGTACTACGGTATGGACGTC	19	IGKV1-135*01	IGKJ1*01	WQGTHFPQT	CTACAGTATGATGAGTTTCCTCGGACG	9	OR360962	OR361168
79	B_083	B			IGHV1-2*01	IGHD4-11*01	IGHJ4*01	ARGAGVLLTMFRGAYFDY	GCGAGAGGGGCCGGTGTCCTTCTTACTATGTTTCGGGGAGCCTACTTTGACTAC	18	IGKV12-44*01	IGKJ5*01	QHHYGAPLT	AAGCAATCTTATAATCTTCCGCTCACG	9	OR360963	OR361169
80	B_084	B			IGHV1-2*02	IGHD6-25*01	IGHJ6*02	ARGGVWFGELFAYHYYAVDV	GCGAGAGGAGGGGTATGGTTCGGGGAGTTATTCGCCTACCACTACTACGCTGTGGACGTC	20	IGKV1-110*01	IGKJ4*01	SQSTHVPFT	CAACAAAATAATAGTTGGCCGACGCTCACG	9	OR360964	OR361170
81	B_085	B			IGHV1-2*02	IGHD3-10*01	IGHJ6*02	ARGGYYYGSGSPPYYYGMDV	GCGAGAGGAGGGTATTACTATGGTTCGGGGAGCCCCCCTTACTACTACGGTATGGACGTC	20	IGKV6-15*01	IGKJ4*01	QQYNSYPFT	GGTGTGGGTGATACAATTAAGGAACAATTTGTGTATGTT	9	OR360965	OR361171
82	B_086	B	1	Yes	IGHV1-2*02	IGHD3-9*01	IGHJ6*02	AREDYDILTGYLDYSYGIDV	GCGAGAGAAGATTACGATATTTTGACTGGTTATTTGGACTACTCCTACGGTATAGACGTC	20	IGKV12-44*01	IGKJ5*01	QHHYGTPPT	CAACATCATTATGGTACTCCGCTCACG	9	OR360966	OR361172
83	B_087	B			IGHV1-2*02	IGHD7-27*01	IGHJ3*02	ARDWGSDAFDI	GCGAGAGACTGGGGATCCGATGCTTTTGATATC	11	IGKV6-25*01	IGKJ1*01	QQHYSTPWT	CAACATCATTATGGTACTCCGCTCACG	9	OR360967	OR361173
84	B_088	B			IGHV1-2*02	IGHD3-9*01	IGHJ6*02	ARTDYDTLTGYYDYYYGMDV	GCGAGAACGGATTACGATACTTTGACTGGTTATTATGACTACTACTACGGTATGGACGTC	20	IGKV8-21*01	IGKJ5*01	KQSYNLPLT	CAACATCATTATGGTACTCCGCTCACG	9	OR360968	OR361174
85	B_089	B	1	Yes	IGHV1-2*02	IGHD3-9*01	IGHJ6*02	AREDYDILTGYLDYSYGMDV	GCGAGAGAAGATTACGATATTTTGACTGGTTATTTGGACTACTCCTACGGTATGGACGTC	20	IGKV12-44*01	IGKJ5*01	QHHYNIPRT	TGGCAAGGTACACATTTTCCGTACACG	9	OR360969	OR361175
86	B_090	B			IGHV1-2*02	IGHD3-10*01	IGHJ4*02	ARDGRLLWFGDLYFDY	GCGAGAGATGGACGATTACTATGGTTCGGGGACTTATACTTTGACTAC	16	IGKV1-110*01	IGKJ4*01	SQSTHVPFT	CAACATCATTATGGTACTCCGCTCACG	9	OR360970	OR361176
87	B_091	B			IGHV1-2*02	IGHD1-1*01	IGHJ1*01	ARESTWDDGYFHH	GCGAGAGAAAGCACCTGGGACGACGGATACTTCCACCAC	13	IGKV8-28*01	IGKJ4*01	GVGDTIKEQFVYV	CAGCAAAATGATGAGGATCCGTACACG	13	OR360971	OR361177
88	B_092	B			IGHV1-2*02	IGHD2-21*02	IGHJ6*02	AREIFYGMDV	GCGAGAGAAATTTTCTACGGTATGGACGTC	10	IGKV9-120*01	IGKJ4*01	LQYASSPFT	AAGCAATCTTATAATCTTCCCACG	9	OR360972	OR361178
89	B_093	B			IGHV1-2*02	IGHD3-9*01	IGHJ6*02	ARGDYDILTGYYEDYFGMDV	GCGAGAGGGGATTACGATATTTTGACTGGTTATTATGAGGACTACTTCGGTATGGACGTC	20	IGKV14-111*01	IGKJ1*01	LQYDEFPRT	CAGCAAAGTAAGGAGGTTCCGCTCACG	9	OR360973	OR361179
90	B_094	B	3	Yes	IGHV1-2*02	IGHD3-10*01	IGHJ6*02	ARGGVYYGSGSQSLYYYYGMDV	GCGAGAGGGGGGGTTTACTATGGTTCGGGGAGTCAGTCCCTCTACTACTACTACGGTATGGACGTC	22	IGKV12-44*01	IGKJ5*01	QHHYGTPLT	CAGCAAAGTAATGAGGATCGGACG	9	OR360974	OR361180
91	B_095	B	1	Yes	IGHV1-2*02	IGHD3-9*01	IGHJ6*02	AREDYDILTGYLDYSYGMDV	GCGAGAGAAGATTACGATATTTTGACTGGTTATTTGGACTACTCCTACGGTATGGACGTC	20	IGKV12-44*01	IGKJ5*01	QHHYGTPLT	CTACAGTATGATGAGTTTCCTCGGACG	9	OR360975	OR361181
92	B_096	B			IGHV1-2*02	IGHD3-10*01	IGHJ6*02	AGGSVLWFGVKGNYYYGMDV	GCGGGAGGGTCGGTACTATGGTTCGGGGTTAAGGGGAACTACTACTACGGTATGGACGTC	20	IGKV8-28*01	IGKJ4*01	QNDHSYPFT	TCTCAAAATACACATGTTCCGTACACG	9	OR360976	OR361182
93	B_097	B	3		IGHV1-2*02	IGHD3-10*01	IGHJ6*02	ARGGIYYGSGSQSLYYYYGMDV	GCGAGAGGGGGGATTTACTATGGTTCGGGGAGTCAGTCCCTCTACTACTACTACGGTATGGACGTC	22	IGKV3-10*01	IGKJ2*01	QQNNEDPYT	CAACAGTGGAGTAGTTACCCACTCACG	9	OR360977	OR361183
94	B_098	B			IGHV1-2*02	IGHD3-10*01	IGHJ4*02	ARGAVLLWFGEKGDYFDY	GCGAGGGGAGCGGTATTACTATGGTTCGGGGAGAAAGGAGACTACTTTGACTAC	18	IGKV14-111*01	IGKJ1*01	LQYDEFPRT	CAACATCATTATGGTACTCCGCTCACG	9	OR360978	OR361184
95	B_099	B			IGHV1-2*02	IGHD3-10*01	IGHJ4*02	ARDSVLLWFGESFDS	GCGAGAGATTCCGTATTATTATGGTTCGGGGAGTCCTTTGACTCC	15	IGKV12-44*01	IGKJ5*01	QHHYGTPLT	CAGCAAAGTAAGGAGGTTCCGTACACG	9	OR360979	OR361185
96	B_100	B			IGHV1-2*02	IGHD3-9*01	IGHJ6*02	ARTDYDILTGYYDYYYGMDV	GCGAGAACGGATTACGATATTTTGACTGGTTATTATGACTACTACTACGGTATGGACGTC	20	IGKV8-30*01	IGKJ1*01	QQYYSYPWT	CAACATCATTATGGTACTCCGCTCACG	9	OR360980	OR361186
97	B_101	B	1	Yes	IGHV1-2*02	IGHD3-9*01	IGHJ6*02	AREDYDILTGYLDYSYGMDV	GCGAGAGAAGATTACGATATTTTGACTGGTTATTTGGACTACTCCTACGGTATGGACGTC	20	IGKV12-44*01	IGKJ5*01	QHHYGTPLT	CTACAGTATGATGAGTTTCCTCGGACG	9	OR360981	OR361187
98	B_102	B			IGHV1-2*02	IGHD6-13*01	IGHJ2*01	ARDQGLAKQQLVPYWYFDL	GCGAGAGATCAAGGTCTCGCTAAGCAGCAGCTGGTCCCCTACTGGTACTTCGATCTC	19	IGKV12-44*01	IGKJ5*01	QHHYGTPLT	CAACATCATTATGGTACTCCGCTCACG	9	OR360982	OR361188
99	B_103	B	1	Yes	IGHV1-2*02	IGHD3-9*01	IGHJ6*02	AREDHDILTGYLDYSYDMDV	GCGAGAGAAGATCACGATATTTTGACCGGTTATTTGGACTACTCCTACGATATGGACGTC	20	IGKV12-44*01	IGKJ5*01	QHHYGTPLT	CAGCAAAGTAAGGAGGTTCCTTACACG	9	OR360983	OR361189
100	B_104	B	2	Yes	IGHV1-2*02	IGHD3-10*01	IGHJ4*02	ARDGTSLLWFGESFYFDY	GCGAGAGATGGGACGTCATTACTGTGGTTCGGGGAGTCATTTTACTTTGACTAC	18	IGKV5-48*01	IGKJ5*01	QQSDSWPTLT	CAACATCATTATGGTACTCCGCTCACG	10	OR360984	OR361190
101	B_105	B	2	Yes	IGHV1-2*02	IGHD3-10*01	IGHJ4*02	ARGGTSLLWFGESFYFDY	GCGAGAGGTGGGACGTCATTACTGTGGTTCGGGGAGTCATTTTACTTTGACTAC	18	IGKV5-48*01	IGKJ5*01	QQSNSWPTLT	CAGCAAAATAATGAGGATCCGTACACG	10	OR360985	OR361191
102	B_106	B	2	Yes	IGHV1-2*02	IGHD3-10*01	IGHJ4*02	ARDGTSLPWFGESFYFDY	GCGAGAGATGGGACGTCATTACCGTGGTTCGGGGAGTCATTTTACTTTGACTAC	18	IGKV5-48*01	IGKJ5*01	QQNNSWPTLT	CAACATCATTATGGTACTCCGCTCACG	10	OR360986	OR361192
103	B_107	B			IGHV1-2*02	IGHD3-10*01	IGHJ4*02	VRARLLWFGELRAPFDC	GTGAGAGCGCGATTACTATGGTTCGGGGAGTTAAGGGCCCCTTTTGACTGC	17	IGKV8-30*01	IGKJ1*01	QQYYSYPWT	TCTCAAAGTACACATGTTCCATTCACG	9	OR360987	OR361193
104	B_108	B			IGHV1-2*02	IGHD3-10*01	IGHJ6*02	AREGRILWFGELLSPYYGMDV	GCGAGAGAGGGAAGAATACTATGGTTCGGGGAGTTATTATCCCCCTACTACGGTATGGACGTC	21	IGKV3-2*01	IGKJ1*01	QQSKEVPWT	CTACAGTATGATGAGTTTCCTCGGACG	9	OR360988	OR361194
105	B_109	B			IGHV1-2*02	IGHD3-10*01	IGHJ4*02	ARWGLLLWFGEPYFDY	GCGAGATGGGGTCTATTACTATGGTTCGGGGAGCCATACTTTGACTAC	16	IGKV1-110*01	IGKJ2*01	SQNTHVPYT	ATGCAAAGTATGGAAGATCCATTCACG	9	OR360989	OR361195
106	B_110	B	1		IGHV1-2*02	IGHD3-9*01	IGHJ6*02	AREDHDILTDYLDYSYGMDV	GCGAGAGAAGATCACGATATTTTGACTGATTATTTGGACTACTCCTACGGTATGGACGTC	20	IGKV8-24*01	IGKJ5*01	QQHYSTPLT	CTACAGTATGATGAGTTTCCTCGGACG	9	OR360990	OR361196
107	B_111	B			IGHV1-2*02	IGHD3-10*01	IGHJ4*02	AREGLWFGESHFDY	GCGAGAGAGGGGCTATGGTTCGGGGAGTCTCACTTTGACTAC	14	IGKV3-2*01	IGKJ2*01	QQSKEVPYT	CAATATTTTTGGAGTACTTCTCGGACG	9	OR360991	OR361197
108	B_112	B			IGHV1-2*02	IGHD3-10*01	IGHJ6*02	ARITMVRGARMDV	GCGAGGATTACTATGGTTCGGGGAGCCCGTATGGACGTC	13	IGKV4-57.1*01	IGKJ5*01	QQYSGYPLT	GCTCTATGGTACAGCAACCATTGGGTG	9	OR360992	OR361198
109	B_113	B			IGHV1-2*02	IGHD7-27*01	IGHJ6*02	ARDGSGSFPNYYGMDV	GCGAGAGATGGTTCGGGGAGTTTCCCAAACTACTACGGTATGGACGTC	16	IGKV14-111*01	IGKJ1*01	LQYDEFPRT	CAACATCATTATGGTACTCCGCTCACG	9	OR360993	OR361199
110	B_114	B			IGHV1-2*02	IGHD6-13*01	IGHJ6*02	AREIAAAGSDYYYGMDV	GCGAGAGAAATAGCAGCAGCTGGTTCGGACTACTACTACGGTATGGACGTC	17	IGKV3-2*01	IGKJ2*01	QQSKEVPYT	CAGAATGATCATAGTTATCCGCTCACG	9	OR360994	OR361200
111	B_115	B			IGHV1-2*02	IGHD3-10*01	IGHJ5*02	VRAGDYYGSGSYENWFDP	GTGAGAGCAGGGGATTACTATGGTTCGGGGAGTTATGAGAACTGGTTCGACCCC	18	IGKV6-32*01	IGKJ5*01	QQDYSSPLT	CAGCAATATAACAGCTATCCATTCACG	9	OR360995	OR361201
112	B_116	B			IGHV1-2*02	IGHD7-27*01	IGHJ6*02	ARGGGILYYYYGMDV	GCGAGAGGGGGGGGGATCCTCTACTACTACTACGGTATGGACGTC	15	IGKV12-44*01	IGKJ5*01	QHHYGTPLT	CAGAATGATCATAGTTATCCGTACACG	9	OR360996	OR361202
113	B_117	B			IGHV1-2*02	IGHD7-27*01	IGHJ4*02	ARGGLGIVGYFDY	GCGAGAGGGGGACTGGGGATAGTGGGGTACTTTGACTAC	13	IGKV4-57.1*01	IGKJ2*01	QQYSGYPLT	CAGCAAAGTAAGGAGGTTCCGTACACG	9	OR360997	OR361203
114	B_118	B	3		IGHV1-2*02	IGHD3-10*01	IGHJ6*02	ARGGVYYGSGSQSLYYYYGMDV	GCGAGAGGGGGGGTTTACTATGGTTCGGGGAGTCAGTCCCTCTACTACTACTACGGTATGGACGTC	22	IGKV14-111*01	IGKJ1*01	LQYDEFPRT	CAACAAAATAATAGTTGGCCGACGCTCACG	9	OR360998	OR361204
115	B_119	B			IGHV1-2*02	IGHD3-10*01	IGHJ6*02	ARGRLWFGELFPGYYGMDV	GCGAGAGGGAGGCTATGGTTCGGGGAGTTATTCCCTGGGTACTACGGTATGGACGTC	19	IGKV12-44*01	IGKJ5*01	QHHYGTPLT	CAGCAAAGTAATGAGGATCCTCGGACG	9	OR360999	OR361205
116	B_120	B	3		IGHV1-2*02	IGHD3-10*01	IGHJ6*02	ARGGVYYGSGSQSLYYYYGMDV	GCGAGAGGGGGGGTTTACTATGGTTCGGGGAGTCAGTCCCTCTACTACTACTACGGTATGGACGTC	22	IGKV3-10*01	IGKJ2*01	QQNNEDPYT	CAACAAAGTAATAGTTGGCCGACGCTCACG	9	OR361000	OR361206
117	B_121	B			IGHV1-2*02	IGHD3-9*01	IGHJ6*02	AREDYDILTGYHYYHYYGMDV	GCGAGAGAGGATTACGATATTTTGACTGGTTATCATTATTACCACTATTACGGAATGGACGTC	21	IGKV12-44*01	IGKJ5*01	QHHYGTPLT	CAGCAGTATCATAGTTACCCGCTCACG	9	OR361001	OR361207
118	B_122	B	1	Yes	IGHV1-2*02	IGHD3-9*01	IGHJ6*02	AREDHDILTDYLDYSYGMDV	GCGAGAGAAGATCACGATATTTTGACTGATTATTTGGACTACTCCTACGGTATGGACGTC	20	IGKV12-44*01	IGKJ5*01	QHHYGTPLT	CAACATCATTATGGTACTCCGCTCACG	9	OR361002	OR361208
119	B_123	B			IGHV1-2*02	IGHD3-10*01	IGHJ4*02	AREGLWFGESHFDY	GCGAGAGAGGGGCTATGGTTCGGGGAGTCTCACTTTGACTAC	14	IGKV12-44*01	IGKJ5*01	QHHYGTPLT	CAACATCATTATGGTACTCCGCTCACG	9	OR361003	OR361209
120	B_124	B			IGHV1-2*02	IGHD7-27*01	IGHJ6*02	ARDGSGSFPNYYGMDV	GCGAGAGATGGTTCGGGGAGTTTCCCAAACTACTACGGTATGGACGTC	16	IGKV12-44*01	IGKJ5*01	QHHYGTPLT	CAACATCATTATGGTACTCCGCTCACG	9	OR361004	OR361210
121	B_125	B			IGHV1-2*02	IGHD7-27*01	IGHJ6*02	ARDGSGSFPNYYGMDV	GCGAGAGATGGTTCGGGGAGTTTCCCAAACTACTACGGTATGGACGTC	16	IGKV12-44*01	IGKJ5*01	QHHYGTPLT	CAACATCATTATGGTACTCCGCTCACG	9	OR361005	OR361211
122	B_126	B			IGHV1-2*02	IGHD3-10*01	IGHJ5*02	ARGGILWFGELFNWFDP	GCGAGAGGGGGAATACTATGGTTCGGGGAGTTATTTAACTGGTTCGACCCC	17	IGKV12-44*01	IGKJ5*01	QHHYGTPLT	CAACATCATTATGGTACTCCGCTCACG	9	OR361006	OR361212
123	B_127	B	4	Yes	IGHV1-2*02	IGHD3-9*01	IGHJ6*02	AREGYDLLTGYYYYYYGMDV	GCGAGAGAGGGGTACGATCTTTTGACTGGTTATTACTACTACTATTACGGTATGGACGTC	20	IGKV12-44*01	IGKJ5*01	QHHYGTPLT	CTACAGTATGATGAGTTTCCTCGGACG	9	OR361007	OR361213
124	B_128	B			IGHV1-2*02	IGHD7-27*01	IGHJ6*02	ARGGGILYYYYGMDV	GCGAGAGGGGGGGGGATCCTCTACTACTACTACGGTATGGACGTC	15	IGKV3-10*01	IGKJ4*01	QQNNEDPFT	CAGCAAAATAATAAGGATCCGTACACG	9	OR361008	OR361214
125	B_129	B			IGHV1-2*02	IGHD3-9*01	IGHJ3*02	ARDPGYDILTGYYDAFDI	GCGAGAGATCCGGGGTACGATATTTTGACTGGTTATTATGATGCTTTTGATATC	18	IGKV14-111*01	IGKJ1*01	LQYDEFPRT	CAACATCATTATGGTACTCCGCTCACG	9	OR361009	OR361215
126	B_130	B	1	Yes	IGHV1-2*02	IGHD3-9*01	IGHJ6*02	AREDYDILTGYLDYSYGMDV	GCGAGAGAAGATTACGATATTTTGACTGGTTATTTGGACTACTCCTACGGTATGGACGTC	20	IGKV12-44*01	IGKJ5*01	QHHYGTPLT	CAGAATGATCATAGTTATCCGTACACG	9	OR361010	OR361216
127	B_131	B	4		IGHV1-2*02	IGHD3-9*01	IGHJ6*02	AREDYDILTGYYYYYSGMDV	GCGAGAGAGGATTACGATATTTTGACTGGTTATTACTACTACTACTCCGGTATGGACGTC	20	IGKV8-24*01	IGKJ1*01	QQHYSTPRT	CAACATCATTATGGTACTCCGCTCACG	9	OR361011	OR361217
128	B_132	B	3	Yes	IGHV1-2*02	IGHD3-10*01	IGHJ6*02	ARGGVYYGSGSQSLYYYYGMDV	GCGAGAGGGGGGGTTTACTATGGTTCGGGGAGTCAGTCCCTCTACTACTACTACGGTATGGACGTC	22	IGKV12-44*01	IGKJ5*01	QHHYGTPLT	CAACAAAGTAATAGTTGGCCGACGCTCACG	9	OR361012	OR361218
129	B_133	B	3	Yes	IGHV1-2*02	IGHD3-10*01	IGHJ6*02	ARGGVYYGSGSQSLYYYYGMDV	GCGAGAGGGGGGGTTTACTATGGTTCGGGGAGTCAGTCCCTCTACTACTACTACGGTATGGACGTC	22	IGKV12-44*01	IGKJ5*01	QHHYGTPLT	CAACATCATTATGGTACTCCGCTCACG	9	OR361013	OR361219
130	B_134	B	1	Yes	IGHV1-2*02	IGHD3-9*01	IGHJ6*02	AREDHDILTGYLDYSYGMDV	GCGAGAGAAGATCACGATATTTTGACTGGTTATTTGGACTACTCCTACGGTATGGACGTC	20	IGKV12-44*01	IGKJ5*01	QHHYGTPLT	CAACATCATTATGGTACTCCGCTCACG	9	OR361014	OR361220
131	B_135	B			IGHV1-2*02	IGHD3-10*01	IGHJ4*02	AREGLWFRESHFDY	GCGAGAGAGGGGCTATGGTTCAGGGAGTCTCACTTTGACTAC	14	IGKV1-110*01	IGKJ2*01	SQTTHVPYT	CAACATCATTATGGTACTCCGCTCACG	9	OR361015	OR361221
132	B_136	B			IGHV1-2*02	IGHD6-13*01	IGHJ6*02	ARDIAAAGTYYYYGMDV	GCGAGAGATATAGCAGCAGCTGGTACGTACTACTACTACGGTATGGACGTC	17	IGKV12-44*01	IGKJ5*01	QHHYGTPLT	CAACATCATTATGGTACTCCGCTCACG	9	OR361016	OR361222
133	B_138	B	1	Yes	IGHV1-2*02	IGHD3-9*01	IGHJ6*02	AREDYDILTGYLDYSYGMDV	GCGAGGGAAGATTACGATATTTTGACTGGTTATTTGGACTACTCCTACGGTATGGACGTC	20	IGKV12-44*01	IGKJ5*01	QHHYGTPLT	CTACAGTATGATGAGTTTCCTCGGACG	9	OR361017	OR361223
134	B_139	B			IGHV1-2*02	IGHD7-27*01	IGHJ3*02	ARDWGSDTFDI	GCGAGAGACTGGGGATCCGATACTTTTGATATC	11	IGKV14-111*01	IGKJ1*01	LQYDEFPRT	CAGCAGTACAGTGGTTACCCACTCACG	9	OR361018	OR361224
135	B_140	B			IGHV1-2*02	IGHD7-27*01	IGHJ3*02	ARDWGSDAFDI	GCGAGAGACTGGGGATCCGATGCTTTTGATATC	11	IGKV14-111*01	IGKJ1*01	LQYDEFPRT	CAACATCATTATGGTACTCCGCTCACG	9	OR361019	OR361225
136	B_142	B			IGHV1-2*02	IGHD3-9*01	IGHJ6*02	ARGDYDILTGYPQYYYYYGRDV	GCGAGAGGGGATTACGATATTTTGACTGGTTATCCCCAGTACTACTACTACTACGGTAGGGACGTC	22	IGKV12-44*01	IGKJ5*01	QHHYGTPLT	CTACAGTATGATGAGTTTCCTCGGACG	9	OR361020	OR361226
137	B_143	B			IGHV1-2*02	IGHD6-25*01	IGHJ6*02	ARGGVWFGELFAYHYYGVDV	GCGAGAGGAGGGGTATGGTTCGGGGAGTTATTCGCCTACCACTACTACGGTGTGGACGTC	20	IGKV8-28*01	IGKJ5*01	QNDHSYPLT	CAACAAAGTGATAGTTGGCCGACGCTCACG	9	OR361021	OR361227
138	B_144	B			IGHV1-2*02	IGHD7-27*01	IGHJ3*02	ARDWGSDAFDI	GCGAGAGACTGGGGATCCGATGCTTTTGATATC	11	IGKV3-5*01	IGKJ2*01	QQSNEDPYT	CAACAAAGTAATAGCTGGCCAACGTACACG	9	OR361022	OR361228
139	C_145	C			IGHV1-2*02	IGHD3-9*01	IGHJ6*02	AREDYDILTGYHYYHYYGMDV	GCGAGAGAGGATTACGATATTTTGACTGGTTATCATTATTACCACTATTACGGAATGGACGTC	21	IGKV14-111*01	IGKJ1*01	LQYDEFPRT	CAACATCATTATGGTACTCCGCTCACG	9	OR361023	OR361229
140	C_146	C	1	Yes	IGHV1-2*02	IGHD3-9*01	IGHJ6*02	AREDYDILTGYLDYSYGMDV	GCGAGAGAAGATTACGATATTTTGACTGGTTATTTGGACTACTCCTACGGTATGGACGTC	20	IGKV12-44*01	IGKJ5*01	QHHYGTPLT	CAGCAAAATAATGAGGATCCGTACACG	9	OR361024	OR361230
141	C_147	C			IGHV1-2*02	IGHD7-27*01	IGHJ3*02	AEGDEAFDI	GCAGAAGGGGATGAGGCTTTTGATATC	9	IGKV12-44*01	IGKJ5*01	QHHYGTPLT	CAGCAAAGTAAGGAGGTTCCGTGGACG	9	OR361025	OR361231
142	C_148	C			IGHV1-2*02	IGHD6-6*01	IGHJ6*02	ARGEYGSGTYYNLYYYGMDV	GCGAGAGGGGAGTATGGTTCGGGGACTTATTATAACCTGTATTACTACGGTATGGACGTC	20	IGKV3-5*01	IGKJ2*01	QQSNEDPYT	CTACAGTATGATGAGTTTCCCCGGACG	9	OR361026	OR361232
143	C_149	C			IGHV1-2*02	IGHD3-9*01	IGHJ3*02	ARVLRYFDWLLNPDAFDI	GCGAGAGTCCTACGATATTTTGACTGGTTATTAAATCCTGATGCTTTTGATATC	18	IGKV12-44*01	IGKJ5*01	QHHYGTPLT	ATGCAAAGTATGGAAGATCCTCGGACG	9	OR361027	OR361233
144	C_150	C			IGHV1-2*02	IGHD3-9*01	IGHJ6*02	ARGDYDILTGYPNYSYYYGMDV	GCGAGAGGGGATTACGATATTTTGACTGGTTATCCCAATTACTCCTACTACTACGGTATGGACGTC	22	IGKV8-28*01	IGKJ5*01	QNDHSYPLT	CAGCAGTGGAGTAGTAACCCGCTCACG	9	OR361028	OR361234
145	C_151	C			IGHV1-2*02	IGHD3-10*01	IGHJ4*02	AREGLWFGESHFDY	GCGAGAGAGGGGCTATGGTTCGGGGAGTCTCACTTTGACTAC	14	IGKV12-44*01	IGKJ5*01	QHHYGTPLT	CAACATCATTATGGTACTCCGCTCACG	9	OR361029	OR361235
146	C_152	C			IGHV1-2*02	IGHD4-4*01	IGHJ4*02	ARGTTVSPVDY	GCGAGAGGGACTACAGTGAGTCCCGTTGACTAC	11	IGKV12-44*01	IGKJ5*01	QHHYGTPLT	CAACATCATTATGGTACTCCGCTCACG	9	OR361030	OR361236
147	C_153	C	1	Yes	IGHV1-2*02	IGHD3-9*01	IGHJ6*02	AREDYDILTGYLDYSYGMDV	GCGAGGGAAGATTACGATATTTTGACTGGTTATTTGGACTACTCCTACGGTATGGACGTC	20	IGKV12-44*01	IGKJ5*01	QHHYGTPLT	CAACATCATTATGGTACTCCGCTCACG	9	OR361031	OR361237
148	C_154	C			IGHV1-2*02	IGHD1-1*01	IGHJ1*01	ARESSWDDGYFHH	GCGAGAGAAAGCAGCTGGGACGACGGATACTTCCACCAC	13	IGKV14-111*01	IGKJ1*01	LQYDEFPRT	CAACATCATTATGGTACTCCGCTCACG	9	OR361032	OR361238
149	C_155	C			IGHV1-46*01	IGHD2-2*02	IGHJ6*04	ARPQSSVKGGFFDV	GCAAGACCCCAATCCTCGGTTAAAGGGGGCTTCTTCGATGTC	14	IGKV3-2*01	IGKJ1*01	QQSKEVPRT	CAGCAAAGTAAGGAGGTTCCTTACACG	9	OR361033	OR361239
150	C_156	C			IGHV1-2*02	IGHD3-9*01	IGHJ6*02	AREDYDILTGYSPYYYYYGMDV	GCGAGAGAGGATTACGATATTTTGACTGGTTATTCCCCTTACTACTACTACTACGGTATGGACGTC	22	IGKV14-111*01	IGKJ1*01	LQYDEFPRT	CAGAATGATCATAGTTATCCATTCACG	9	OR361034	OR361240
151	C_157	C			IGHV1-2*02	IGHD3-10*01	IGHJ4*02	ARGRVLLWFGELKGLDY	GCGAGAGGGAGGGTATTACTATGGTTCGGGGAGTTAAAAGGTCTTGACTAC	17	IGKV14-111*01	IGKJ1*01	LQYDEFPRT	CAGCAATATTATAGCTATCCGTGGACG	9	OR361035	OR361241
152	C_158	C	1	Yes	IGHV1-2*02	IGHD3-9*01	IGHJ6*02	AREDYDILTGYLDYSYGMDV	GCGAGAGAAGATTACGATATTTTGACTGGTTATTTGGACTACTCCTACGGTATGGACGTC	20	IGKV12-44*01	IGKJ5*01	QHHYGTPLT	CAACATCATTATGGTACTCCGCTCACG	9	OR361036	OR361242
153	C_159	C	3		IGHV1-2*02	IGHD3-10*01	IGHJ6*02	ARGGVYYGSGSQSLYYYYGMDV	GCGAGAGGGGGGGTTTACTATGGTTCGGGGAGTCAGTCCCTCTACTACTACTACGGTATGGACGTC	22	IGKV3-10*01	IGKJ2*01	QQNNEDPYT	CAACATCATTATGGTACTCCGCTCACG	9	OR361037	OR361243
154	C_160	C			IGHV1-2*02	IGHD3-10*01	IGHJ4*02	AGGRVLLWFGELKGLDY	GCGGGAGGGAGGGTATTACTATGGTTCGGGGAGTTAAAAGGTCTTGACTAC	17	IGKV12-44*01	IGKJ5*01	QHHYGTPLT	CAACATCATTATGGTACTCCGCTCACG	9	OR361038	OR361244
155	C_161	C			IGHV1-2*02	IGHD5-12*01	IGHJ4*02	ARAIVATISFDY	GCGAGAGCTATAGTGGCTACGATCTCTTTTGACTAC	12	IGKV3-10*01	IGKJ2*01	QQNNEDPYT	CAACATCATTATGGTACTCCGCTCACG	9	OR361039	OR361245
156	C_162	C	2	Yes	IGHV1-2*02	IGHD3-10*01	IGHJ4*02	ARDGTSLLWFGESFYFDY	GCGAGAGATGGGACGTCATTACTATGGTTCGGGGAGTCATTTTACTTTGACTAC	18	IGKV5-48*01	IGKJ5*01	QQSNSWPTLT	CAACATCATTATGGTACTCCGCTCACG	10	OR361040	OR361246
157	C_164	C			IGHV1-2*02	IGHD3-10*01	IGHJ4*02	ARGRVLLWFGELKGLDY	GCGAGAGGGAGGGTATTACTATGGTTCGGGGAGTTAAAAGGTCTTGACTAC	17	IGKV4-53*01	IGKJ5*01	QQWSSYPLT	CAACATCATTATGGTACCCCGCTCACG	9	OR361041	OR361247
158	C_165	C	1	Yes	IGHV1-2*02	IGHD3-9*01	IGHJ6*02	AREDYDILTGYLDYSYGMDV	GCGAGAGAAGATTACGATATTTTGACTGGTTATTTGGACTACTCCTACGGTATGGACGTC	20	IGKV12-44*01	IGKJ5*01	QHHYGTPLT	CAACATCATTATGGTACTCCGCTCACG	9	OR361042	OR361248
159	C_166	C			IGHV1-2*02	IGHD3-10*01	IGHJ4*02	ARETFRYYGSGSSSFDY	GCGAGAGAGACGTTTCGTTACTATGGTTCGGGGAGTTCCTCCTTTGACTAC	17	IGKV12-44*01	IGKJ5*01	QHHYGTPLT	GCTCTATGGTACAGCAACCATTGGGTG	9	OR361043	OR361249
160	C_167	C			IGHV1-2*02	IGHD3-9*01	IGHJ6*02	AREDYDILTGYSPYYYYYGMDV	GCGAGAGAGGATTACGATATTTTGACTGGTTATTCCCCTTACTACTACTACTACGGTATGGACGTC	22	IGKV8-28*01	IGKJ2*01	QNDHSYPYT	CAACATCATTATGGTACTCCGCTCACG	9	OR361044	OR361250
161	C_168	C			IGHV1-2*02	IGHD3-10*01	IGHJ4*02	ARGRVLLWFGELKGLDY	GCGAGAGGGAGGGTATTACTATGGTTCGGGGAGTTAAAAGGTCTTGACTAC	17	IGKV3-2*01	IGKJ2*01	QQSKEVPYT	CTACAGTATGATGAGTTTCCTCGGACG	9	OR361045	OR361251
162	C_169	C	3	Yes	IGHV1-2*02	IGHD3-10*01	IGHJ6*02	ARGGVYYGSGTQSLYYFYGMDV	GCGAGAGGGGGGGTTTACTATGGTTCGGGGACTCAGTCCCTCTACTACTTCTACGGTATGGACGTC	22	IGKV12-44*01	IGKJ5*01	QHHYGTPLT	CAGCAAAGTAATGAGGATCGGACG	9	OR361046	OR361252
163	C_170	C	1		IGHV1-2*02	IGHD3-9*01	IGHJ6*02	AREDHDILTDYLDYSYGMDV	GCGAGAGAAGATCACGATATTTTGACTGATTATTTGGACTACTCCTACGGTATGGACGTC	20	IGKV6-25*01	IGKJ1*01	QQHYSTPWT	CAACATCATTATGGTACTCCGCTCACG	9	OR361047	OR361253
164	C_171	C			IGHV1-2*02	IGHD3-10*01	IGHJ4*02	VREGLWFGESHFDY	GTGAGAGAGGGGCTATGGTTCGGGGAGTCTCACTTTGACTAC	14	IGKV5-48*01	IGKJ2*01	QQSNSWPTYT	CTACAATATGCTAGTTCTCCATTCACG	10	OR361048	OR361254
165	C_172	C			IGHV1-2*02	IGHD5-18*01	IGHJ6*02	AREGVGRQLVPYYFYYGMDV	GCGAGAGAAGGGGTTGGGAGGCAGCTGGTACCTTACTACTTCTACTACGGCATGGACGTC	20	IGKV12-44*01	IGKJ5*01	QHHYGTPLT	CTACAGTATGATGAGTTTCCTCGGACG	9	OR361049	OR361255
166	C_174	C			IGHV1-2*02	IGHD3-9*01	IGHJ6*02	ARGDYDILTGYPNYSYYYGMDV	GCGAGAGGGGATTACGATATTTTGACTGGTTATCCCAATTACTCCTACTACTACGGTATGGACGTC	22	IGKV8-21*01	IGKJ2*01	KQSYNLPT	CAACATCATTATGGTACTCCGCTCACG	8	OR361050	OR361256
167	C_175	C			IGHV1-2*02	IGHD3-10*01	IGHJ5*02	ARAGDYYGSGSYENWFDP	GCGAGAGCAGGGGATTACTATGGTTCGGGGAGTTATGAGAACTGGTTCGACCCC	18	IGKV4-61*01	IGKJ5*01	QQYHSYPLT	CAACATCATTATAATATTCCTCGGACG	9	OR361051	OR361257
168	C_176	C			IGHV1-2*02	IGHD7-27*01	IGHJ6*02	ARGGGILYYYYGMDV	GCGAGAGGGGGGGGGATCCTCTACTACTACTACGGTATGGACGTC	15	IGKV6-25*01	IGKJ2*01	QQHYSTPYT	CTACAGTATGATGAGTTTCCTCGGACG	9	OR361052	OR361258
169	C_177	C			IGHV1-2*02	IGHD3-10*01	IGHJ6*02	ARDRVLWFGEYYYYGMDV	GCGAGAGATCGGGTACTGTGGTTCGGGGAGTATTACTACTACGGAATGGACGTC	18	IGKV1-110*01	IGKJ2*01	SQSTHVPPYT	CAACATCATTATGGTACTCCGCTCACG	10	OR361053	OR361259
170	C_178	C			IGHV1-2*02	IGHD3-16*02	IGHJ4*02	ARERGPYGSGLDY	GCGAGAGAGAGAGGTCCTTATGGTTCGGGCCTTGACTAC	13	IGKV3-5*01	IGKJ1*01	QQSNEDRT	CAGAATGATCATAGTTATCCGCTCACG	8	OR361054	OR361260
171	C_180	C	3		IGHV1-2*02	IGHD3-10*01	IGHJ6*02	ARGGVYYGSGSQSLYYYYGMDV	GCGAGAGGGGGGGTTTACTATGGTTCGGGGAGTCAGTCCCTCTACTACTACTACGGTATGGACGTC	22	IGKV1-135*01	IGKJ2*01	WQGTHFPYT	CAACATCATTATGGTACTCCGCTCACG	9	OR361055	OR361261
172	C_181	C			IGHV1-2*02	IGHD1-1*01	IGHJ1*01	ARESSWDDGYFQH	GCGAGAGAAAGCAGCTGGGACGACGGATACTTCCAGCAC	13	IGKV12-44*01	IGKJ5*01	QHHYGTPLT	CAACATCATTATGGTACTCCGCTCACG	9	OR361056	OR361262
173	C_182	C			IGHV1-2*02	IGHD6-19*01	IGHJ4*02	ARGQQWDY	GCGAGAGGACAACAGTGGGACTAC	8	IGKV3-10*01	IGKJ2*01	QQNNEDPYT	CTACAGTATGATGAGTTTCCTCGGACG	9	OR361057	OR361263
174	C_183	C			IGHV1-2*02	IGHD3-10*01	IGHJ4*02	AREGLWFGESHFDY	GCGAGAGAGGGGCTATGGTTCGGGGAGTCTCACTTTGACTAC	14	IGKV12-44*01	IGKJ5*01	QHHYGTPLT	CAGCAACATTATAGCACTCCTCGGACG	9	OR361058	OR361264
175	C_184	C			IGHV1-2*02	IGHD4-17*01	IGHJ6*02	ARRTFYGLDV	GCGAGAAGGACTTTCTACGGTTTGGACGTC	10	IGKV14-111*01	IGKJ1*01	LQYDEFPRT	CAGCAATATTATAGCTATCCGTGGACG	9	OR361059	OR361265
176	C_186	C	1	Yes	IGHV1-2*02	IGHD3-9*01	IGHJ6*02	AREDYDILTGYYSYFYGMDV	GCGAGAGAGGATTACGATATTTTGACTGGTTATTATAGCTATTTCTACGGTATGGACGTC	20	IGKV12-44*01	IGKJ5*01	QHHYGTPLT	TCTCAAAATACACATGTTCCGTACACG	9	OR361060	OR361266
177	C_187	C			IGHV1-2*02	IGHD2-21*01	IGHJ6*02	AREVRGVIGGHGMDV	GCGAGGGAGGTTCGGGGAGTTATTGGGGGCCACGGTATGGACGTC	15	IGKV3-5*01	IGKJ1*01	QQSNEDPRT	CTACAGTATGATGAGTTTCCTCGGACG	9	OR361061	OR361267
178	C_188	C			IGHV1-2*02	IGHD4-17*01	IGHJ6*02	ARRTFYGLDV	GCGAGAAGGACTTTCTACGGTTTGGACGTC	10	IGKV14-111*01	IGKJ1*01	LQYDEFPRT	CTACAGTATGATGAGTTTCCTCGGACG	9	OR361062	OR361268
179	C_189	C			IGHV1-2*02	IGHD3-10*01	IGHJ3*02	ARSLLLWFGELRDAFDI	GCGAGATCTTTATTACTATGGTTCGGGGAGTTAAGGGATGCTTTTGATATC	17	IGKV8-30*01	IGKJ1*01	QQYYSYPWT	CAGCAAAGTAATGAGGATCCATTCACG	9	OR361063	OR361269
180	C_190	C			IGHV1-2*02	IGHD3-9*01	IGHJ6*02	VRESYDILTGYYKGYYGMDV	GTGAGAGAGTCTTACGATATTTTGACTGGTTATTATAAGGGCTACTACGGTATGGACGTC	20	IGKV14-111*01	IGKJ1*01	LQYDEFPRT	CTACAGTATGATGAGTTTCCTCGGACG	9	OR361064	OR361270
181	C_191	C			IGHV1-2*02	IGHD2-21*01	IGHJ4*03	ARPAYRASGGGDFFAY	GCAAGACCCGCTTATCGAGCTTCTGGCGGGGGGGATTTTTTTGCTTAC	16	IGKV14-111*01	IGKJ1*01	LQYGEFPRT	TGGCAAGGTACACATTTTCCTCGGACA	9	OR361065	OR361271
182	C_192	C	3		IGHV1-2*02	IGHD3-10*01	IGHJ6*02	ARGGVYYGSGSQSLYYYYGMDV	GCGAGAGGGGGGGTTTACTATGGTTCGGGGAGTCAGTCCCTCTACTACTACTACGGTATGGACGTC	22	IGKV14-111*01	IGKJ1*01	LQYDEFPRT	CAACATCATTATGGTACTCCGCTCACG	9	OR361066	OR361272
183	C_193	C			IGHV1-2*02	IGHD1-1*01	IGHJ1*01	ARESSWDDGYFQH	GCGAGAGAAAGCAGCTGGGACGACGGATACTTCCAGCAC	13	IGKV3-2*01	IGKJ5*01	QQSKEVPLT	CAACATCATTATGGTACTCCGCTCACG	9	OR361067	OR361273
184	C_194	C			IGHV1-2*02	IGHD1-20*01	IGHJ6*02	ARGSITGNLNYYGMDV	GCGAGAGGAAGTATAACTGGAAACTTGAACTACTACGGTATGGACGTC	16	IGKV8-16*01	IGKJ1*01	ALWYSNHWV	GCTCTATGGTACAGCAACCATTGGGTG	9	OR361068	OR361274
185	C_195	C			IGHV1-2*02	IGHD7-27*01	IGHJ4*02	ARDWFGEPPLDF	GCGAGAGATTGGTTCGGGGAGCCCCCCCTTGACTTC	12	IGKV8-16*01	IGKJ1*01	ALWYSNHWV	TCTCAAACTACACATGTTCCGTACACG	9	OR361069	OR361275
186	C_196	C			IGHV1-2*02	IGHD5-18*01	IGHJ6*02	AREGVGRQLVPYYFYYGMDV	GCGAGAGAAGGGGTTGGGAGGCAGCTGGTACCTTACTACTTCTACTACGGCATGGACGTC	20	IGKV14-111*01	IGKJ1*01	LQYDEFPRT	CAGCAAAGTAATGAGGATCCGTACACG	9	OR361070	OR361276
187	C_197	C	1	Yes	IGHV1-2*02	IGHD3-9*01	IGHJ6*02	TREDYDILTGYLDYSYGMDV	ACGAGAGAAGATTACGATATTTTGACTGGTTATTTGGACTACTCCTACGGTATGGACGTC	20	IGKV12-44*01	IGKJ5*01	QHHYGTPLT	CAACATCATTATGGTGCTCCGCTCACG	9	OR361071	OR361277
188	C_198	C			IGHV1-2*02	IGHD3-10*01	IGHJ4*02	ARGVTMVRGPHFDY	GCGAGAGGGGTTACTATGGTTAGGGGACCCCACTTTGACTAC	14	IGKV3-5*01	IGKJ4*01	QQSNEDPFT	CAGAATGATTATAGTTATCCATTCACG	9	OR361072	OR361278
189	C_199	C	4	Yes	IGHV1-2*02	IGHD3-9*01	IGHJ6*02	AREGYDLLTGYYYYYYGMDV	GCGAGAGAGGGGTACGATCTTTTGACTGGTTATTACTACTACTATTACGGTATGGACGTC	20	IGKV12-44*01	IGKJ5*01	QHHYGTPLT	CAACATCATTATGGTACTCCGCTCACG	9	OR361073	OR361279
190	C_200	C			IGHV1-2*02	IGHD1-7*01	IGHJ6*02	TRDRPYNWNYGHYYYGMDV	ACGAGAGATCGACCGTATAACTGGAACTACGGGCACTACTACTACGGTATGGACGTC	19	IGKV3-4*01	IGKJ2*01	QQSNEDPYT	GCTCTATGGTACAGCAACCAGTTTATT	9	OR361074	OR361280
191	C_201	C			IGHV1-2*02	IGHD2-2*03	IGHJ4*02	ARGSRFVVVPAALFDY	GCGAGAGGCTCGAGATTTGTAGTAGTACCAGCTGCTCTCTTTGACTAC	16	IGKV5-37*01	IGKJ5*01	ALWYSTHYV	CAGCAAAGTAATGAGGATCCATTCACG	9	OR361075	OR361281
192	C_202	C			IGHV1-2*02	IGHD3-9*01	IGHJ6*02	ARESYDILTGYYKGYYGMDV	GCGAGAGAGTCTTACGATATTTTGACTGGTTATTATAAGGGCTACTACGGTATGGACGTC	20	IGKV12-44*01	IGKJ5*01	QHHYGTPLT	CAGCAATATTATAGCTATCCATTCACG	9	OR361076	OR361282
193	C_203	C			IGHV1-2*02	IGHD1-7*01	IGHJ6*02	ARDRPYNWNYGHYYYGMDV	GCGAGAGATCGACCGTATAACTGGAACTACGGGCACTACTACTACGGTATGGACGTC	19	IGKV8-28*01	IGKJ4*01	QNDHSYPFT	CAACATCATTATGGTACTCCGCTCACG	9	OR361077	OR361283
194	C_204	C	3		IGHV1-2*02	IGHD3-10*01	IGHJ6*02	ARGGVYYGSGSQSLYYYYGMDV	GCGAGAGGGGGGGTTTACTATGGTTCGGGGAGTCAGTCCCTCTACTACTACTACGGTATGGACGTC	22	IGKV14-111*01	IGKJ1*01	LQYDEFPRT	CTACAGTATGATGAGTTTCCTCGGACG	9	OR361078	OR361284
195	C_205	C			IGHV1-2*02	IGHD3-9*01	IGHJ6*02	AREDYDILTGYHYYHYYGMDV	GCGAGAGAGGATTACGATATTTTGACTGGTTATCATTATTACCACTATTACGGAATGGACGTC	21	IGKV12-41*01	IGKJ1*01	QYFWSTSRT	CAGCAAAATAATGAGGATCCATTCACG	9	OR361079	OR361285
196	C_206	C			IGHV1-2*02	IGHD1-20*01	IGHJ6*02	ARGSITGNLNYYGMDV	GCGAGAGGAAGTATAACTGGAAACTTGAACTACTACGGTATGGACGTC	16	IGKV8-16*01	IGKJ1*01	ALWYSNHWV	GCTCTATGGTACAGCAACCATTGGGTG	9	OR361080	OR361286
197	C_207	C			IGHV1-2*02	IGHD7-27*01	IGHJ6*02	ARVGSGSYPFYYGMDV	GCGAGAGTTGGTTCGGGGAGTTACCCCTTCTACTACGGTATGGACGTC	16	IGKV8-16*01	IGKJ1*01	ALWYSNHWV	TGGCAAGGTACACATTTTCCTCGGACG	9	OR361081	OR361287
198	C_208	C			IGHV1-2*02	IGHD3-9*01	IGHJ3*02	ARVLRYFDWLLNPDAFDI	GCGAGAGTCCTACGATATTTTGACTGGTTATTAAATCCTGATGCTTTTGATATC	18	IGKV3-10*01	IGKJ2*01	QQNDEDPYT	CAACATCATTATAATTTTCCTCGGACG	9	OR361082	OR361288
199	C_209	C			IGHV1-2*02	IGHD3-9*01	IGHJ3*02	VRVLRYFDWLLNPDVFDI	GTGAGAGTCCTACGATATTTTGACTGGTTATTAAATCCTGATGTTTTTGATATC	18	IGKV8-30*01	IGKJ4*01	QQYYSYPFT	CAACATCATTATGGTACTCCGCTCACG	9	OR361083	OR361289
200	C_210	C	2	Yes	IGHV1-2*02	IGHD3-10*01	IGHJ4*02	ARDGTSLLWFGESFYFDY	GCGAGAGATGGGACGTCATTACTATGGTTCGGGGAGTCATTTTACTTTGACTAC	18	IGKV5-48*01	IGKJ5*01	QQSNSWPTLT	CAACATCATTATGGTACTCCGCTCACG	10	OR361084	OR361290
201	C_211	C			IGHV1-2*02	IGHD3-10*01	IGHJ6*02	ARGELWFGGLFPYYYGMDV	GCGAGAGGGGAACTATGGTTCGGGGGGTTATTCCCTTACTACTACGGTATGGACGTC	19	IGKV8-30*01	IGKJ4*01	QQYYSYPFT	CAGCAAAGTAAGGAGGTTCCTCGGACG	9	OR361085	OR361291
202	C_212	C			IGHV1-2*02	IGHD1-7*01	IGHJ6*02	ARDRPYNWNYGHYYYGMDV	GCGAGAGATCGACCGTATAACTGGAACTACGGGCACTACTACTACGGTATGGACGTC	19	IGKV8-19*01	IGKJ4*01	QNDYSYPFT	CAACATCATTATGGTACTCCGCTCACG	9	OR361086	OR361292
203	C_213	C			IGHV1-2*02	IGHD7-27*01	IGHJ3*02	AKLGIHDAFDI	GCGAAGCTGGGCATCCATGATGCTTTTGATATC	11	IGKV4-55*01	IGKJ4*01	QQWSSYPIFT	CAACATCATTATAATTTTCCTCGGACG	10	OR361087	OR361293
204	C_214	C			IGHV1-2*02	IGHD3-10*01	IGHJ3*02	ARESIFTMVRGVSDAFDI	GCGAGAGAAAGTATTTTTACTATGGTTCGGGGAGTTTCAGATGCTTTTGATATC	18	IGKV3-5*01	IGKJ2*01	QQSNEDPYT	TCTCAAAGTACACATGTTCCATTCACG	9	OR361088	OR361294
205	C_215	C	1	Yes	IGHV1-2*02	IGHD3-9*01	IGHJ6*02	AREDYDILTGYLDYSYGIDV	GCGAGAGAAGATTACGATATTTTGACTGGTTATTTGGACTACTCCTACGGTATAGACGTC	20	IGKV12-44*01	IGKJ5*01	QHHYGTPLT	CAACATCATTATGGTACTCCGCTCACG	9	OR361089	OR361295
206	C_216	C	3		IGHV1-2*02	IGHD3-10*01	IGHJ6*02	ARGGVYYGSGSQSLYYYYGMDV	GCGAGAGGGGGGGTTTACTATGGTTCGGGGAGTCAGTCCCTCTACTACTACTACGGTATGGACGTC	22	IGKV8-28*01	IGKJ4*01	QNDHSYPFT	CAGCAGTACAGTGGTTACCCACTAACG	9	OR361090	OR361296

## Sheet: Average CDRH3 length 
Public lineage				Public CDRH3	CDRH3 Length
	VH Gene	DH Gene	JH Gene
1	IGHV1-2*02	IGHD3-9*01	IGHJ6*02	AREDYDILTGYLDYSYGMDV	20
2	IGHV1-2*02	IGHD3-10*01	IGHJ4*02	ARDGTSLLWFGESFYFDY	18
3	IGHV1-2*02	IGHD3-10*01	IGHJ6*02	ARGGVYYGSGSQSLYYYYGMDV	22
4	IGHV1-2*02	IGHD3-9*01	IGHJ6*02	AREYYDILTGYYYYYYGMDV	20
Average CDRH3 Length Public Lineages 1-4	20
STD	1.63
Average CDRH3 length Mouse A, B, C	17.5
STD	3.4

## Sheet: Env Sequences
	122E gp120 core	MYSMQLASCVTLTLVLLVNSVWKDADTTLFCASDAKAHETEVHNVWATHACVPTDPNPQEIHLENVTENFNMWKNKMVEQMQEDVISLWDQSLKPCVKLTGGSVIKQACPKISFDPIPIHYCTPAGYAILKCNDKNFNGTGPCKNVSSVQCTHGIKPVVSTQLLLNGSLAEEEIIISSENLTNNAKTIIVHLNKSVEISCTRPSTGGSGSGGDIRKAYCEINETKWNEALKQVAGKLKEHFNKTIIFQPPSGGDLEITMHHFNCRGEFFYCDTTQLFNRTWGENETREGRNITLPCKIKQIVNMWQGAGQAMYAPPISGIIKCVSNITGILLTRDGGANNSASETFRPGGGNIKDNWRSELYKYKVVQIEGS
	122E D368R	MYSMQLASCVTLTLVLLVNSVWKDADTTLFCASDAKAHETEVHNVWATHACVPTDPNPQEIHLENVTENFNMWKNKMVEQMQEDVISLWDQSLKPCVKLTGGSVIKQACPKISFDPIPIHYCTPAGYAILKCNDKNFNGTGPCKNVSSVQCTHGIKPVVSTQLLLNGSLAEEEIIISSENLTNNAKTIIVHLNKSVEISCTRPSTGGSGSGGDIRKAYCEINETKWNEALKQVAGKLKEHFNKTIIFQPPSGGRLEITMHHFNCRGEFFYCDTTQLFNRTWGENETREGRNITLPCKIKQIVNMWQGAGQAMYAPPISGIIKCVSNITGILLTRDGGANNSASETFRPGGGNIKDNWRSELYKYKVVQIEGS
	122E Fc	MYSMQLASCVTLTLVLLVNSVWKDADTTLFCASDAKAHETEVHNVWATHACVPTDPNPQEIHLENVTENFNMWKNKMVEQMQEDVISLWDQSLKPCVKLTGGSVIKQACPKISFDPIPIHYCTPAGYAILKCNDKNFNGTGPCKNVSSVQCTHGIKPVVSTQLLLNGSLAEEEIIISSENLTNNAKTIIVHLNKSVEISCTRPSTGGSGSGGDIRKAYCEINETKWNEALKQVAGKLKEHFNKTIIFQPPSGGDLEITMHHFNCRGEFFYCDTTQLFNRTWGENETREGRNITLPCKIKQIVNMWQGAGQAMYAPPISGIIKCVSNITGILLTRDGGANNSASETFRPGGGNIKDNWRSELYKYKVVQIEGSDKTHTCPPCPAPELLGGPSVFLFPPKP…
	122E D368R Fc	MYSMQLASCVTLTLVLLVNSVWKDADTTLFCASDAKAHETEVHNVWATHACVPTDPNPQEIHLENVTENFNMWKNKMVEQMQEDVISLWDQSLKPCVKLTGGSVIKQACPKISFDPIPIHYCTPAGYAILKCNDKNFNGTGPCKNVSSVQCTHGIKPVVSTQLLLNGSLAEEEIIISSENLTNNAKTIIVHLNKSVEISCTRPSTGGSGSGGDIRKAYCEINETKWNEALKQVAGKLKEHFNKTIIFQPPSGGRLEITMHHFNCRGEFFYCDTTQLFNRTWGENETREGRNITLPCKIKQIVNMWQGAGQAMYAPPISGIIKCVSNITGILLTRDGGANNSASETFRPGGGNIKDNWRSELYKYKVVQIEGSDKTHTCPPCPAPELLGGPSVFLFPPKP…
	45B gp120 core	MYSMQLASCVTLTLVLLVNSVWKEATTTLFCASDAKAYETEVHNVWATHACVPTDPNPQEVLLENVTENFNMWKNNMVEQMQEDIISLWDQSLKPCVKLTGGSVITQACPKVSFEPIPIHYCTPAGFAILKCNDRNFNGTGPCKNVSTVQCTHGIKPVVSTQLLLNGSLAEAEVVIRSENFTNNAKTIIIQLNETVEINCTRPNNGGSGSGGNIRQAHCNISRATWNSTLKKIVAKLREQFGNKTIVFQPSSGGDPEIVMHSFNCGGEFFYCNTTQLFNSTWNSTEESNSTEEGTITLPCRIKQIINMWQEVGKAMYAPPIEGQIRCSSNITGLLLTRDGGNNNKTNGTEIFRPGGGDMRDNWRSELYKYKVVKIEGS
	45B D368R	MYSMQLASCVTLTLVLLVNSVWKEATTTLFCASDAKAYETEVHNVWATHACVPTDPNPQEVLLENVTENFNMWKNNMVEQMQEDIISLWDQSLKPCVKLTGGSVITQACPKVSFEPIPIHYCTPAGFAILKCNDRNFNGTGPCKNVSTVQCTHGIKPVVSTQLLLNGSLAEAEVVIRSENFTNNAKTIIIQLNETVEINCTRPNNGGSGSGGNIRQAHCNISRATWNSTLKKIVAKLREQFGNKTIVFQPSSGGRPEIVMHSFNCGGEFFYCNTTQLFNSTWNSTEESNSTEEGTITLPCRIKQIINMWQEVGKAMYAPPIEGQIRCSSNITGLLLTRDGGNNNKTNGTEIFRPGGGDMRDNWRSELYKYKVVKIEGS
	45B Fc	MYSMQLASCVTLTLVLLVNSVWKEATTTLFCASDAKAYETEVHNVWATHACVPTDPNPQEVLLENVTENFNMWKNNMVEQMQEDIISLWDQSLKPCVKLTGGSVITQACPKVSFEPIPIHYCTPAGFAILKCNDRNFNGTGPCKNVSTVQCTHGIKPVVSTQLLLNGSLAEAEVVIRSENFTNNAKTIIIQLNETVEINCTRPNNGGSGSGGNIRQAHCNISRATWNSTLKKIVAKLREQFGNKTIVFQPSSGGDPEIVMHSFNCGGEFFYCNTTQLFNSTWNSTEESNSTEEGTITLPCRIKQIINMWQEVGKAMYAPPIEGQIRCSSNITGLLLTRDGGNNNKTNGTEIFRPGGGDMRDNWRSELYKYKVVKIEGSDKTHTCPPCPAPELLGGPSVF…
	45B D368R Fc	MYSMQLASCVTLTLVLLVNSVWKEATTTLFCASDAKAYETEVHNVWATHACVPTDPNPQEVLLENVTENFNMWKNNMVEQMQEDIISLWDQSLKPCVKLTGGSVITQACPKVSFEPIPIHYCTPAGFAILKCNDRNFNGTGPCKNVSTVQCTHGIKPVVSTQLLLNGSLAEAEVVIRSENFTNNAKTIIIQLNETVEINCTRPNNGGSGSGGNIRQAHCNISRATWNSTLKKIVAKLREQFGNKTIVFQPSSGGRPEIVMHSFNCGGEFFYCNTTQLFNSTWNSTEESNSTEEGTITLPCRIKQIINMWQEVGKAMYAPPIEGQIRCSSNITGLLLTRDGGNNNKTNGTEIFRPGGGDMRDNWRSELYKYKVVKIEGSDKTHTCPPCPAPELLGGPSVF…
	92C gp120 core	MYSMQLASCVTLTLVLLVNSVWKEAKATLFCASDAKAQETEVHNIWATHACVPTDPNPQEMILENVTENFNMWKNDMVDQMHEDVISLWDQSLKPCIKLTGGSAITQACPKVTFDPIPIHYCAPAGYAILKCNNKTFNGKGPCNNVSTVQCTHGIKPVVSTQLLLNGSLAEEDIIIRSENLTNNVKTIIVHLKEPVEIVCTRPGNGGSGSGGDIRKAHCNISKKAWNDTLHKVEGKLRELYNKSIKFEPSSGGDLEITTHSFNCRGEFFYCNTTKLFHEGSRKNDNDTITLPCRIKQFINMWQEVGRAMYAPPIAGNITCNSSITGILLVRDGGTNNTNETFRPGGGDMRDNWRSELYKYKVVEIQGS
	92C D368R	MYSMQLASCVTLTLVLLVNSVWKEAKATLFCASDAKAQETEVHNIWATHACVPTDPNPQEMILENVTENFNMWKNDMVDQMHEDVISLWDQSLKPCIKLTGGSAITQACPKVTFDPIPIHYCAPAGYAILKCNNKTFNGKGPCNNVSTVQCTHGIKPVVSTQLLLNGSLAEEDIIIRSENLTNNVKTIIVHLKEPVEIVCTRPGNGGSGSGGDIRKAHCNISKKAWNDTLHKVEGKLRELYNKSIKFEPSSGGRLEITTHSFNCRGEFFYCNTTKLFHEGSRKNDNDTITLPCRIKQFINMWQEVGRAMYAPPIAGNITCNSSITGILLVRDGGTNNTNETFRPGGGDMRDNWRSELYKYKVVEIQGS
	92C Fc	MYSMQLASCVTLTLVLLVNSVWKEAKATLFCASDAKAQETEVHNIWATHACVPTDPNPQEMILENVTENFNMWKNDMVDQMHEDVISLWDQSLKPCIKLTGGSAITQACPKVTFDPIPIHYCAPAGYAILKCNNKTFNGKGPCNNVSTVQCTHGIKPVVSTQLLLNGSLAEEDIIIRSENLTNNVKTIIVHLKEPVEIVCTRPGNGGSGSGGDIRKAHCNISKKAWNDTLHKVEGKLRELYNKSIKFEPSSGGDLEITTHSFNCRGEFFYCNTTKLFHEGSRKNDNDTITLPCRIKQFINMWQEVGRAMYAPPIAGNITCNSSITGILLVRDGGTNNTNETFRPGGGDMRDNWRSELYKYKVVEIQGSDKTHTCPPCPAPELLGGPSVFLFPPKPKDTL…
	92C D368R Fc	MYSMQLASCVTLTLVLLVNSVWKEAKATLFCASDAKAQETEVHNIWATHACVPTDPNPQEMILENVTENFNMWKNDMVDQMHEDVISLWDQSLKPCIKLTGGSAITQACPKVTFDPIPIHYCAPAGYAILKCNNKTFNGKGPCNNVSTVQCTHGIKPVVSTQLLLNGSLAEEDIIIRSENLTNNVKTIIVHLKEPVEIVCTRPGNGGSGSGGDIRKAHCNISKKAWNDTLHKVEGKLRELYNKSIKFEPSSGGRLEITTHSFNCRGEFFYCNTTKLFHEGSRKNDNDTITLPCRIKQFINMWQEVGRAMYAPPIAGNITCNSSITGILLVRDGGTNNTNETFRPGGGDMRDNWRSELYKYKVVEIQGSDKTHTCPPCPAPELLGGPSVFLFPPKPKDTL…
	YU2 gp120	MGSLQPLATLYLLGMLVASVLAVEQLWVTVYYGVPVWKEATTTLFCASDAKAYDTEVHNVWATHACVPTDPNPQEVKLENVTENFNMWKNNMVEQMHEDIISLWDQSLKPCVKLTPLCVTLNCTDLRNATNTTSSSWETMEKGEIKNCSFNITTSIRDKVQKEYALFYNLDVVPIDNASYRLISCNTSVITQACPKVSFEPIPIHYCAPAGFAIMKCNDKKFNGTGPCTNVSTVQCTHGIRPVVSTQLLLNGSLAEEEIVIRSENFTNNAKTIIVQLNESVVINCTRPNNNTRKSINIGPGRALYTTGEIIGDIRQAHCNLSKTQWENTLEQIAIKLKEQFGNNKTIIFNPSSGGDPEIVTHSFNCGGEFFYCNSTQLFTWNDTRKLNNTGRNITLPCR…
	YU2 (D368R +A281R+ G366R +P369R)	MGSLQPLATLYLLGMLVASVLAVEQLWVTVYYGVPVWKEATTTLFCASDAKAYDTEVHNVWATHACVPTDPNPQEVKLENVTENFNMWKNNMVEQMHEDIISLWDQSLKPCVKLTPLCVTLNCTDLRNATNTTSSSWETMEKGEIKNCSFNITTSIRDKVQKEYALFYNLDVVPIDNASYRLISCNTSVITQACPKVSFEPIPIHYCAPAGFAIMKCNDKKFNGTGPCTNVSTVQCTHGIRPVVSTQLLLNGSLAEEEIVIRSENFTNNRKTIIVQLNESVVINCTRPNNNTRKSINIGPGRALYTTGEIIGDIRQAHCNLSKTQWENTLEQIAIKLKEQFGNNKTIIFNPSSRGRREIVTHSFNCGGEFFYCNSTQLFTWNDTRKLNNTGRNITLPCR…
	YU2 Fc	MGSLQPLATLYLLGMLVASVLAVEQLWVTVYYGVPVWKEATTTLFCASDAKAYDTEVHNVWATHACVPTDPNPQEVKLENVTENFNMWKNNMVEQMHEDIISLWDQSLKPCVKLTPLCVTLNCTDLRNATNTTSSSWETMEKGEIKNCSFNITTSIRDKVQKEYALFYNLDVVPIDNASYRLISCNTSVITQACPKVSFEPIPIHYCAPAGFAIMKCNDKKFNGTGPCTNVSTVQCTHGIRPVVSTQLLLNGSLAEEEIVIRSENFTNNAKTIIVQLNESVVINCTRPNNNTRKSINIGPGRALYTTGEIIGDIRQAHCNLSKTQWENTLEQIAIKLKEQFGNNKTIIFNPSSGGDPEIVTHSFNCGGEFFYCNSTQLFTWNDTRKLNNTGRNITLPCR…
	YU2 (D368R +A281R+ G366R +P369R) Fc	MGSLQPLATLYLLGMLVASVLAVEQLWVTVYYGVPVWKEATTTLFCASDAKAYDTEVHNVWATHACVPTDPNPQEVKLENVTENFNMWKNNMVEQMHEDIISLWDQSLKPCVKLTPLCVTLNCTDLRNATNTTSSSWETMEKGEIKNCSFNITTSIRDKVQKEYALFYNLDVVPIDNASYRLISCNTSVITQACPKVSFEPIPIHYCAPAGFAIMKCNDKKFNGTGPCTNVSTVQCTHGIRPVVSTQLLLNGSLAEEEIVIRSENFTNNRKTIIVQLNESVVINCTRPNNNTRKSINIGPGRALYTTGEIIGDIRQAHCNLSKTQWENTLEQIAIKLKEQFGNNKTIIFNPSSRGRREIVTHSFNCGGEFFYCNSTQLFTWNDTRKLNNTGRNITLPCR…
