# Supplementary material for: Engaging an HIV vaccine target through the acquisition of low B cell affinity
Source: Nat Commun. 2023 Aug 28;14:5249. doi: 10.1038/s41467-023-40918-2 (PMC10462694; doi:10.1038/s41467-023-40918-2)
Supplement: Supplementary file 5 — Source Data [file 41467_2023_40918_MOESM5_ESM.xlsx]

## Sheet: Figure 1B,C,D,E,H
Figure 1B
	Binding to WT 122E
		Serum Dilution	OD values (450nm)
			IGHV1-2 mouse 1	IGHV1-2 mouse 2	IGHV1-2 mouse 3	IGHV1-2 mouse 4	IGHV1-2 mouse 5
		40	2.4186	2.7544	3.1737	2.5235	3.6591
		160	2.0891	1.8625	2.7348	2.3528	2.5366
		640	1.3712	0.7321	1.8218	1.9778	1.7113
		2560	0.6004	0.2438	0.8079	1.2522	0.8182
		10240	0.2183	0.0987	0.2669	0.5355	0.3581
		40960	0.0988	0.0636	0.1061	0.2051	0.1256
		163840	0.0582	0.0517	0.0677	0.0936	0.0961
		mouse sex	M	M	M	F	F
	Binding to D368R 122E
		Serum Dilution	OD values (450nm)
			IGHV1-2 mouse 1	IGHV1-2 mouse 2	IGHV1-2 mouse 3	IGHV1-2 mouse 4	IGHV1-2 mouse 5
		40	1.6526	1.6778	1.4896	0.8644	2.6003
		160	1	0.6503	0.8665	0.4373	1.7466
		640	0.4252	0.2222	0.3331	0.2002	1.0835
		2560	0.1636	0.1029	0.1304	0.0977	0.6166
		10240	0.0801	0.0654	0.0721	0.0657	0.244
		40960	0.0584	0.0503	0.0577	0.058	0.0859
		163840	0.0488	0.0533	0.0541	0.0489	0.0853
		mouse sex	M	M	M	F	F
Figure 1C
	AUC measurements
			Binding to WT 122E	Binding to D368R 122E	mouse sex
		IGHV1-2 mouse 1	3263	3383	M
		IGHV1-2 mouse 2	2177	5013	M
		IGHV1-2 mouse 3	3544	4359	M
		IGHV1-2 mouse 4	2460	2206	F
		IGHV1-2 mouse 5	4038	1452	F
Figure 1D
	Binding to WT 122E
		Serum Dilution	OD values (450nm)
			IGHV1-2 mouse 6	IGHV1-2 mouse 7	IGHV1-2 mouse 8	IGHV1-2 mouse 9	IGHV1-2 mouse 10
		40	2.7369	2.3208	2.596	2.1068	3.5717
		160	2.0954	1.6492	2.0265	1.544	2.7899
		640	1.469	0.9451	1.5509	1.0918	1.8608
		2560	0.7373	0.4262	0.9574	0.5832	0.785
		10240	0.268	0.1781	0.3685	0.2331	0.2453
		40960	0.1158	0.0876	0.1664	0.1148	0.1026
		163840	0.0689	0.0572	0.082	0.066	0.0658
		mouse sex	M	F	M	M	F
	Binding to D368R 122E
		Serum Dilution	OD values (450nm)
			IGHV1-2 mouse 6	IGHV1-2 mouse 7	IGHV1-2 mouse 8	IGHV1-2 mouse 9	IGHV1-2 mouse 10
		40	3.2244	3.2697	3.0215	2.4067	2.9487
		160	2.7072	2.9116	2.7886	1.8072	2.3466
		640	1.5217	2.4035	2.1316	0.9634	0.5867
		2560	0.5747	1.1028	0.8161	0.3782	0.236
		10240	0.1853	0.3508	0.2455	0.1402	0.0954
		40960	0.0771	0.138	0.1062	0.0712	0.0611
		163840	0.0549	0.0822	0.0648	0.0521	0.0562
		mouse sex	M	F	M	M	F
Figure 1E
	AUC measurements
			Binding to WT 122E	Binding to D368R 122E	mouse sex
		IGHV1-2 mouse 6	2994	1066	M
		IGHV1-2 mouse 7	1837	661.2	F
		IGHV1-2 mouse 8	1936	874.2	M
		IGHV1-2 mouse 9	4433	517.1	M
		IGHV1-2 mouse 10	3820	2572	F
Figure 1H
	Homologous immunization
			% D368R-sensitive (122E)	% D368R-insensitive (122E)	ratio	mouse sex
		IGHV1-2 mouse 11	3.25	87.6	0.0371005	F
		IGHV1-2 mouse 12	2.68	85.6	0.0313084	F
		IGHV1-2 mouse 13	8.71	72.2	0.120637	F
		IGHV1-2 mouse 14	4.5	79.7	0.0564617	F
		IGHV1-2 mouse 15	9	76.5	0.117647	F
	Heterologous immunization
			% D368R-sensitive (122E)	% D368R-insensitive (122E)	ratio	mouse sex
		IGHV1-2 mouse 16	27.1	68.6	0.395044	M
		IGHV1-2 mouse 17	29.3	66.1	0.443268	F
		IGHV1-2 mouse 18	17	84	0.202381	F
		IGHV1-2 mouse 19	29.4	68.2	0.431085	F
		IGHV1-2 mouse 20	19.9	73.9	0.269283	M

## Sheet: Figure 2A,B
Figure 2A		Mouse A	Mouse B	Mouse C
	sex	M	M	F
	for clonal analysis, see Supplementary Data 1
Figure 2B
	BLI curves						BLI curves						BLI curves						BLI curves						BLI curves						BLI curves						BLI curves						BLI curves						BLI curves
	Lin1 binding to 122E						Lin1 binding to 122E D368R						Lin2 binding to 122E						Lin2 binding to 122E D368R						Lin3 binding to 122E						Lin3 binding to 122E D368R						Lin4 binding to 122E						Lin4 bindng to 122E D368R						VRC01 binding to 122E
	Time	10uM	5uM	2uM	1uM		Time	10uM	5uM	2uM	1uM		Time	10uM	5uM	2uM	1uM		Time	10uM	5uM	2uM	1uM		Time	5 uM	2 uM	1 uM	0.5 uM		Time	5 uM	2 uM	1 uM	0.5 uM		Time	5 uM	2 uM	1 uM	0.5 uM		Time	5 uM	2 uM	1 uM	0.5 uM		Time
	0	-0.00024	-0.019154	0.009569	0.000511		0	-0.19895	-0.029264	0.000979	0.000161		0	0.001491	0.0004245	0.002867	-0.000392		0	0.00797	-0.00236	0.00162	-0.000392		0	0	0	0	0		0	0	0	0	0		0	0	0	0	0		0	0	0	0	0		0
	0.2	-0.042396	-0.012752	-0.013752	-0.00916		0.2	-0.137536	-0.026762	-0.017902	-0.01692		0.2	-0.001511	-0.0120985	-0.01033	-0.000308		0.2	0.01278	-0.00861	0.00315	-0.000308		0.2	0.002	0.001	0	0		0.2	0.002	0.001	0	0.001		0.2	0.012	0.006	0.004	0		0.2	0.003	0.001	0.001	-0.001		0.2
	0.4	-0.073366	-0.005314	-0.020577	-0.009841		0.4	-0.082726	-0.025804	-0.035697	-0.020811		0.4	-0.017474	-0.0222062	-0.017073	-0.009618		0.4	0.0208	-0.00699	0.00497	-0.009618		0.4	0.005	0.003	0	-0.001		0.4	0.003	0.002	0	0.001		0.4	0.026	0.01	0.008	0		0.4	0.007	0.003	0.001	-0.001		0.4
	0.6	-0.068178	0.004656	-0.024493	-0.022695		0.6	-0.033848	-0.008454	-0.039573	-0.029185		0.6	-0.029128	-0.0285537	-0.029101	-0.007366		0.6	0.03009	-0.00176	0.00358	-0.007366		0.6	0.008	0.004	0.001	-0.001		0.6	0.005	0.003	0	0.002		0.6	0.04	0.018	0.014	0		0.6	0.01	0.004	0.002	-0.002		0.6
	0.8	-0.040148	0.00368	-0.030343	-0.029723		0.8	0.007212	0.0038	-0.044143	-0.041083		0.8	-0.035026	-0.029047	-0.041747	-0.016401		0.8	0.04247	-0.00411	0.00381	-0.016401		0.8	0.012	0.006	0.002	0		0.8	0.007	0.004	0.001	0.003		0.8	0.056	0.024	0.018	0		0.8	0.014	0.006	0.003	-0.003		0.8
	1	-0.038149	0.008304	-0.033911	-0.038543		1	0.055821	0.014474	-0.052381	-0.050913		1	-0.039002	-0.033007	-0.050252	-0.017731		1	0.05252	-0.00249	0.0062	-0.017731		1	0.016	0.009	0.002	0		1	0.01	0.005	0.001	0.003		1	0.07	0.03	0.024	0		1	0.017	0.008	0.004	-0.003		1
	1.2	-0.012202	0.013446	-0.033164	-0.045832		1.2	0.095948	0.023576	-0.054364	-0.057432		1.2	-0.041739	-0.032494	-0.058121	-0.021108		1.2	0.065	0.00067	0.00875	-0.021108		1.2	0.021	0.011	0.003	0		1.2	0.012	0.007	0.001	0.004		1.2	0.084	0.036	0.028	0		1.2	0.021	0.009	0.006	-0.004		1.2
	1.4	0.026443	0.016544	-0.028569	-0.057487		1.4	0.124933	0.038304	-0.053149	-0.065167		1.4	-0.04041	-0.02894	-0.065225	-0.024053		1.4	0.07685	0.00375	0.00795	-0.024053		1.4	0.025	0.014	0.004	0		1.4	0.014	0.008	0.002	0.005		1.4	0.096	0.042	0.034	0		1.4	0.024	0.01	0.007	-0.004		1.4
	1.6	0.059832	0.020081	-0.027612	-0.066039		1.6	0.151222	0.050971	-0.054222	-0.073759		1.6	-0.033733	-0.02347	-0.067229	-0.026294		1.6	0.08837	0.00433	0.01084	-0.026294		1.6	0.03	0.017	0.006	0.001		1.6	0.016	0.009	0.002	0.006		1.6	0.108	0.048	0.038	0.002		1.6	0.027	0.012	0.008	-0.004		1.6
	1.8	0.09175	0.024062	-0.023443	-0.07562		1.8	0.17756	0.060912	-0.051833	-0.08093		1.8	-0.024651	-0.019185	-0.070144	-0.025441		1.8	0.09967	0.00673	0.01254	-0.025441		1.8	0.036	0.02	0.008	0.002		1.8	0.018	0.01	0.003	0.007		1.8	0.116	0.052	0.042	0.002		1.8	0.029	0.013	0.01	-0.004		1.8
	2	0.118388	0.031499	-0.022135	-0.082896		2	0.194368	0.075889	-0.049045	-0.087896		2	-0.014679	-0.016143	-0.071346	-0.028315		2	0.10978	0.00825	0.0119	-0.028315		2	0.041	0.023	0.01	0.003		2	0.02	0.011	0.004	0.008		2	0.122	0.054	0.044	0.004		2	0.031	0.014	0.011	-0.003		2
	2.2	0.142343	0.037789	-0.021284	-0.086923		2.2	0.209123	0.090609	-0.046654	-0.094253		2.2	-0.000892	-0.011649	-0.070526	-0.029715		2.2	0.11793	0.00867	0.01163	-0.029715		2.2	0.046	0.026	0.012	0.004		2.2	0.022	0.011	0.004	0.009		2.2	0.124	0.056	0.046	0.006		2.2	0.032	0.015	0.012	-0.001		2.2
	2.4	0.1593	0.043962	-0.021541	-0.090895		2.4	0.22166	0.100352	-0.044701	-0.100655		2.4	0.015771	-0.008289	-0.069331	-0.029046		2.4	0.12815	0.01009	0.01459	-0.029046		2.4	0.05	0.028	0.014	0.005		2.4	0.022	0.012	0.005	0.009		2.4	0.126	0.056	0.046	0.006		2.4	0.032	0.014	0.012	-0.001		2.4
	2.6	0.17749	0.04985	-0.017291	-0.093893		2.6	0.23053	0.1111	-0.040751	-0.104793		2.6	0.026528	-0.004847	-0.071618	-0.029658		2.6	0.13769	0.0118	0.01376	-0.029658		2.6	0.053	0.031	0.015	0.006		2.6	0.023	0.013	0.005	0.01		2.6	0.128	0.058	0.048	0.008		2.6	0.033	0.014	0.013	-0.001		2.6
	2.8	0.186819	0.055164	-0.015032	-0.09628		2.8	0.237289	0.120024	-0.036532	-0.108		2.8	0.041246	-0.001281	-0.071172	-0.032011		2.8	0.14605	0.01246	0.0146	-0.032011		2.8	0.057	0.033	0.017	0.007		2.8	0.024	0.014	0.005	0.01		2.8	0.13	0.06	0.048	0.008		2.8	0.034	0.014	0.014	0		2.8
	3	0.196991	0.057661	-0.013824	-0.098494		3	0.245771	0.124781	-0.034214	-0.109794		3	0.051845	0.003141	-0.07024	-0.032524		3	0.1538	0.01324	0.01676	-0.032524		3	0.06	0.035	0.018	0.007		3	0.025	0.015	0.006	0.01		3	0.13	0.062	0.05	0.008		3	0.034	0.014	0.014	0.001		3
	3.2	0.206412	0.063533	-0.010269	-0.101036		3.2	0.250162	0.132043	-0.030709	-0.111386		3.2	0.062467	0.007543	-0.070613	-0.031712		3.2	0.16317	0.01494	0.01746	-0.031712		3.2	0.063	0.037	0.019	0.008		3.2	0.026	0.016	0.006	0.011		3.2	0.13	0.062	0.05	0.01		3.2	0.035	0.013	0.014	0.002		3.2
	3.4	0.211132	0.068237	-0.008715	-0.103115		3.4	0.253112	0.138047	-0.029055	-0.113355		3.4	0.073148	0.013224	-0.06986	-0.032739		3.4	0.16839	0.01533	0.01746	-0.032739		3.4	0.066	0.039	0.02	0.008		3.4	0.027	0.016	0.007	0.012		3.4	0.132	0.064	0.05	0.01		3.4	0.036	0.013	0.015	0.002		3.4
	3.6	0.214581	0.070234	-0.007379	-0.106312		3.6	0.256201	0.139624	-0.027459	-0.115512		3.6	0.084295	0.018246	-0.070081	-0.033662		3.6	0.17339	0.01687	0.01919	-0.033662		3.6	0.068	0.04	0.021	0.009		3.6	0.028	0.017	0.007	0.012		3.6	0.132	0.064	0.05	0.01		3.6	0.036	0.013	0.015	0.003		3.6
	3.8	0.218504	0.074419	-0.006446	-0.107053		3.8	0.255924	0.144199	-0.026976	-0.117633		3.8	0.094341	0.02507	-0.068884	-0.033142		3.8	0.17843	0.01754	0.01881	-0.033142		3.8	0.071	0.042	0.021	0.009		3.8	0.028	0.018	0.008	0.013		3.8	0.134	0.066	0.05	0.01		3.8	0.037	0.013	0.015	0.004		3.8
	4	0.220221	0.079476	-0.006159	-0.106725		4	0.256671	0.147476	-0.026029	-0.118255		4	0.107471	0.030665	-0.0685	-0.032656		4	0.1829	0.01848	0.01998	-0.032656		4	0.074	0.044	0.022	0.01		4	0.029	0.019	0.008	0.013		4	0.136	0.066	0.048	0.01		4	0.037	0.013	0.014	0.004		4
	4.2	0.221105	0.082936	-0.005425	-0.110361		4.2	0.256285	0.149626	-0.027085	-0.121121		4.2	0.11814	0.035248	-0.067036	-0.032731		4.2	0.18561	0.01907	0.02175	-0.032731		4.2	0.076	0.046	0.023	0.011		4.2	0.03	0.02	0.008	0.013		4.2	0.136	0.068	0.048	0.01		4.2	0.037	0.013	0.014	0.004		4.2
	4.4	0.225359	0.08652	-0.002386	-0.112344		4.4	0.259159	0.15174	-0.023006	-0.123174		4.4	0.125103	0.040929	-0.067055	-0.032734		4.4	0.19012	0.01999	0.02126	-0.032734		4.4	0.079	0.047	0.024	0.012		4.4	0.031	0.02	0.009	0.013		4.4	0.138	0.068	0.048	0.01		4.4	0.037	0.013	0.014	0.005		4.4
	4.6	0.225341	0.09045	-0.001502	-0.112538		4.6	0.259181	0.15394	-0.023002	-0.124538		4.6	0.136934	0.045607	-0.066526	-0.033314		4.6	0.19428	0.01974	0.02171	-0.033314		4.6	0.081	0.049	0.024	0.013		4.6	0.031	0.021	0.009	0.013		4.6	0.138	0.068	0.048	0.01		4.6	0.037	0.013	0.014	0.005		4.6
	4.8	0.226152	0.094867	-0.000535	-0.113581		4.8	0.261072	0.158327	-0.021885	-0.124961		4.8	0.145489	0.048814	-0.063243	-0.034249		4.8	0.19759	0.02147	0.02325	-0.034249		4.8	0.083	0.05	0.025	0.013		4.8	0.032	0.022	0.01	0.013		4.8	0.14	0.07	0.048	0.01		4.8	0.037	0.013	0.014	0.005		4.8
	5	0.230385	0.098124	0.002164	-0.114598		5	0.261485	0.161754	-0.020656	-0.127528		5	0.153506	0.052775	-0.062606	-0.032983		5	0.20047	0.02223	0.02105	-0.032983		5	0.085	0.051	0.025	0.014		5	0.032	0.023	0.01	0.013		5	0.14	0.07	0.048	0.008		5	0.037	0.012	0.014	0.004		5
	5.2	0.230353	0.101602	0.003528	-0.113869		5.2	0.262043	0.163892	-0.018132	-0.127419		5.2	0.161856	0.057532	-0.064217	-0.034726		5.2	0.20244	0.02237	0.02012	-0.034726		5.2	0.087	0.052	0.026	0.015		5.2	0.032	0.024	0.01	0.013		5.2	0.142	0.07	0.048	0.008		5.2	0.036	0.012	0.013	0.004		5.2
	5.4	0.227459	0.10288	0.003467	-0.114145		5.4	0.259889	0.16566	-0.020213	-0.127175		5.4	0.168788	0.06168	-0.062127	-0.034768		5.4	0.20566	0.02307	0.02216	-0.034768		5.4	0.088	0.053	0.027	0.015		5.4	0.033	0.024	0.011	0.013		5.4	0.142	0.072	0.048	0.008		5.4	0.036	0.011	0.013	0.004		5.4
	5.6	0.228144	0.104842	0.004849	-0.115013		5.6	0.258634	0.168022	-0.020271	-0.127133		5.6	0.174662	0.06568	-0.059935	-0.033704		5.6	0.20676	0.02469	0.02052	-0.033704		5.6	0.09	0.054	0.027	0.016		5.6	0.033	0.025	0.011	0.013		5.6	0.142	0.072	0.05	0.008		5.6	0.036	0.011	0.013	0.003		5.6
	5.8	0.228058	0.106483	0.005738	-0.114669		5.8	0.257578	0.166663	-0.020752	-0.126289		5.8	0.182474	0.06971	-0.059833	-0.034663		5.8	0.20814	0.02483	0.02166	-0.034663		5.8	0.091	0.055	0.028	0.016		5.8	0.033	0.025	0.011	0.013		5.8	0.142	0.072	0.05	0.008		5.8	0.036	0.01	0.013	0.003		5.8
	6	0.226811	0.108997	0.006735	-0.118196		6	0.257111	0.167777	-0.021845	-0.128486		6	0.186704	0.073364	-0.061411	-0.035632		6	0.20852	0.02571	0.0225	-0.035632		6	0.093	0.056	0.029	0.016		6	0.033	0.026	0.011	0.014		6	0.142	0.072	0.052	0.01		6	0.036	0.01	0.013	0.003		6
	6.2	0.226998	0.108253	0.008437	-0.118965		6.2	0.254888	0.168043	-0.022713	-0.129915		6.2	0.19278	0.078436	-0.05786	-0.033707		6.2	0.20965	0.02749	0.02176	-0.033707		6.2	0.094	0.057	0.03	0.016		6.2	0.033	0.026	0.011	0.013		6.2	0.142	0.074	0.052	0.01		6.2	0.036	0.01	0.013	0.003		6.2
	6.4	0.226621	0.110187	0.009772	-0.117782		6.4	0.255041	0.167537	-0.022488	-0.129972		6.4	0.198844	0.081745	-0.057631	-0.033042		6.4	0.21081	0.0283	0.02261	-0.033042		6.4	0.095	0.058	0.03	0.016		6.4	0.034	0.027	0.011	0.013		6.4	0.142	0.074	0.054	0.012		6.4	0.036	0.01	0.013	0.003		6.4
	6.6	0.227869	0.114401	0.008966	-0.118161		6.6	0.254749	0.170501	-0.024334	-0.130911		6.6	0.201559	0.085209	-0.05605	-0.033765		6.6	0.21192	0.02939	0.02507	-0.033765		6.6	0.096	0.058	0.031	0.016		6.6	0.034	0.027	0.011	0.013		6.6	0.142	0.076	0.056	0.012		6.6	0.036	0.01	0.014	0.004		6.6
	6.8	0.227125	0.114243	0.010952	-0.117905		6.8	0.254425	0.170453	-0.023628	-0.132055		6.8	0.205736	0.088236	-0.05599	-0.034146		6.8	0.21294	0.03194	0.02269	-0.034146		6.8	0.097	0.06	0.032	0.016		6.8	0.034	0.027	0.011	0.013		6.8	0.142	0.076	0.058	0.014		6.8	0.036	0.01	0.014	0.003		6.8
	7	0.225603	0.114348	0.012417	-0.116672		7	0.252473	0.169358	-0.023123	-0.130982		7	0.21175	0.090981	-0.054814	-0.03395		7	0.21413	0.03138	0.02436	-0.03395		7	0.099	0.061	0.033	0.017		7	0.035	0.028	0.011	0.013		7	0.142	0.078	0.06	0.014		7	0.036	0.01	0.014	0.003		7
	7.2	0.22426	0.117371	0.011925	-0.116758		7.2	0.2521	0.169461	-0.023175	-0.131348		7.2	0.213191	0.091793	-0.053548	-0.035288		7.2	0.21555	0.03341	0.02639	-0.035288		7.2	0.1	0.062	0.033	0.017		7.2	0.035	0.028	0.011	0.013		7.2	0.142	0.078	0.06	0.014		7.2	0.037	0.01	0.014	0.003		7.2
	7.4	0.225455	0.118331	0.014481	-0.117098		7.4	0.251195	0.170321	-0.023239	-0.133228		7.4	0.215775	0.095329	-0.052202	-0.036777		7.4	0.21566	0.03334	0.02506	-0.036777		7.4	0.101	0.064	0.034	0.018		7.4	0.036	0.028	0.011	0.013		7.4	0.142	0.078	0.06	0.016		7.4	0.037	0.011	0.014	0.004		7.4
	7.6	0.223984	0.118259	0.017451	-0.116662		7.6	0.250584	0.168949	-0.020779	-0.133262		7.6	0.221891	0.097655	-0.050007	-0.034765		7.6	0.21551	0.03362	0.02457	-0.034765		7.6	0.103	0.065	0.034	0.018		7.6	0.036	0.029	0.011	0.013		7.6	0.142	0.08	0.06	0.016		7.6	0.038	0.011	0.015	0.003		7.6
	7.8	0.225539	0.120918	0.018692	-0.117452		7.8	0.249159	0.169538	-0.020528	-0.134682		7.8	0.221553	0.101541	-0.050172	-0.032748		7.8	0.21659	0.03216	0.02472	-0.032748		7.8	0.104	0.067	0.035	0.018		7.8	0.037	0.029	0.011	0.013		7.8	0.142	0.08	0.06	0.016		7.8	0.038	0.011	0.015	0.004		7.8
	8	0.224298	0.122121	0.020435	-0.114895		8	0.247268	0.169591	-0.020045	-0.134655		8	0.225323	0.103958	-0.047343	-0.033277		8	0.21766	0.03473	0.02232	-0.033277		8	0.106	0.068	0.036	0.018		8	0.037	0.029	0.011	0.013		8	0.142	0.08	0.06	0.014		8	0.038	0.012	0.016	0.004		8
	8.2	0.225924	0.120734	0.021335	-0.114523		8.2	0.248254	0.169374	-0.022095	-0.135083		8.2	0.230292	0.106843	-0.045512	-0.033221		8.2	0.21838	0.03387	0.02154	-0.033221		8.2	0.107	0.069	0.036	0.019		8.2	0.038	0.029	0.012	0.013		8.2	0.142	0.08	0.058	0.014		8.2	0.038	0.012	0.016	0.004		8.2
	8.4	0.228111	0.12155	0.021283	-0.11387		8.4	0.247771	0.16787	-0.023397	-0.13449		8.4	0.23366	0.108865	-0.043963	-0.032005		8.4	0.21923	0.0344	0.02157	-0.032005		8.4	0.108	0.071	0.037	0.019		8.4	0.038	0.029	0.012	0.013		8.4	0.14	0.078	0.058	0.012		8.4	0.039	0.012	0.016	0.004		8.4
	8.6	0.229451	0.122564	0.023682	-0.114124		8.6	0.248231	0.167464	-0.022778	-0.136644		8.6	0.235597	0.110674	-0.043273	-0.033394		8.6	0.21985	0.03617	0.02145	-0.033394		8.6	0.11	0.072	0.037	0.02		8.6	0.038	0.03	0.012	0.013		8.6	0.14	0.078	0.058	0.012		8.6	0.038	0.011	0.016	0.004		8.6
	8.8	0.226529	0.120446	0.024432	-0.114493		8.8	0.246559	0.166296	-0.022278	-0.136413		8.8	0.240962	0.112858	-0.042494	-0.034247		8.8	0.21999	0.03752	0.02343	-0.034247		8.8	0.111	0.073	0.038	0.02		8.8	0.039	0.03	0.012	0.014		8.8	0.14	0.078	0.058	0.01		8.8	0.038	0.011	0.016	0.005		8.8
	9	0.228242	0.122938	0.025414	-0.116106		9	0.247192	0.165698	-0.021826	-0.138076		9	0.24194	0.115205	-0.041732	-0.036053		9	0.21976	0.03772	0.02532	-0.036053		9	0.112	0.073	0.039	0.021		9	0.039	0.03	0.013	0.014		9	0.138	0.078	0.058	0.01		9	0.038	0.011	0.016	0.005		9
	9.2	0.229081	0.124037	0.026887	-0.115397		9.2	0.246951	0.165977	-0.019653	-0.138187		9.2	0.242795	0.118183	-0.040645	-0.035989		9.2	0.21925	0.03858	0.02492	-0.035989		9.2	0.113	0.074	0.039	0.021		9.2	0.04	0.031	0.013	0.014		9.2	0.138	0.08	0.058	0.01		9.2	0.038	0.01	0.016	0.005		9.2
	9.4	0.226017	0.123402	0.02969	-0.116621		9.4	0.245647	0.165452	-0.01662	-0.138981		9.4	0.245518	0.120105	-0.041405	-0.035471		9.4	0.21824	0.03943	0.02488	-0.035471		9.4	0.114	0.074	0.039	0.021		9.4	0.04	0.031	0.013	0.015		9.4	0.138	0.08	0.06	0.01		9.4	0.038	0.01	0.016	0.004		9.4
	9.6	0.222962	0.123887	0.028586	-0.114449		9.6	0.242632	0.164307	-0.017244	-0.136839		9.6	0.247806	0.121986	-0.042847	-0.036998		9.6	0.21793	0.04037	0.02592	-0.036998		9.6	0.114	0.075	0.039	0.021		9.6	0.04	0.031	0.014	0.015		9.6	0.138	0.082	0.06	0.01		9.6	0.038	0.01	0.016	0.004		9.6
	9.8	0.225763	0.126165	0.03018	-0.116158		9.8	0.244653	0.166105	-0.01631	-0.138408		9.8	0.249178	0.123159	-0.039154	-0.039077		9.8	0.2179	0.0412	0.02613	-0.039077		9.8	0.114	0.075	0.039	0.021		9.8	0.041	0.031	0.014	0.015		9.8	0.138	0.084	0.062	0.012		9.8	0.038	0.009	0.016	0.004		9.8
	10	0.225126	0.124419	0.029068	-0.116481		10	0.244246	0.166339	-0.017272	-0.139251		10	0.252063	0.12586	-0.038693	-0.037009		10	0.21724	0.04165	0.02455	-0.037009		10	0.115	0.076	0.039	0.021		10	0.041	0.031	0.015	0.016		10	0.14	0.086	0.064	0.012		10	0.037	0.009	0.016	0.004		10
	10.2	0.221807	0.125307	0.030228	-0.116582		10.2	0.242877	0.164187	-0.017062	-0.138952		10.2	0.253737	0.127148	-0.037645	-0.03706		10.2	0.21758	0.04218	0.02539	-0.03706		10.2	0.115	0.076	0.039	0.021		10.2	0.041	0.032	0.015	0.016		10.2	0.14	0.086	0.066	0.012		10.2	0.037	0.009	0.016	0.004		10.2
	10.4	0.222729	0.123955	0.029153	-0.116316		10.4	0.243389	0.163055	-0.018667	-0.140066		10.4	0.255105	0.127554	-0.035883	-0.039086		10.4	0.21858	0.04305	0.02625	-0.039086		10.4	0.116	0.076	0.04	0.021		10.4	0.042	0.032	0.015	0.016		10.4	0.14	0.088	0.068	0.012		10.4	0.037	0.008	0.016	0.003		10.4
	10.6	0.223315	0.121075	0.02885	-0.116937		10.6	0.244465	0.162375	-0.01933	-0.140307		10.6	0.253731	0.129378	-0.033795	-0.037049		10.6	0.21904	0.04159	0.02437	-0.037049		10.6	0.117	0.077	0.041	0.022		10.6	0.043	0.032	0.015	0.016		10.6	0.14	0.09	0.068	0.014		10.6	0.037	0.008	0.016	0.003		10.6
	10.8	0.222844	0.122693	0.029046	-0.116199		10.8	0.244054	0.161223	-0.019954	-0.140549		10.8	0.25433	0.130835	-0.034392	-0.035572		10.8	0.21996	0.04092	0.0232	-0.035572		10.8	0.118	0.078	0.041	0.022		10.8	0.043	0.032	0.015	0.016		10.8	0.142	0.092	0.068	0.014		10.8	0.037	0.008	0.016	0.003		10.8
	11	0.221931	0.123008	0.032258	-0.114082		11	0.244991	0.161078	-0.017762	-0.141182		11	0.255722	0.131181	-0.034544	-0.035088		11	0.22078	0.04246	0.02465	-0.035088		11	0.119	0.078	0.042	0.023		11	0.044	0.033	0.015	0.016		11	0.142	0.092	0.07	0.014		11	0.037	0.008	0.017	0.004		11
	11.2	0.222701	0.121625	0.031404	-0.114701		11.2	0.245161	0.160395	-0.019056	-0.141991		11.2	0.257349	0.13225	-0.034471	-0.036379		11.2	0.22095	0.04251	0.02593	-0.036379		11.2	0.12	0.079	0.043	0.023		11.2	0.044	0.033	0.015	0.017		11.2	0.142	0.094	0.07	0.014		11.2	0.037	0.008	0.017	0.004		11.2
	11.4	0.223579	0.123047	0.031551	-0.115004		11.4	0.244939	0.161387	-0.019799	-0.142814		11.4	0.258949	0.133883	-0.033212	-0.035577		11.4	0.22099	0.04409	0.02543	-0.035577		11.4	0.121	0.08	0.044	0.023		11.4	0.044	0.033	0.015	0.017		11.4	0.142	0.094	0.07	0.014		11.4	0.038	0.009	0.018	0.005		11.4
	11.6	0.223608	0.125978	0.033459	-0.11523		11.6	0.244528	0.163208	-0.018371	-0.14437		11.6	0.261698	0.135788	-0.029629	-0.035871		11.6	0.22184	0.0438	0.02568	-0.035871		11.6	0.122	0.081	0.044	0.023		11.6	0.044	0.033	0.016	0.017		11.6	0.142	0.094	0.07	0.014		11.6	0.038	0.009	0.018	0.005		11.6
	11.8	0.220906	0.124796	0.032588	-0.113463		11.8	0.243406	0.161666	-0.019232	-0.143883		11.8	0.261996	0.136729	-0.028779	-0.035406		11.8	0.22017	0.04425	0.02663	-0.035406		11.8	0.123	0.081	0.045	0.023		11.8	0.044	0.033	0.016	0.017		11.8	0.142	0.094	0.072	0.014		11.8	0.038	0.009	0.018	0.005		11.8
	12	0.222593	0.125897	0.03236	-0.115535		12	0.243153	0.162247	-0.02001	-0.143405		12	0.259828	0.138013	-0.025802	-0.036305		12	0.22122	0.04415	0.0271	-0.036305		12	0.124	0.081	0.046	0.023		12	0.044	0.034	0.016	0.017		12	0.142	0.094	0.072	0.014		12	0.038	0.008	0.019	0.005		12
	12.2	0.224243	0.12505	0.035116	-0.115049		12.2	0.243253	0.16182	-0.017794	-0.143959		12.2	0.261367	0.138627	-0.024977	-0.035678		12.2	0.22074	0.04465	0.02563	-0.035678		12.2	0.125	0.082	0.046	0.023		12.2	0.044	0.034	0.016	0.017		12.2	0.144	0.094	0.072	0.014		12.2	0.038	0.008	0.019	0.005		12.2
	12.4	0.220654	0.126958	0.035337	-0.115663		12.4	0.242024	0.162008	-0.017223	-0.145223		12.4	0.262236	0.140039	-0.024222	-0.035124		12.4	0.22047	0.04243	0.02579	-0.035124		12.4	0.125	0.082	0.046	0.023		12.4	0.044	0.034	0.017	0.017		12.4	0.144	0.094	0.072	0.014		12.4	0.038	0.007	0.019	0.005		12.4
	12.6	0.220295	0.126932	0.035233	-0.116849		12.6	0.241865	0.160002	-0.016737	-0.143919		12.6	0.261048	0.141559	-0.025831	-0.035022		12.6	0.22002	0.04331	0.02686	-0.035022		12.6	0.126	0.082	0.046	0.023		12.6	0.044	0.034	0.017	0.017		12.6	0.144	0.094	0.074	0.016		12.6	0.037	0.006	0.018	0.005		12.6
	12.8	0.220812	0.125869	0.035786	-0.116191		12.8	0.241852	0.160539	-0.016834	-0.145151		12.8	0.263387	0.143487	-0.024273	-0.035328		12.8	0.22089	0.04516	0.02512	-0.035328		12.8	0.126	0.082	0.046	0.023		12.8	0.044	0.034	0.017	0.017		12.8	0.146	0.096	0.074	0.016		12.8	0.037	0.005	0.018	0.004		12.8
	13	0.219781	0.125054	0.035778	-0.117591		13	0.239951	0.158034	-0.016332	-0.146801		13	0.26672	0.143271	-0.025298	-0.036963		13	0.22096	0.04507	0.02513	-0.036963		13	0.126	0.082	0.045	0.023		13	0.044	0.034	0.017	0.017		13	0.146	0.096	0.076	0.018		13	0.037	0.005	0.017	0.004		13
	13.2	0.220693	0.128069	0.03445	-0.116379		13.2	0.240653	0.159789	-0.01861	-0.145469		13.2	0.265733	0.144978	-0.024313	-0.035588		13.2	0.22159	0.04532	0.02548	-0.035588		13.2	0.126	0.082	0.045	0.023		13.2	0.044	0.034	0.017	0.016		13.2	0.146	0.098	0.076	0.02		13.2	0.036	0.004	0.017	0.003		13.2
	13.4	0.221683	0.127059	0.037153	-0.115025		13.4	0.241383	0.159289	-0.018567	-0.144725		13.4	0.267025	0.146825	-0.02423	-0.038272		13.4	0.22266	0.04561	0.02482	-0.038272		13.4	0.126	0.081	0.044	0.023		13.4	0.044	0.034	0.017	0.016		13.4	0.146	0.098	0.076	0.02		13.4	0.036	0.003	0.016	0.002		13.4
	13.6	0.220446	0.126005	0.037306	-0.113686		13.6	0.240046	0.157615	-0.020764	-0.146176		13.6	0.268266	0.148111	-0.02332	-0.038333		13.6	0.22122	0.04748	0.02453	-0.038333		13.6	0.126	0.081	0.044	0.023		13.6	0.044	0.034	0.017	0.016		13.6	0.146	0.1	0.078	0.02		13.6	0.036	0.003	0.016	0.002		13.6
	13.8	0.22259	0.129646	0.038054	-0.113983		13.8	0.24056	0.158946	-0.021016	-0.144613		13.8	0.268574	0.148575	-0.023608	-0.037919		13.8	0.22018	0.04704	0.02664	-0.037919		13.8	0.126	0.081	0.043	0.023		13.8	0.044	0.034	0.017	0.017		13.8	0.146	0.1	0.078	0.02		13.8	0.036	0.003	0.016	0.001		13.8
	14	0.221889	0.130349	0.03925	-0.111273		14	0.240249	0.159119	-0.02201	-0.143543		14	0.269254	0.151307	-0.020261	-0.037964		14	0.22002	0.04687	0.0265	-0.037964		14	0.127	0.081	0.043	0.023		14	0.044	0.034	0.017	0.016		14	0.146	0.1	0.078	0.02		14	0.036	0.002	0.016	0		14
	14.2	0.218649	0.130355	0.040741	-0.111112		14.2	0.240879	0.156785	-0.020129	-0.145682		14.2	0.270322	0.153476	-0.021397	-0.038765		14.2	0.2205	0.04733	0.02521	-0.038765		14.2	0.127	0.081	0.043	0.024		14.2	0.044	0.034	0.017	0.017		14.2	0.146	0.102	0.08	0.02		14.2	0.036	0.002	0.016	0		14.2
	14.4	0.219084	0.130763	0.037417	-0.112487		14.4	0.241004	0.156003	-0.022903	-0.145197		14.4	0.267828	0.153803	-0.019273	-0.036898		14.4	0.22094	0.04859	0.02702	-0.036898		14.4	0.128	0.081	0.044	0.024		14.4	0.045	0.034	0.017	0.017		14.4	0.146	0.102	0.08	0.02		14.4	0.036	0.002	0.017	0		14.4
	14.6	0.220089	0.1307	0.040078	-0.113301		14.6	0.240599	0.15588	-0.021362	-0.145841		14.6	0.268976	0.154736	-0.019587	-0.038404		14.6	0.22215	0.04759	0.02619	-0.038404		14.6	0.128	0.081	0.044	0.024		14.6	0.045	0.035	0.016	0.017		14.6	0.146	0.102	0.08	0.02		14.6	0.035	0.002	0.017	0		14.6
	14.8	0.217019	0.128611	0.041183	-0.113039		14.8	0.239329	0.153171	-0.020647	-0.145919		14.8	0.268655	0.155527	-0.018884	-0.038912		14.8	0.22511	0.04713	0.02522	-0.038912		14.8	0.128	0.082	0.044	0.024		14.8	0.045	0.035	0.016	0.017		14.8	0.144	0.102	0.08	0.018		14.8	0.035	0.002	0.017	0		14.8
	15	0.216901	0.129361	0.039633	-0.113489		15	0.239791	0.153961	-0.023467	-0.145219		15	0.267552	0.155028	-0.020389	-0.035808		15	0.22545	0.04832	0.02523	-0.035808		15	0.129	0.082	0.044	0.024		15	0.046	0.035	0.016	0.017		15	0.144	0.102	0.08	0.018		15	0.036	0.003	0.017	0.001		15
	15.2	0.218841	0.128236	0.039133	-0.114248		15.2	0.238981	0.153206	-0.025147	-0.144798		15.2	0.268438	0.153642	-0.019183	-0.035142		15.2	0.22431	0.04872	0.02512	-0.035142		15.2	0.129	0.082	0.045	0.024		15.2	0.046	0.035	0.016	0.017		15.2	0.144	0.102	0.08	0.018		15.2	0.036	0.003	0.018	0.001		15.2
	15.4	0.217998	0.129072	0.041285	-0.114338		15.4	0.237598	0.153172	-0.024945	-0.144098		15.4	0.2698	0.153838	-0.018293	-0.033815		15.4	0.22344	0.04854	0.02564	-0.033815		15.4	0.13	0.083	0.045	0.024		15.4	0.046	0.036	0.016	0.017		15.4	0.144	0.102	0.08	0.018		15.4	0.036	0.004	0.018	0.002		15.4
	15.6	0.21735	0.1305	0.040593	-0.114644		15.6	0.23629	0.15277	-0.025287	-0.144264		15.6	0.269097	0.152704	-0.016645	-0.03231		15.6	0.2235	0.04911	0.0261	-0.03231		15.6	0.13	0.083	0.045	0.024		15.6	0.046	0.036	0.016	0.017		15.6	0.144	0.102	0.08	0.016		15.6	0.037	0.005	0.019	0.003		15.6
	15.8	0.217935	0.131177	0.04102	-0.114378		15.8	0.236005	0.153407	-0.02511	-0.146078		15.8	0.271548	0.151912	-0.016191	-0.033305		15.8	0.22223	0.04852	0.02618	-0.033305		15.8	0.131	0.084	0.046	0.024		15.8	0.047	0.037	0.016	0.017		15.8	0.144	0.102	0.082	0.016		15.8	0.037	0.005	0.02	0.003		15.8
	16	0.218869	0.129895	0.03998	-0.112788		16	0.236279	0.150255	-0.02374	-0.146128		16	0.272273	0.15409	-0.016503	-0.033749		16	0.22198	0.04776	0.02652	-0.033749		16	0.131	0.085	0.046	0.024		16	0.047	0.037	0.017	0.017		16	0.144	0.102	0.082	0.018		16	0.038	0.006	0.02	0.003		16
	16.2	0.217757	0.129678	0.04072	-0.11349		16.2	0.233977	0.150028	-0.02421	-0.14704		16.2	0.27005	0.155155	-0.01587	-0.035181		16.2	0.22314	0.04719	0.02868	-0.035181		16.2	0.131	0.085	0.046	0.025		16.2	0.047	0.037	0.017	0.017		16.2	0.146	0.102	0.082	0.018		16.2	0.038	0.006	0.02	0.003		16.2
	16.4	0.215626	0.128957	0.041432	-0.112002		16.4	0.233616	0.149587	-0.021318	-0.147822		16.4	0.272357	0.156454	-0.016474	-0.035647		16.4	0.22332	0.04749	0.02806	-0.035647		16.4	0.131	0.086	0.046	0.024		16.4	0.047	0.038	0.017	0.016		16.4	0.146	0.102	0.082	0.018		16.4	0.038	0.006	0.02	0.003		16.4
	16.6	0.216355	0.12868	0.041034	-0.109974		16.6	0.235225	0.14954	-0.022526	-0.147074		16.6	0.272776	0.157256	-0.016906	-0.035641		16.6	0.22431	0.04714	0.02955	-0.035641		16.6	0.132	0.086	0.046	0.024		16.6	0.047	0.038	0.017	0.016		16.6	0.148	0.104	0.084	0.02		16.6	0.038	0.006	0.02	0.003		16.6
	16.8	0.217515	0.127824	0.041001	-0.110158		16.8	0.235685	0.147394	-0.023109	-0.146648		16.8	0.270402	0.159595	-0.017141	-0.033516		16.8	0.22428	0.04954	0.0301	-0.033516		16.8	0.132	0.087	0.046	0.024		16.8	0.047	0.038	0.017	0.016		16.8	0.148	0.106	0.084	0.02		16.8	0.038	0.006	0.02	0.003		16.8
	17	0.217344	0.127515	0.041519	-0.111645		17	0.235974	0.149515	-0.024351	-0.148375		17	0.272677	0.158269	-0.01442	-0.035111		17	0.22395	0.05	0.02918	-0.035111		17	0.132	0.087	0.046	0.024		17	0.047	0.038	0.018	0.016		17	0.148	0.106	0.086	0.022		17	0.038	0.006	0.02	0.003		17
	17.2	0.216275	0.128207	0.040558	-0.110311		17.2	0.234675	0.149267	-0.025672	-0.147651		17.2	0.274288	0.159116	-0.01478	-0.03424		17.2	0.22293	0.05147	0.02824	-0.03424		17.2	0.133	0.087	0.047	0.024		17.2	0.048	0.038	0.018	0.016		17.2	0.148	0.108	0.086	0.022		17.2	0.038	0.006	0.021	0.003		17.2
	17.4	0.217512	0.128421	0.040116	-0.108113		17.4	0.234892	0.148791	-0.027834	-0.146903		17.4	0.273087	0.158073	-0.014551	-0.033059		17.4	0.22435	0.05198	0.02678	-0.033059		17.4	0.134	0.087	0.047	0.024		17.4	0.048	0.037	0.018	0.016		17.4	0.148	0.108	0.086	0.022		17.4	0.038	0.006	0.021	0.003		17.4
	17.6	0.218887	0.12981	0.040547	-0.108455		17.6	0.235947	0.14848	-0.028503	-0.147865		17.6	0.27338	0.158163	-0.014463	-0.032789		17.6	0.22378	0.05155	0.02551	-0.032789		17.6	0.134	0.087	0.047	0.025		17.6	0.048	0.037	0.018	0.016		17.6	0.148	0.108	0.086	0.022		17.6	0.038	0.005	0.02	0.002		17.6
	17.8	0.216173	0.130238	0.039768	-0.108426		17.8	0.234993	0.148638	-0.029042	-0.149036		17.8	0.273169	0.158025	-0.012359	-0.033133		17.8	0.22303	0.0504	0.02491	-0.033133		17.8	0.135	0.088	0.047	0.025		17.8	0.049	0.037	0.019	0.016		17.8	0.148	0.108	0.086	0.022		17.8	0.038	0.005	0.02	0.002		17.8
	18	0.212942	0.131625	0.040108	-0.107476		18	0.232772	0.147775	-0.029992	-0.147556		18	0.268624	0.159541	-0.014068	-0.032527		18	0.22388	0.05165	0.02608	-0.032527		18	0.136	0.088	0.048	0.025		18	0.049	0.037	0.019	0.016		18	0.148	0.108	0.086	0.022		18	0.038	0.004	0.02	0.002		18
	18.2	0.213036	0.132061	0.042197	-0.106588		18.2	0.235156	0.148761	-0.027803	-0.147148		18.2	0.270031	0.158291	-0.0142	-0.031626		18.2	0.22455	0.05017	0.02564	-0.031626		18.2	0.136	0.088	0.048	0.025		18.2	0.049	0.037	0.019	0.016		18.2	0.148	0.108	0.086	0.022		18.2	0.037	0.004	0.02	0.002		18.2
	18.4	0.211349	0.129884	0.041376	-0.107044		18.4	0.233769	0.146284	-0.028464	-0.147764		18.4	0.268229	0.158994	-0.014179	-0.032275		18.4	0.22319	0.05018	0.02696	-0.032275		18.4	0.137	0.088	0.048	0.025		18.4	0.049	0.037	0.019	0.015		18.4	0.148	0.108	0.086	0.022		18.4	0.037	0.004	0.021	0.002		18.4
	18.6	0.210047	0.128781	0.041911	-0.106459		18.6	0.232967	0.144851	-0.027799	-0.147669		18.6	0.26665	0.159114	-0.011897	-0.032655		18.6	0.22264	0.05198	0.02781	-0.032655		18.6	0.137	0.089	0.049	0.025		18.6	0.05	0.037	0.019	0.015		18.6	0.146	0.108	0.086	0.02		18.6	0.037	0.003	0.021	0.002		18.6
	18.8	0.212271	0.129438	0.043696	-0.10486		18.8	0.234031	0.145838	-0.028364	-0.14761		18.8	0.268374	0.159983	-0.012173	-0.033095		18.8	0.22187	0.05291	0.02777	-0.033095		18.8	0.138	0.089	0.049	0.025		18.8	0.05	0.037	0.019	0.015		18.8	0.146	0.108	0.084	0.02		18.8	0.037	0.003	0.021	0.003		18.8
	19	0.212978	0.129372	0.044002	-0.104158		19	0.235838	0.145312	-0.027988	-0.146648		19	0.27149	0.158215	-0.011797	-0.032891		19	0.2222	0.05147	0.02942	-0.032891		19	0.138	0.089	0.049	0.025		19	0.05	0.037	0.019	0.015		19	0.144	0.108	0.084	0.02		19	0.037	0.003	0.021	0.003		19
	19.2	0.211873	0.129736	0.042247	-0.103726		19.2	0.235473	0.143616	-0.029803	-0.147756		19.2	0.271862	0.161175	-0.00855	-0.033265		19.2	0.22339	0.0519	0.02994	-0.033265		19.2	0.139	0.09	0.049	0.025		19.2	0.05	0.037	0.02	0.015		19.2	0.144	0.108	0.086	0.02		19.2	0.037	0.003	0.021	0.003		19.2
	19.4	0.212272	0.131686	0.042338	-0.103944		19.4	0.235692	0.142746	-0.029572	-0.148544		19.4	0.273704	0.160852	-0.007605	-0.033138		19.4	0.22264	0.05216	0.03034	-0.033138		19.4	0.139	0.09	0.05	0.026		19.4	0.05	0.037	0.02	0.015		19.4	0.144	0.108	0.086	0.018		19.4	0.037	0.002	0.021	0.003		19.4
	19.6	0.211356	0.131465	0.041629	-0.105664		19.6	0.235206	0.142775	-0.031321	-0.148614		19.6	0.274683	0.162419	-0.00773	-0.032936		19.6	0.22366	0.05164	0.03083	-0.032936		19.6	0.14	0.091	0.05	0.026		19.6	0.05	0.037	0.02	0.015		19.6	0.144	0.108	0.086	0.018		19.6	0.037	0.001	0.02	0.002		19.6
	19.8	0.211387	0.130848	0.040069	-0.106369		19.8	0.235247	0.142328	-0.031701	-0.148759		19.8	0.275268	0.160876	-0.008798	-0.034109		19.8	0.22579	0.05141	0.03129	-0.034109		19.8	0.14	0.091	0.051	0.026		19.8	0.05	0.037	0.02	0.015		19.8	0.144	0.108	0.086	0.02		19.8	0.037	0.001	0.02	0.002		19.8
	20	0.21003	0.131056	0.040922	-0.107086		20	0.23399	0.141136	-0.029828	-0.151356		20	0.274753	0.162727	-0.007734	-0.032321		20	0.22514	0.05191	0.02864	-0.032321		20	0.141	0.092	0.051	0.026		20	0.05	0.038	0.02	0.015		20	0.144	0.108	0.088	0.02		20	0.037	0	0.02	0.002		20
	20.2	0.20981	0.130492	0.042791	-0.105782		20.2	0.23296	0.138832	-0.029099	-0.150742		20.2	0.272944	0.160987	-0.007719	-0.032181		20.2	0.22476	0.05193	0.02844	-0.032181		20.2	0.141	0.093	0.051	0.026		20.2	0.051	0.038	0.021	0.015		20.2	0.144	0.11	0.088	0.02		20.2	0.036	0	0.02	0.001		20.2
	20.4	0.210914	0.13282	0.043084	-0.106918		20.4	0.233164	0.14105	-0.029366	-0.150248		20.4	0.271553	0.162058	-0.007815	-0.033839		20.4	0.22503	0.05201	0.02819	-0.033839		20.4	0.141	0.093	0.051	0.026		20.4	0.051	0.038	0.021	0.015		20.4	0.144	0.11	0.088	0.02		20.4	0.036	0	0.02	0.001		20.4
	20.6	0.210526	0.131581	0.043384	-0.104561		20.6	0.234056	0.140471	-0.029246	-0.151171		20.6	0.271439	0.160677	-0.009172	-0.033719		20.6	0.22472	0.05229	0.02651	-0.033719		20.6	0.142	0.093	0.052	0.026		20.6	0.051	0.038	0.021	0.015		20.6	0.144	0.11	0.09	0.02		20.6	0.036	0	0.02	0.001		20.6
	20.8	0.205737	0.131782	0.045181	-0.10378		20.8	0.230957	0.138142	-0.028689	-0.15039		20.8	0.269435	0.161707	-0.007153	-0.032302		20.8	0.22402	0.05354	0.02646	-0.032302		20.8	0.142	0.093	0.052	0.026		20.8	0.051	0.038	0.021	0.016		20.8	0.144	0.11	0.09	0.02		20.8	0.036	-0.001	0.02	0		20.8
	21	0.208475	0.132255	0.044872	-0.103958		21	0.231985	0.139035	-0.029708	-0.150638		21	0.268101	0.162528	-0.006805	-0.034167		21	0.224	0.05318	0.02748	-0.034167		21	0.143	0.093	0.052	0.026		21	0.051	0.039	0.021	0.016		21	0.144	0.11	0.09	0.02		21	0.036	-0.001	0.02	0		21
	21.2	0.209794	0.132372	0.04466	-0.104171		21.2	0.232074	0.139682	-0.02968	-0.150981		21.2	0.26895	0.161818	-0.009031	-0.034302		21.2	0.22381	0.05419	0.02877	-0.034302		21.2	0.143	0.093	0.052	0.026		21.2	0.051	0.039	0.021	0.016		21.2	0.144	0.108	0.09	0.02		21.2	0.035	-0.002	0.02	0		21.2
	21.4	0.207275	0.132445	0.045247	-0.102376		21.4	0.231845	0.139445	-0.029993	-0.150496		21.4	0.2702	0.161932	-0.008664	-0.032421		21.4	0.22342	0.05514	0.02988	-0.032421		21.4	0.143	0.093	0.052	0.026		21.4	0.052	0.039	0.021	0.016		21.4	0.144	0.108	0.088	0.02		21.4	0.035	-0.002	0.019	-0.001		21.4
	21.6	0.206258	0.133224	0.045188	-0.103673		21.6	0.231198	0.139374	-0.028962	-0.149843		21.6	0.270198	0.163746	-0.00976	-0.034517		21.6	0.22352	0.05533	0.03071	-0.034517		21.6	0.143	0.093	0.052	0.026		21.6	0.052	0.039	0.021	0.016		21.6	0.144	0.108	0.088	0.02		21.6	0.035	-0.003	0.019	-0.001		21.6
	21.8	0.208886	0.131705	0.044058	-0.103185		21.8	0.233036	0.137575	-0.029912	-0.151085		21.8	0.271499	0.163976	-0.009529	-0.035006		21.8	0.22309	0.05453	0.03069	-0.035006		21.8	0.144	0.093	0.052	0.027		21.8	0.052	0.039	0.021	0.016		21.8	0.144	0.108	0.088	0.02		21.8	0.035	-0.003	0.019	-0.001		21.8
	22	0.206901	0.131284	0.043942	-0.101894		22	0.232271	0.135564	-0.031608	-0.149004		22	0.271655	0.161978	-0.011692	-0.035191		22	0.22314	0.05579	0.03226	-0.035191		22	0.144	0.093	0.051	0.027		22	0.052	0.039	0.021	0.016		22	0.142	0.108	0.086	0.018		22	0.035	-0.003	0.019	-0.001		22
	22.2	0.204277	0.131314	0.043785	-0.102574		22.2	0.231017	0.136564	-0.032775	-0.148994		22.2	0.268292	0.161926	-0.010847	-0.036115		22.2	0.22254	0.05529	0.0324	-0.036115		22.2	0.144	0.093	0.052	0.027		22.2	0.053	0.039	0.021	0.016		22.2	0.142	0.108	0.086	0.018		22.2	0.035	-0.003	0.019	-0.001		22.2
	22.4	0.203519	0.131113	0.044353	-0.102054		22.4	0.230639	0.136933	-0.032067	-0.150274		22.4	0.269593	0.163244	-0.00919	-0.036559		22.4	0.22291	0.05595	0.03061	-0.036559		22.4	0.145	0.094	0.052	0.028		22.4	0.053	0.039	0.021	0.015		22.4	0.142	0.108	0.086	0.018		22.4	0.035	-0.003	0.02	-0.001		22.4
	22.6	0.202774	0.131113	0.044695	-0.099333		22.6	0.229314	0.134483	-0.033105	-0.148793		22.6	0.26863	0.161733	-0.006624	-0.033757		22.6	0.22294	0.05731	0.0311	-0.033757		22.6	0.145	0.094	0.052	0.028		22.6	0.053	0.039	0.021	0.015		22.6	0.142	0.11	0.086	0.018		22.6	0.035	-0.003	0.019	0		22.6
	22.8	0.20251	0.13231	0.046325	-0.099317		22.8	0.23019	0.13748	-0.032985	-0.148107		22.8	0.266683	0.160459	-0.008084	-0.033411		22.8	0.22244	0.05622	0.03268	-0.033411		22.8	0.146	0.095	0.052	0.029		22.8	0.053	0.039	0.021	0.015		22.8	0.142	0.11	0.086	0.018		22.8	0.035	-0.003	0.019	0		22.8
	23	0.20057	0.132466	0.04742	-0.097755		23	0.22928	0.138496	-0.03254	-0.148545		23	0.266403	0.162776	-0.007215	-0.032123		23	0.22177	0.05614	0.0311	-0.032123		23	0.146	0.095	0.053	0.029		23	0.054	0.039	0.021	0.015		23	0.142	0.11	0.086	0.02		23	0.035	-0.003	0.019	0		23
	23.2	0.201429	0.131826	0.047497	-0.097721		23.2	0.230029	0.135796	-0.032683	-0.148351		23.2	0.268188	0.163911	-0.004049	-0.032424		23.2	0.22128	0.05599	0.03115	-0.032424		23.2	0.147	0.095	0.053	0.029		23.2	0.054	0.039	0.021	0.014		23.2	0.142	0.112	0.086	0.02		23.2	0.036	-0.003	0.019	0		23.2
	23.4	0.203559	0.128904	0.047892	-0.097218		23.4	0.231139	0.135614	-0.034558	-0.148508		23.4	0.26674	0.163631	-0.005366	-0.031221		23.4	0.222	0.05497	0.03233	-0.031221		23.4	0.148	0.096	0.053	0.03		23.4	0.054	0.039	0.02	0.014		23.4	0.142	0.112	0.088	0.02		23.4	0.036	-0.003	0.019	0		23.4
	23.6	0.202199	0.130326	0.048785	-0.097185		23.6	0.231119	0.137876	-0.035385	-0.149805		23.6	0.265695	0.1642	-0.005719	-0.03118		23.6	0.22181	0.05501	0.03277	-0.03118		23.6	0.149	0.096	0.054	0.03		23.6	0.055	0.039	0.02	0.015		23.6	0.142	0.112	0.088	0.02		23.6	0.036	-0.003	0.019	0		23.6
	23.8	0.199997	0.128897	0.048173	-0.095403		23.8	0.229087	0.133817	-0.036027	-0.148923		23.8	0.266538	0.164819	-0.006059	-0.032596		23.8	0.22088	0.05642	0.03214	-0.032596		23.8	0.15	0.097	0.055	0.031		23.8	0.055	0.039	0.02	0.015		23.8	0.142	0.114	0.088	0.02		23.8	0.036	-0.003	0.02	0		23.8
	24	0.201577	0.129149	0.047543	-0.096526		24	0.229557	0.133389	-0.037267	-0.149106		24	0.267983	0.162826	-0.004464	-0.033735		24	0.22033	0.0565	0.03217	-0.033735		24	0.15	0.097	0.055	0.031		24	0.055	0.039	0.02	0.015		24	0.144	0.114	0.088	0.02		24	0.036	-0.003	0.02	0		24
	24.2	0.200767	0.128996	0.047791	-0.095229		24.2	0.228607	0.133456	-0.037999	-0.148859		24.2	0.268708	0.162642	-0.006865	-0.031478		24.2	0.22075	0.05604	0.03119	-0.031478		24.2	0.15	0.097	0.056	0.031		24.2	0.055	0.039	0.02	0.015		24.2	0.144	0.114	0.088	0.022		24.2	0.036	-0.003	0.021	0		24.2
	24.4	0.198994	0.131314	0.047329	-0.095276		24.4	0.227834	0.131484	-0.038211	-0.149656		24.4	0.267803	0.16282	-0.006992	-0.034525		24.4	0.2193	0.05716	0.03236	-0.034525		24.4	0.15	0.097	0.056	0.031		24.4	0.055	0.039	0.02	0.015		24.4	0.144	0.114	0.09	0.022		24.4	0.037	-0.003	0.021	0		24.4
	24.6	0.199969	0.13058	0.046707	-0.095039		24.6	0.226869	0.13121	-0.036933	-0.148959		24.6	0.269763	0.163343	-0.007853	-0.035647		24.6	0.21952	0.05656	0.03123	-0.035647		24.6	0.15	0.097	0.056	0.031		24.6	0.055	0.039	0.02	0.015		24.6	0.144	0.116	0.09	0.022		24.6	0.037	-0.002	0.022	0		24.6
	24.8	0.200226	0.131464	0.046448	-0.095871		24.8	0.226866	0.132174	-0.036942	-0.149751		24.8	0.270489	0.163289	-0.006536	-0.033524		24.8	0.22087	0.05511	0.03124	-0.033524		24.8	0.15	0.096	0.057	0.031		24.8	0.055	0.039	0.02	0.016		24.8	0.144	0.116	0.09	0.022		24.8	0.037	-0.003	0.022	0		24.8
	25	0.199971	0.130423	0.047429	-0.095269		25	0.226831	0.130113	-0.035061	-0.151009		25	0.269659	0.16381	-0.007165	-0.034268		25	0.22242	0.05616	0.03097	-0.034268		25	0.15	0.096	0.057	0.031		25	0.055	0.039	0.021	0.016		25	0.144	0.116	0.09	0.022		25	0.036	-0.003	0.022	0		25
	25.2	0.198218	0.133226	0.047028	-0.09549		25.2	0.226798	0.133286	-0.035062	-0.15212		25.2	0.270034	0.164157	-0.005825	-0.035463		25.2	0.22308	0.05779	0.03225	-0.035463		25.2	0.15	0.096	0.057	0.031		25.2	0.055	0.038	0.021	0.016		25.2	0.146	0.116	0.09	0.022		25.2	0.036	-0.003	0.022	-0.001		25.2
	25.4	0.198434	0.132407	0.049148	-0.095176		25.4	0.226394	0.132477	-0.033512	-0.151326		25.4	0.269419	0.161497	-0.007043	-0.035015		25.4	0.22379	0.0566	0.03048	-0.035015		25.4	0.15	0.096	0.057	0.031		25.4	0.055	0.038	0.021	0.016		25.4	0.146	0.116	0.09	0.022		25.4	0.036	-0.003	0.023	-0.001		25.4
	25.6	0.197338	0.129752	0.049631	-0.09598		25.6	0.226228	0.129532	-0.035379	-0.15329		25.6	0.269072	0.161881	-0.00761	-0.034832		25.6	0.22292	0.05686	0.03173	-0.034832		25.6	0.15	0.096	0.057	0.031		25.6	0.055	0.038	0.022	0.016		25.6	0.146	0.118	0.09	0.022		25.6	0.037	-0.003	0.023	-0.001		25.6
	25.8	0.198114	0.130251	0.050426	-0.096484		25.8	0.227054	0.131071	-0.035984	-0.153304		25.8	0.269314	0.16191	-0.006656	-0.035763		25.8	0.22409	0.05826	0.03194	-0.035763		25.8	0.15	0.096	0.057	0.031		25.8	0.055	0.039	0.022	0.016		25.8	0.144	0.118	0.09	0.022		25.8	0.037	-0.003	0.023	0		25.8
	26	0.196915	0.131083	0.050712	-0.096029		26	0.227275	0.131723	-0.037358	-0.153229		26	0.268504	0.161896	-0.007336	-0.03338		26	0.22371	0.0564	0.03133	-0.03338		26	0.151	0.096	0.057	0.031		26	0.055	0.039	0.022	0.016		26	0.144	0.118	0.09	0.022		26	0.037	-0.003	0.023	0		26
	26.2	0.19661	0.129781	0.050981	-0.095859		26.2	0.22546	0.127821	-0.037979	-0.153459		26.2	0.267803	0.162839	-0.009625	-0.03194		26.2	0.22342	0.056	0.0326	-0.03194		26.2	0.152	0.096	0.057	0.031		26.2	0.056	0.039	0.023	0.016		26.2	0.144	0.118	0.09	0.02		26.2	0.037	-0.003	0.023	0.001		26.2
	26.4	0.198377	0.12921	0.049069	-0.096249		26.4	0.226327	0.12783	-0.039461	-0.153369		26.4	0.268967	0.16503	-0.008744	-0.031491		26.4	0.22396	0.05557	0.03351	-0.031491		26.4	0.152	0.096	0.057	0.03		26.4	0.056	0.039	0.023	0.015		26.4	0.144	0.12	0.09	0.022		26.4	0.038	-0.003	0.024	0.001		26.4
	26.6	0.196981	0.131502	0.048496	-0.097527		26.6	0.226541	0.129052	-0.040724	-0.154257		26.6	0.268609	0.163941	-0.006554	-0.030216		26.6	0.22507	0.05428	0.03427	-0.030216		26.6	0.153	0.097	0.057	0.03		26.6	0.056	0.04	0.023	0.015		26.6	0.144	0.12	0.092	0.022		26.6	0.038	-0.003	0.023	0.001		26.6
	26.8	0.194967	0.131916	0.047569	-0.095339		26.8	0.223597	0.129486	-0.040581	-0.153119		26.8	0.267002	0.163066	-0.00779	-0.031537		26.8	0.22488	0.05435	0.03462	-0.031537		26.8	0.153	0.097	0.057	0.03		26.8	0.056	0.04	0.023	0.015		26.8	0.142	0.12	0.092	0.022		26.8	0.038	-0.003	0.023	0.001		26.8
	27	0.194134	0.131668	0.047119	-0.095784		27	0.222754	0.128498	-0.041031	-0.153634		27	0.269069	0.163388	-0.008065	-0.032773		27	0.22464	0.05624	0.03656	-0.032773		27	0.154	0.097	0.057	0.03		27	0.056	0.04	0.023	0.015		27	0.144	0.12	0.092	0.022		27	0.038	-0.003	0.023	0.001		27
	27.2	0.195709	0.130485	0.047662	-0.096477		27.2	0.225699	0.128855	-0.040168	-0.153997		27.2	0.268025	0.162439	-0.005664	-0.034468		27.2	0.22342	0.05716	0.03456	-0.034468		27.2	0.154	0.097	0.056	0.03		27.2	0.056	0.04	0.023	0.015		27.2	0.144	0.12	0.092	0.022		27.2	0.038	-0.003	0.023	0.001		27.2
	27.4	0.193694	0.130165	0.050297	-0.09404		27.4	0.224524	0.128595	-0.038833	-0.15388		27.4	0.269067	0.161584	-0.00573	-0.033898		27.4	0.22274	0.05777	0.03542	-0.033898		27.4	0.155	0.097	0.057	0.03		27.4	0.056	0.04	0.023	0.014		27.4	0.144	0.122	0.092	0.024		27.4	0.038	-0.003	0.023	0.001		27.4
	27.6	0.194496	0.131325	0.050972	-0.093039		27.6	0.224976	0.129605	-0.036998	-0.152039		27.6	0.268281	0.161142	-0.004612	-0.03493		27.6	0.22293	0.0583	0.03396	-0.03493		27.6	0.155	0.097	0.057	0.03		27.6	0.055	0.041	0.023	0.014		27.6	0.144	0.122	0.094	0.024		27.6	0.038	-0.003	0.024	0.001		27.6
	27.8	0.19654	0.12985	0.050209	-0.094391		27.8	0.22804	0.12661	-0.038081	-0.153241		27.8	0.268614	0.161443	-0.003971	-0.032892		27.8	0.22208	0.05737	0.0334	-0.032892		27.8	0.155	0.098	0.057	0.03		27.8	0.055	0.041	0.023	0.014		27.8	0.146	0.122	0.094	0.024		27.8	0.038	-0.002	0.024	0.001		27.8
	28	0.194438	0.129692	0.05055	-0.092831		28	0.225598	0.128432	-0.03663	-0.152891		28	0.264966	0.16175	-0.004569	-0.033427		28	0.22219	0.05759	0.03332	-0.033427		28	0.156	0.098	0.057	0.03		28	0.055	0.041	0.023	0.014		28	0.146	0.122	0.094	0.024		28	0.037	-0.002	0.024	0.001		28
	28.2	0.194586	0.131145	0.049976	-0.090614		28.2	0.225296	0.131115	-0.038364	-0.152484		28.2	0.265496	0.162131	-0.003956	-0.033277		28.2	0.22296	0.05664	0.03358	-0.033277		28.2	0.156	0.098	0.057	0.03		28.2	0.055	0.041	0.023	0.014		28.2	0.146	0.122	0.094	0.022		28.2	0.037	-0.002	0.024	0.001		28.2
	28.4	0.193314	0.133231	0.048867	-0.091441		28.4	0.225054	0.131381	-0.039463	-0.153831		28.4	0.263521	0.16209	-0.000908	-0.034213		28.4	0.22333	0.05758	0.03319	-0.034213		28.4	0.156	0.098	0.057	0.031		28.4	0.055	0.041	0.023	0.014		28.4	0.146	0.124	0.094	0.022		28.4	0.037	-0.002	0.024	0		28.4
	28.6	0.192412	0.13059	0.048993	-0.090362		28.6	0.226032	0.12849	-0.040617	-0.152722		28.6	0.263008	0.162951	-0.003088	-0.034041		28.6	0.22399	0.05906	0.03499	-0.034041		28.6	0.157	0.099	0.057	0.031		28.6	0.055	0.041	0.023	0.014		28.6	0.146	0.124	0.094	0.022		28.6	0.036	-0.002	0.024	0		28.6
	28.8	0.192593	0.132581	0.049535	-0.090101		28.8	0.224433	0.130541	-0.041105	-0.153981		28.8	0.262903	0.164224	-0.002548	-0.035756		28.8	0.22345	0.05978	0.03505	-0.035756		28.8	0.157	0.099	0.058	0.032		28.8	0.055	0.042	0.023	0.014		28.8	0.146	0.124	0.094	0.022		28.8	0.036	-0.002	0.024	0		28.8
	29	0.193349	0.130411	0.049802	-0.091621		29	0.226799	0.125491	-0.041958	-0.155521		29	0.265011	0.162932	-0.000425	-0.036371		29	0.22243	0.05838	0.03487	-0.036371		29	0.157	0.099	0.058	0.032		29	0.055	0.042	0.023	0.014		29	0.146	0.124	0.094	0.022		29	0.036	-0.003	0.024	-0.001		29
	29.2	0.192582	0.130932	0.049225	-0.091852		29.2	0.225922	0.124012	-0.041425	-0.155482		29.2	0.26502	0.161647	-0.002571	-0.035264		29.2	0.22351	0.05904	0.0367	-0.035264		29.2	0.157	0.099	0.058	0.032		29.2	0.055	0.043	0.023	0.014		29.2	0.146	0.124	0.094	0.022		29.2	0.036	-0.003	0.023	0		29.2
	29.4	0.190895	0.129456	0.04705	-0.09279		29.4	0.224015	0.123546	-0.04383	-0.15544		29.4	0.265493	0.161931	-0.006728	-0.034406		29.4	0.22387	0.05848	0.03594	-0.034406		29.4	0.156	0.099	0.058	0.032		29.4	0.055	0.043	0.023	0.014		29.4	0.146	0.124	0.094	0.02		29.4	0.036	-0.003	0.023	0		29.4
	29.6	0.191817	0.129636	0.046431	-0.091808		29.6	0.222517	0.124816	-0.043149	-0.156838		29.6	0.266113	0.16077	-0.004709	-0.035707		29.6	0.22192	0.05747	0.03444	-0.035707		29.6	0.157	0.099	0.058	0.032		29.6	0.055	0.043	0.023	0.014		29.6	0.146	0.124	0.094	0.02		29.6	0.036	-0.002	0.024	0		29.6
	29.8	0.18914	0.127911	0.047135	-0.091561		29.8	0.22242	0.120951	-0.042925	-0.154981		29.8	0.266052	0.159685	-0.005639	-0.035401		29.8	0.22288	0.05911	0.03526	-0.035401		29.8	0.157	0.099	0.059	0.032		29.8	0.056	0.043	0.023	0.014		29.8	0.146	0.124	0.094	0.02		29.8	0.037	-0.002	0.024	0.001		29.8
	30	0.189679	0.129534	0.046954	-0.091879		30	0.220379	0.124234	-0.045096	-0.154859		30	0.267411	0.161022	-0.006815	-0.034442		30	0.2248	0.05818	0.03688	-0.034442		30	0.158	0.099	0.059	0.032		30	0.056	0.043	0.023	0.014		30	0.146	0.124	0.094	0.02		30	0.037	-0.002	0.024	0.001		30
	30.2	0.189113	0.127587	0.047351	-0.092319		30.2	0.219953	0.122147	-0.045689	-0.156399		30.2	0.265905	0.160574	-0.004441	-0.034713		30.2	0.22433	0.05806	0.03617	-0.034713		30.2	0.158	0.099	0.059	0.032		30.2	0.056	0.043	0.023	0.014		30.2	0.146	0.124	0.092	0.02		30.2	0.037	-0.003	0.024	0.001		30.2
	30.4	0.189937	0.126533	0.050126	-0.088895		30.4	0.221187	0.121613	-0.044694	-0.154775		30.4	0.26617	0.160875	-0.004342	-0.036491		30.4	0.22374	0.05811	0.03674	-0.036491		30.4	0.158	0.099	0.059	0.032		30.4	0.056	0.043	0.023	0.014		30.4	0.144	0.124	0.092	0.022		30.4	0.037	-0.003	0.024	0.001		30.4
	30.6	0.190993	0.12758	0.049744	-0.090042		30.6	0.222333	0.12257	-0.046836	-0.154482		30.6	0.265227	0.161554	-0.006061	-0.03558		30.6	0.22426	0.05748	0.03792	-0.03558		30.6	0.158	0.099	0.059	0.031		30.6	0.056	0.043	0.023	0.015		30.6	0.144	0.124	0.092	0.022		30.6	0.037	-0.004	0.024	0.001		30.6
	30.8	0.192224	0.127046	0.048626	-0.090664		30.8	0.222544	0.123096	-0.047014	-0.157334		30.8	0.265091	0.159862	-0.005211	-0.034183		30.8	0.22425	0.05635	0.03787	-0.034183		30.8	0.158	0.099	0.059	0.031		30.8	0.057	0.042	0.023	0.015		30.8	0.144	0.124	0.092	0.022		30.8	0.037	-0.004	0.024	0		30.8
	31	0.189064	0.128669	0.049282	-0.089617		31	0.223354	0.123929	-0.045678	-0.155437		31	0.263197	0.158973	-0.00536	-0.034269		31	0.22357	0.05863	0.03751	-0.034269		31	0.158	0.099	0.059	0.03		31	0.057	0.042	0.024	0.014		31	0.144	0.124	0.092	0.022		31	0.037	-0.004	0.024	0		31
	31.2	0.190378	0.128423	0.05016	-0.09016		31.2	0.222658	0.123823	-0.04422	-0.15411		31.2	0.263916	0.160083	-0.007407	-0.034983		31.2	0.22442	0.05955	0.03761	-0.034983		31.2	0.158	0.099	0.059	0.03		31.2	0.058	0.042	0.024	0.014		31.2	0.146	0.124	0.092	0.024		31.2	0.037	-0.004	0.024	0		31.2
	31.4	0.188769	0.128932	0.049042	-0.092621		31.4	0.220709	0.122212	-0.044408	-0.156031		31.4	0.26268	0.157815	-0.004723	-0.033113		31.4	0.22398	0.05993	0.03741	-0.033113		31.4	0.158	0.099	0.058	0.029		31.4	0.058	0.042	0.024	0.014		31.4	0.146	0.124	0.092	0.022		31.4	0.037	-0.004	0.024	0		31.4
	31.6	0.186042	0.130913	0.048557	-0.091726		31.6	0.219392	0.122303	-0.043843	-0.156316		31.6	0.264816	0.157327	-0.006173	-0.034257		31.6	0.2243	0.0613	0.03773	-0.034257		31.6	0.158	0.099	0.058	0.028		31.6	0.058	0.041	0.024	0.014		31.6	0.146	0.124	0.092	0.022		31.6	0.037	-0.005	0.024	-0.001		31.6
	31.8	0.185441	0.130142	0.048994	-0.092109		31.8	0.220181	0.123032	-0.045206	-0.155819		31.8	0.264831	0.158067	-0.005083	-0.034719		31.8	0.22386	0.0611	0.03703	-0.034719		31.8	0.158	0.099	0.058	0.028		31.8	0.059	0.041	0.024	0.013		31.8	0.146	0.124	0.092	0.022		31.8	0.037	-0.005	0.023	-0.001		31.8
	32	0.186737	0.128049	0.048907	-0.091335		32	0.219417	0.120139	-0.044503	-0.157455		32	0.264433	0.157139	-0.003864	-0.034962		32	0.22256	0.06108	0.03557	-0.034962		32	0.159	0.099	0.058	0.028		32	0.059	0.041	0.024	0.013		32	0.144	0.124	0.092	0.022		32	0.036	-0.006	0.023	-0.002		32
	32.2	0.184883	0.129386	0.047666	-0.090445		32.2	0.218243	0.120596	-0.046904	-0.157755		32.2	0.265411	0.156472	-0.003791	-0.036605		32.2	0.22264	0.06082	0.03535	-0.036605		32.2	0.159	0.099	0.058	0.028		32.2	0.059	0.041	0.024	0.013		32.2	0.144	0.124	0.092	0.02		32.2	0.036	-0.006	0.022	-0.003		32.2
	32.4	0.185495	0.130362	0.047809	-0.092054		32.4	0.220665	0.121042	-0.047191	-0.157624		32.4	0.265975	0.158274	-0.004585	-0.036453		32.4	0.22352	0.06068	0.03641	-0.036453		32.4	0.159	0.099	0.058	0.028		32.4	0.06	0.041	0.024	0.013		32.4	0.144	0.124	0.092	0.02		32.4	0.035	-0.007	0.022	-0.003		32.4
	32.6	0.184576	0.127903	0.048973	-0.092047		32.6	0.219586	0.118403	-0.047287	-0.158227		32.6	0.261905	0.156445	-0.002978	-0.035726		32.6	0.22357	0.06103	0.0354	-0.035726		32.6	0.159	0.099	0.058	0.028		32.6	0.06	0.042	0.024	0.013		32.6	0.144	0.124	0.092	0.018		32.6	0.035	-0.007	0.021	-0.004		32.6
	32.8	0.184398	0.129576	0.050726	-0.089915		32.8	0.217788	0.119606	-0.045514	-0.156455		32.8	0.260791	0.158103	-0.004516	-0.036243		32.8	0.22376	0.06176	0.03682	-0.036243		32.8	0.159	0.099	0.058	0.028		32.8	0.061	0.042	0.024	0.013		32.8	0.146	0.124	0.092	0.018		32.8	0.035	-0.007	0.021	-0.004		32.8
	33	0.183385	0.130234	0.050702	-0.091906		33	0.218405	0.120924	-0.048038	-0.156136		33	0.25906	0.157449	-0.005914	-0.033926		33	0.22469	0.06171	0.03767	-0.033926		33	0.159	0.099	0.058	0.028		33	0.061	0.042	0.024	0.013		33	0.146	0.124	0.092	0.018		33	0.035	-0.007	0.021	-0.003		33
	33.2	0.183325	0.130666	0.050861	-0.092054		33.2	0.219645	0.121376	-0.048579	-0.155544		33.2	0.25871	0.158238	-0.007021	-0.034336		33.2	0.22329	0.06274	0.03892	-0.034336		33.2	0.159	0.099	0.058	0.029		33.2	0.061	0.042	0.024	0.013		33.2	0.146	0.124	0.092	0.018		33.2	0.035	-0.006	0.021	-0.003		33.2
	33.4	0.183772	0.127241	0.052018	-0.090588		33.4	0.217282	0.121651	-0.046802	-0.154408		33.4	0.255837	0.157555	-0.005844	-0.034342		33.4	0.22361	0.06382	0.03853	-0.034342		33.4	0.16	0.099	0.058	0.029		33.4	0.061	0.042	0.024	0.013		33.4	0.146	0.124	0.092	0.018		33.4	0.035	-0.006	0.021	-0.003		33.4
	33.6	0.18558	0.128729	0.05059	-0.091593		33.6	0.21753	0.123529	-0.04765	-0.156323		33.6	0.258126	0.159185	-0.006166	-0.033192		33.6	0.22305	0.06409	0.03862	-0.033192		33.6	0.16	0.099	0.058	0.029		33.6	0.061	0.042	0.025	0.013		33.6	0.146	0.124	0.09	0.018		33.6	0.036	-0.006	0.021	-0.002		33.6
	33.8	0.185117	0.127403	0.05055	-0.090366		33.8	0.218147	0.120343	-0.04879	-0.157426		33.8	0.259019	0.156401	-0.006167	-0.031947		33.8	0.22249	0.0638	0.0384	-0.031947		33.8	0.161	0.099	0.059	0.029		33.8	0.06	0.042	0.025	0.013		33.8	0.146	0.124	0.09	0.018		33.8	0.036	-0.006	0.021	-0.002		33.8
	34	0.185713	0.127216	0.052134	-0.087781		34	0.216073	0.120386	-0.047236	-0.156891		34	0.259076	0.158057	-0.005598	-0.035051		34	0.22339	0.06362	0.03954	-0.035051		34	0.161	0.099	0.059	0.03		34	0.06	0.042	0.025	0.013		34	0.146	0.124	0.09	0.02		34	0.036	-0.006	0.021	-0.002		34
	34.2	0.184752	0.126523	0.053125	-0.088186		34.2	0.215392	0.118983	-0.047965	-0.157306		34.2	0.258845	0.15665	-0.004264	-0.034625		34.2	0.22412	0.06282	0.03929	-0.034625		34.2	0.162	0.099	0.059	0.03		34.2	0.06	0.042	0.025	0.013		34.2	0.146	0.124	0.09	0.018		34.2	0.036	-0.006	0.021	-0.001		34.2
	34.4	0.183368	0.128314	0.053559	-0.087609		34.4	0.215928	0.117554	-0.049191	-0.158249		34.4	0.25968	0.156266	-0.006681	-0.034478		34.4	0.22412	0.06193	0.03925	-0.034478		34.4	0.162	0.1	0.059	0.03		34.4	0.059	0.042	0.025	0.013		34.4	0.144	0.126	0.09	0.02		34.4	0.036	-0.006	0.021	-0.001		34.4
	34.6	0.183474	0.127082	0.055234	-0.085614		34.6	0.216524	0.117122	-0.049396	-0.156594		34.6	0.257177	0.15494	-0.004932	-0.036335		34.6	0.22438	0.06161	0.04117	-0.036335		34.6	0.162	0.1	0.06	0.03		34.6	0.059	0.042	0.025	0.013		34.6	0.144	0.126	0.09	0.02		34.6	0.036	-0.007	0.022	-0.001		34.6
	34.8	0.179969	0.12789	0.053917	-0.087622		34.8	0.214239	0.11738	-0.049333	-0.156502		34.8	0.256294	0.156207	-0.007944	-0.038425		34.8	0.22524	0.06293	0.04057	-0.038425		34.8	0.162	0.101	0.061	0.029		34.8	0.059	0.042	0.025	0.013		34.8	0.144	0.126	0.09	0.02		34.8	0.036	-0.007	0.022	0		34.8
	35	0.180127	0.12731	0.052859	-0.090289		35	0.215457	0.11612	-0.048991	-0.157789		35	0.257189	0.155593	-0.008994	-0.038338		35	0.22488	0.06282	0.03961	-0.038338		35	0.162	0.101	0.061	0.029		35	0.059	0.043	0.025	0.012		35	0.142	0.128	0.092	0.02		35	0.036	-0.007	0.022	0		35
	35.2	0.180264	0.127031	0.051143	-0.089241		35.2	0.214634	0.117651	-0.048207	-0.157081		35.2	0.255221	0.155725	-0.008094	-0.036563		35.2	0.22523	0.06332	0.03851	-0.036563		35.2	0.162	0.102	0.062	0.029		35.2	0.059	0.043	0.025	0.012		35.2	0.142	0.128	0.092	0.022		35.2	0.036	-0.007	0.022	0		35.2
	35.4	0.179469	0.127783	0.049883	-0.087279		35.4	0.215559	0.116103	-0.047847	-0.155449		35.4	0.25636	0.155882	-0.007954	-0.036856		35.4	0.2253	0.06284	0.03923	-0.036856		35.4	0.163	0.102	0.062	0.029		35.4	0.058	0.043	0.025	0.012		35.4	0.142	0.13	0.092	0.02		35.4	0.036	-0.008	0.022	0		35.4
	35.6	0.177747	0.125442	0.050863	-0.089421		35.6	0.215157	0.111682	-0.045487	-0.156661		35.6	0.25785	0.157451	-0.011022	-0.035136		35.6	0.22599	0.06285	0.03756	-0.035136		35.6	0.163	0.103	0.062	0.03		35.6	0.058	0.043	0.024	0.012		35.6	0.142	0.13	0.092	0.02		35.6	0.036	-0.008	0.022	0		35.6
	35.8	0.179101	0.124959	0.052451	-0.087994		35.8	0.215581	0.113199	-0.044579	-0.156524		35.8	0.257257	0.158024	-0.008387	-0.03485		35.8	0.22572	0.06215	0.03765	-0.03485		35.8	0.164	0.103	0.062	0.03		35.8	0.058	0.043	0.024	0.012		35.8	0.142	0.13	0.092	0.02		35.8	0.036	-0.008	0.022	0		35.8
	36	0.176962	0.12639	0.051563	-0.087111		36	0.214192	0.11452	-0.047137	-0.156631		36	0.256834	0.157753	-0.006339	-0.035831		36	0.22595	0.06288	0.03788	-0.035831		36	0.164	0.103	0.062	0.03		36	0.058	0.043	0.024	0.012		36	0.14	0.13	0.094	0.02		36	0.036	-0.008	0.022	0		36
	36.2	0.177028	0.125421	0.053873	-0.085948		36.2	0.215418	0.111041	-0.047467	-0.157218		36.2	0.25832	0.158137	-0.00746	-0.034347		36.2	0.22508	0.06298	0.03754	-0.034347		36.2	0.164	0.103	0.062	0.03		36.2	0.059	0.044	0.024	0.012		36.2	0.14	0.13	0.094	0.02		36.2	0.036	-0.008	0.022	0		36.2
	36.4	0.179599	0.125959	0.053523	-0.087233		36.4	0.214239	0.112649	-0.048767	-0.158513		36.4	0.25804	0.158765	-0.007985	-0.034853		36.4	0.22456	0.06394	0.03792	-0.034853		36.4	0.165	0.103	0.062	0.03		36.4	0.059	0.044	0.024	0.012		36.4	0.14	0.13	0.094	0.02		36.4	0.037	-0.007	0.023	0		36.4
	36.6	0.177753	0.128917	0.052433	-0.08711		36.6	0.213223	0.117367	-0.051157	-0.15856		36.6	0.258443	0.1582	-0.005273	-0.036252		36.6	0.22481	0.06465	0.03885	-0.036252		36.6	0.165	0.103	0.062	0.031		36.6	0.059	0.044	0.024	0.013		36.6	0.14	0.132	0.094	0.02		36.6	0.037	-0.006	0.024	0		36.6
	36.8	0.177524	0.128731	0.050228	-0.08771		36.8	0.212404	0.115141	-0.053532	-0.15824		36.8	0.258282	0.157906	-0.004783	-0.036516		36.8	0.22419	0.06412	0.03851	-0.036516		36.8	0.165	0.104	0.063	0.031		36.8	0.059	0.045	0.024	0.013		36.8	0.14	0.132	0.094	0.02		36.8	0.037	-0.006	0.024	0		36.8
	37	0.178394	0.12777	0.050253	-0.085935		37	0.213364	0.11401	-0.054007	-0.157095		37	0.257753	0.158019	-0.007048	-0.034021		37	0.22346	0.06443	0.03897	-0.034021		37	0.166	0.104	0.063	0.032		37	0.059	0.045	0.024	0.013		37	0.14	0.132	0.094	0.022		37	0.038	-0.006	0.025	0		37
	37.2	0.177244	0.126188	0.050164	-0.087007		37.2	0.212204	0.114668	-0.054626	-0.157617		37.2	0.257129	0.157022	-0.007209	-0.036402		37.2	0.22409	0.06369	0.03995	-0.036402		37.2	0.166	0.104	0.063	0.032		37.2	0.06	0.045	0.024	0.013		37.2	0.14	0.13	0.094	0.022		37.2	0.038	-0.006	0.025	0		37.2
	37.4	0.175029	0.124922	0.051103	-0.089151		37.4	0.212319	0.113802	-0.054307	-0.159841		37.4	0.256746	0.156202	-0.007192	-0.035776		37.4	0.22422	0.06424	0.03918	-0.035776		37.4	0.167	0.105	0.063	0.032		37.4	0.06	0.045	0.024	0.013		37.4	0.14	0.13	0.094	0.022		37.4	0.037	-0.006	0.025	0		37.4
	37.6	0.175215	0.125603	0.050993	-0.086021		37.6	0.211595	0.113513	-0.055027	-0.158861		37.6	0.256282	0.155296	-0.007326	-0.034854		37.6	0.2239	0.06266	0.03999	-0.034854		37.6	0.167	0.105	0.063	0.033		37.6	0.06	0.045	0.024	0.013		37.6	0.142	0.13	0.094	0.022		37.6	0.037	-0.006	0.025	-0.001		37.6
	37.8	0.176447	0.123834	0.053218	-0.086121		37.8	0.212447	0.113504	-0.053592	-0.158781		37.8	0.255618	0.156183	-0.009062	-0.034592		37.8	0.22374	0.06277	0.04102	-0.034592		37.8	0.167	0.105	0.063	0.033		37.8	0.06	0.045	0.025	0.013		37.8	0.142	0.13	0.094	0.022		37.8	0.037	-0.006	0.025	-0.001		37.8
	38	0.17519	0.123431	0.054462	-0.086352		38	0.21087	0.111841	-0.051788	-0.161202		38	0.255928	0.154739	-0.007755	-0.03462		38	0.22444	0.0614	0.04099	-0.03462		38	0.168	0.105	0.063	0.033		38	0.06	0.045	0.025	0.013		38	0.142	0.13	0.094	0.022		38	0.036	-0.006	0.025	-0.001		38
	38.2	0.174839	0.1244	0.053895	-0.086311		38.2	0.211279	0.11155	-0.053385	-0.162321		38.2	0.256348	0.155343	-0.00786	-0.033024		38.2	0.22445	0.06135	0.0408	-0.033024		38.2	0.168	0.105	0.063	0.033		38.2	0.061	0.045	0.025	0.012		38.2	0.142	0.13	0.094	0.022		38.2	0.036	-0.006	0.025	-0.001		38.2
	38.4	0.17739	0.123833	0.053882	-0.08492		38.4	0.21073	0.111993	-0.053498	-0.16089		38.4	0.257148	0.15383	-0.007134	-0.035639		38.4	0.22424	0.06113	0.04036	-0.035639		38.4	0.168	0.105	0.063	0.033		38.4	0.061	0.046	0.025	0.012		38.4	0.142	0.13	0.094	0.022		38.4	0.035	-0.006	0.025	-0.001		38.4
	38.6	0.175995	0.120105	0.055859	-0.08585		38.6	0.210255	0.109555	-0.051641	-0.16226		38.6	0.257722	0.155361	-0.007897	-0.03655		38.6	0.22384	0.06199	0.03991	-0.03655		38.6	0.169	0.105	0.063	0.033		38.6	0.061	0.046	0.025	0.012		38.6	0.142	0.13	0.094	0.022		38.6	0.035	-0.006	0.025	-0.002		38.6
	38.8	0.174479	0.121733	0.053833	-0.084468		38.8	0.209919	0.109683	-0.054497	-0.162818		38.8	0.259163	0.15483	-0.00706	-0.035049		38.8	0.22399	0.06298	0.03989	-0.035049		38.8	0.169	0.105	0.064	0.033		38.8	0.061	0.045	0.025	0.012		38.8	0.142	0.13	0.094	0.022		38.8	0.035	-0.006	0.025	-0.002		38.8
	39	0.177401	0.122111	0.052389	-0.086198		39	0.210011	0.111421	-0.055711	-0.161468		39	0.259676	0.155142	-0.007178	-0.035796		39	0.22469	0.06432	0.03942	-0.035796		39	0.169	0.105	0.064	0.033		39	0.061	0.045	0.025	0.012		39	0.142	0.132	0.094	0.022		39	0.034	-0.007	0.024	-0.002		39
	39.2	0.175616	0.121571	0.053964	-0.085165		39.2	0.209116	0.110481	-0.053616	-0.159225		39.2	0.256937	0.153029	-0.00733	-0.038343		39.2	0.22392	0.06461	0.03981	-0.038343		39.2	0.169	0.105	0.064	0.033		39.2	0.061	0.045	0.025	0.011		39.2	0.142	0.132	0.094	0.022		39.2	0.034	-0.007	0.024	-0.003		39.2
	39.4	0.172778	0.120821	0.053781	-0.084535		39.4	0.207398	0.108701	-0.055169	-0.159065		39.4	0.25559	0.154931	-0.006548	-0.036032		39.4	0.22366	0.06422	0.04096	-0.036032		39.4	0.169	0.105	0.064	0.032		39.4	0.061	0.045	0.025	0.011		39.4	0.142	0.132	0.094	0.022		39.4	0.034	-0.008	0.024	-0.003		39.4
	39.6	0.173792	0.123791	0.052699	-0.086333		39.6	0.208202	0.110791	-0.056641	-0.158643		39.6	0.255154	0.153604	-0.005478	-0.035462		39.6	0.22425	0.06551	0.04063	-0.035462		39.6	0.169	0.104	0.064	0.032		39.6	0.061	0.045	0.025	0.011		39.6	0.142	0.132	0.096	0.022		39.6	0.034	-0.008	0.024	-0.003		39.6
	39.8	0.173386	0.123416	0.054433	-0.085811		39.8	0.207916	0.109236	-0.055237	-0.158621		39.8	0.253554	0.152884	-0.006021	-0.035772		39.8	0.22515	0.06508	0.04033	-0.035772		39.8	0.169	0.104	0.064	0.032		39.8	0.062	0.045	0.025	0.012		39.8	0.142	0.134	0.096	0.022		39.8	0.034	-0.009	0.023	-0.004		39.8
	40	0.169768	0.122285	0.055845	-0.084291		40	0.207008	0.109055	-0.056185	-0.159231		40	0.252298	0.152901	-0.007895	-0.037392		40	0.22354	0.06492	0.04067	-0.037392		40	0.169	0.103	0.064	0.032		40	0.061	0.044	0.025	0.012		40	0.144	0.134	0.096	0.022		40	0.034	-0.009	0.023	-0.004		40
	40.2	0.170563	0.122367	0.054834	-0.086292		40.2	0.207463	0.110557	-0.057336	-0.162502		40.2	0.252821	0.154231	-0.008287	-0.036644		40.2	0.22499	0.06529	0.04197	-0.036644		40.2	0.169	0.103	0.064	0.032		40.2	0.061	0.044	0.025	0.011		40.2	0.144	0.136	0.096	0.022		40.2	0.034	-0.009	0.023	-0.004		40.2
	40.4	0.169705	0.12337	0.054628	-0.087374		40.4	0.208095	0.11013	-0.056822	-0.163814		40.4	0.25441	0.15221	-0.009949	-0.036107		40.4	0.22507	0.06627	0.0415	-0.036107		40.4	0.169	0.103	0.064	0.032		40.4	0.061	0.044	0.026	0.011		40.4	0.144	0.136	0.096	0.022		40.4	0.034	-0.009	0.023	-0.004		40.4
	40.6	0.168271	0.12207	0.05512	-0.085795		40.6	0.207181	0.10867	-0.05629	-0.162405		40.6	0.254361	0.151978	-0.009968	-0.036291		40.6	0.22457	0.06571	0.04103	-0.036291		40.6	0.169	0.103	0.064	0.032		40.6	0.061	0.045	0.026	0.011		40.6	0.144	0.136	0.096	0.024		40.6	0.034	-0.009	0.023	-0.004		40.6
	40.8	0.168041	0.122437	0.055688	-0.088045		40.8	0.206561	0.110607	-0.054862	-0.163995		40.8	0.253404	0.15136	-0.011348	-0.038928		40.8	0.22506	0.06603	0.0412	-0.038928		40.8	0.169	0.103	0.065	0.032		40.8	0.06	0.045	0.026	0.011		40.8	0.146	0.138	0.096	0.024		40.8	0.034	-0.009	0.023	-0.004		40.8
	41	0.168698	0.122778	0.053798	-0.087313		41	0.207128	0.107678	-0.055212	-0.162523		41	0.254996	0.151204	-0.009317	-0.038723		41	0.22489	0.06523	0.03974	-0.038723		41	0.169	0.104	0.065	0.032		41	0.06	0.045	0.026	0.011		41	0.146	0.138	0.098	0.024		41	0.034	-0.01	0.023	-0.003		41
	41.2	0.168603	0.122922	0.054311	-0.085001		41.2	0.205433	0.106272	-0.055299	-0.161711		41.2	0.254572	0.150602	-0.008199	-0.037868		41.2	0.22459	0.06594	0.03849	-0.037868		41.2	0.17	0.104	0.066	0.032		41.2	0.061	0.045	0.027	0.011		41.2	0.148	0.138	0.098	0.024		41.2	0.034	-0.009	0.023	-0.003		41.2
	41.4	0.166461	0.122545	0.053858	-0.084968		41.4	0.203361	0.107785	-0.055452	-0.161668		41.4	0.252766	0.150605	-0.007546	-0.040392		41.4	0.22466	0.06588	0.0382	-0.040392		41.4	0.17	0.104	0.066	0.032		41.4	0.061	0.046	0.027	0.011		41.4	0.148	0.138	0.098	0.026		41.4	0.034	-0.009	0.023	-0.002		41.4
	41.6	0.16848	0.122478	0.053927	-0.084104		41.6	0.20367	0.106728	-0.056853	-0.162754		41.6	0.250783	0.149821	-0.009051	-0.042223		41.6	0.2244	0.06599	0.03971	-0.042223		41.6	0.17	0.104	0.066	0.032		41.6	0.061	0.046	0.027	0.011		41.6	0.15	0.138	0.098	0.026		41.6	0.034	-0.009	0.023	-0.002		41.6
	41.8	0.167729	0.123037	0.051829	-0.083819		41.8	0.203489	0.105447	-0.061181	-0.161349		41.8	0.252795	0.150491	-0.007706	-0.040343		41.8	0.2234	0.06557	0.04113	-0.040343		41.8	0.17	0.104	0.066	0.032		41.8	0.061	0.046	0.028	0.011		41.8	0.15	0.138	0.098	0.026		41.8	0.035	-0.008	0.023	-0.001		41.8
	42	0.16776	0.122748	0.053766	-0.084123		42	0.20342	0.107728	-0.060444	-0.163573		42	0.252512	0.14993	-0.008362	-0.037891		42	0.22357	0.06594	0.04291	-0.037891		42	0.171	0.105	0.066	0.032		42	0.062	0.046	0.028	0.011		42	0.148	0.138	0.098	0.026		42	0.035	-0.008	0.023	-0.001		42
	42.2	0.166047	0.122042	0.053504	-0.083111		42.2	0.204007	0.106802	-0.060786	-0.162391		42.2	0.252731	0.148991	-0.011121	-0.03989		42.2	0.22169	0.06474	0.04196	-0.03989		42.2	0.171	0.105	0.066	0.032		42.2	0.062	0.046	0.028	0.011		42.2	0.148	0.138	0.098	0.024		42.2	0.036	-0.007	0.024	0		42.2
	42.4	0.169656	0.120926	0.054747	-0.082721		42.4	0.205386	0.105906	-0.060613	-0.162501		42.4	0.25216	0.151017	-0.011759	-0.037749		42.4	0.22185	0.06569	0.04285	-0.037749		42.4	0.171	0.105	0.066	0.032		42.4	0.062	0.047	0.028	0.011		42.4	0.148	0.138	0.098	0.024		42.4	0.036	-0.007	0.024	0		42.4
	42.6	0.166896	0.12011	0.055456	-0.0845		42.6	0.203166	0.10581	-0.060544	-0.16414		42.6	0.253169	0.151262	-0.01047	-0.035871		42.6	0.22211	0.06619	0.04248	-0.035871		42.6	0.171	0.105	0.066	0.032		42.6	0.063	0.047	0.028	0.011		42.6	0.148	0.138	0.098	0.024		42.6	0.036	-0.007	0.024	0		42.6
	42.8	0.167462	0.118613	0.056893	-0.081546		42.8	0.202652	0.105383	-0.057557	-0.164446		42.8	0.25217	0.151023	-0.01114	-0.03586		42.8	0.22154	0.06667	0.04135	-0.03586		42.8	0.171	0.105	0.066	0.032		42.8	0.063	0.047	0.028	0.01		42.8	0.146	0.138	0.096	0.022		42.8	0.037	-0.006	0.025	0		42.8
	43	0.166176	0.119336	0.056981	-0.081822		43	0.203286	0.104606	-0.057379	-0.162932		43	0.250955	0.150271	-0.011402	-0.037882		43	0.22328	0.06725	0.04096	-0.037882		43	0.172	0.106	0.066	0.032		43	0.063	0.047	0.028	0.01		43	0.146	0.136	0.096	0.022		43	0.037	-0.007	0.025	0		43
	43.2	0.167451	0.119328	0.055865	-0.083393		43.2	0.202631	0.104878	-0.056035	-0.163463		43.2	0.251737	0.150352	-0.011038	-0.038325		43.2	0.22594	0.06819	0.04196	-0.038325		43.2	0.172	0.106	0.066	0.032		43.2	0.063	0.046	0.028	0.01		43.2	0.146	0.136	0.096	0.02		43.2	0.038	-0.007	0.025	-0.001		43.2
	43.4	0.164088	0.119123	0.055861	-0.082608		43.4	0.202588	0.103013	-0.057139	-0.162558		43.4	0.251817	0.147226	-0.011807	-0.04018		43.4	0.22606	0.06721	0.042	-0.04018		43.4	0.172	0.106	0.066	0.032		43.4	0.064	0.046	0.028	0.01		43.4	0.144	0.136	0.096	0.02		43.4	0.038	-0.007	0.025	-0.001		43.4
	43.6	0.165821	0.120248	0.054829	-0.080284		43.6	0.204341	0.104038	-0.057101	-0.159794		43.6	0.2543	0.147414	-0.012328	-0.041193		43.6	0.2269	0.06759	0.04174	-0.041193		43.6	0.172	0.106	0.066	0.032		43.6	0.064	0.046	0.028	0.01		43.6	0.144	0.136	0.094	0.02		43.6	0.038	-0.007	0.026	-0.001		43.6
	43.8	0.165938	0.118344	0.055082	-0.083364		43.8	0.203258	0.102474	-0.056838	-0.161674		43.8	0.2542	0.146842	-0.012247	-0.041919		43.8	0.22814	0.06807	0.04115	-0.041919		43.8	0.172	0.106	0.066	0.032		43.8	0.064	0.046	0.028	0.01		43.8	0.144	0.136	0.094	0.018		43.8	0.038	-0.008	0.025	-0.001		43.8
	44	0.165139	0.117517	0.055184	-0.084049		44	0.202279	0.102827	-0.057086	-0.164099		44	0.251856	0.147665	-0.015717	-0.041388		44	0.22761	0.06822	0.04059	-0.041388		44	0.173	0.106	0.066	0.031		44	0.064	0.046	0.028	0.01		44	0.146	0.136	0.096	0.018		44	0.038	-0.008	0.025	-0.001		44
	44.2	0.163737	0.11797	0.055562	-0.084053		44.2	0.201867	0.10391	-0.058588	-0.164563		44.2	0.252321	0.148499	-0.01316	-0.038817		44.2	0.22672	0.0686	0.04196	-0.038817		44.2	0.173	0.107	0.066	0.031		44.2	0.064	0.046	0.028	0.01		44.2	0.146	0.136	0.096	0.018		44.2	0.037	-0.008	0.025	-0.001		44.2
	44.4	0.164627	0.116906	0.055784	-0.084709		44.4	0.201577	0.103806	-0.058776	-0.164979		44.4	0.253602	0.149378	-0.012799	-0.037624		44.4	0.22673	0.06949	0.04231	-0.037624		44.4	0.173	0.107	0.066	0.031		44.4	0.064	0.046	0.028	0.01		44.4	0.146	0.136	0.096	0.018		44.4	0.037	-0.008	0.025	-0.002		44.4
	44.6	0.163221	0.115437	0.055336	-0.085937		44.6	0.200721	0.101447	-0.059074	-0.166927		44.6	0.25043	0.149178	-0.015855	-0.036549		44.6	0.22618	0.06918	0.04235	-0.036549		44.6	0.174	0.107	0.066	0.031		44.6	0.064	0.046	0.028	0.01		44.6	0.146	0.136	0.096	0.018		44.6	0.036	-0.008	0.025	-0.002		44.6
	44.8	0.161825	0.117672	0.054969	-0.086083		44.8	0.202135	0.104322	-0.061731	-0.166113		44.8	0.24943	0.148482	-0.015826	-0.036654		44.8	0.22692	0.06903	0.04355	-0.036654		44.8	0.174	0.107	0.066	0.031		44.8	0.064	0.046	0.028	0.01		44.8	0.146	0.136	0.094	0.018		44.8	0.036	-0.008	0.025	-0.001		44.8
	45	0.162618	0.118249	0.053913	-0.083945		45	0.201468	0.103329	-0.063017	-0.164155		45	0.251515	0.148022	-0.011228	-0.037416		45	0.22657	0.0687	0.0447	-0.037416		45	0.174	0.107	0.066	0.031		45	0.064	0.047	0.028	0.01		45	0.146	0.136	0.094	0.018		45	0.036	-0.009	0.025	-0.001		45
	45.2	0.165891	0.117295	0.055927	-0.083374		45.2	0.203731	0.100545	-0.062873	-0.165354		45.2	0.251467	0.14595	-0.011969	-0.037801		45.2	0.2264	0.0679	0.04256	-0.037801		45.2	0.175	0.107	0.066	0.031		45.2	0.064	0.047	0.028	0.011		45.2	0.146	0.136	0.094	0.018		45.2	0.036	-0.008	0.025	-0.001		45.2
	45.4	0.165553	0.118247	0.056429	-0.081553		45.4	0.202083	0.101007	-0.062031	-0.165573		45.4	0.249599	0.146464	-0.011932	-0.0394		45.4	0.2266	0.06719	0.04074	-0.0394		45.4	0.175	0.107	0.066	0.031		45.4	0.064	0.047	0.028	0.011		45.4	0.146	0.136	0.094	0.018		45.4	0.036	-0.008	0.025	0		45.4
	45.6	0.16452	0.11763	0.0572	-0.08159		45.6	0.2002	0.10119	-0.06234	-0.16553		45.6	0.250038	0.145571	-0.009862	-0.040009		45.6	0.22599	0.06632	0.04163	-0.040009		45.6	0.175	0.107	0.066	0.031		45.6	0.065	0.047	0.028	0.011		45.6	0.146	0.136	0.094	0.018		45.6	0.035	-0.008	0.025	0		45.6
	45.8	0.165087	0.117339	0.05769	-0.078379		45.8	0.199017	0.098059	-0.06103	-0.165849		45.8	0.250713	0.145319	-0.008009	-0.039552		45.8	0.22422	0.06712	0.04143	-0.039552		45.8	0.175	0.107	0.067	0.031		45.8	0.065	0.047	0.028	0.011		45.8	0.144	0.136	0.094	0.018		45.8	0.035	-0.007	0.025	0		45.8
	46	0.165684	0.115279	0.059252	-0.079289		46	0.199194	0.097349	-0.060478	-0.166009		46	0.250168	0.145223	-0.010655	-0.039261		46	0.22328	0.06754	0.04042	-0.039261		46	0.175	0.107	0.067	0.031		46	0.065	0.047	0.028	0.011		46	0.144	0.138	0.094	0.018		46	0.035	-0.007	0.025	0		46
	46.2	0.161464	0.114329	0.056814	-0.079787		46.2	0.197034	0.097649	-0.061036	-0.165997		46.2	0.24769	0.146765	-0.01246	-0.041317		46.2	0.22361	0.06764	0.04143	-0.041317		46.2	0.175	0.107	0.067	0.031		46.2	0.065	0.047	0.028	0.011		46.2	0.144	0.138	0.094	0.018		46.2	0.034	-0.007	0.025	0		46.2
	46.4	0.163949	0.116229	0.056843	-0.082512		46.4	0.196879	0.098589	-0.061047	-0.166982		46.4	0.249887	0.146247	-0.009613	-0.041377		46.4	0.22309	0.06802	0.04198	-0.041377		46.4	0.175	0.106	0.067	0.031		46.4	0.065	0.047	0.028	0.011		46.4	0.142	0.138	0.094	0.016		46.4	0.035	-0.007	0.026	0		46.4
	46.6	0.164914	0.116046	0.056092	-0.080974		46.6	0.197504	0.097746	-0.060848	-0.167674		46.6	0.249975	0.146485	-0.009452	-0.041619		46.6	0.22369	0.06881	0.0436	-0.041619		46.6	0.174	0.106	0.067	0.03		46.6	0.065	0.047	0.028	0.011		46.6	0.142	0.138	0.094	0.016		46.6	0.035	-0.007	0.026	0		46.6
	46.8	0.164455	0.115017	0.056484	-0.083099		46.8	0.198305	0.098077	-0.061616	-0.168059		46.8	0.250254	0.146624	-0.010699	-0.041419		46.8	0.22459	0.06823	0.04303	-0.041419		46.8	0.174	0.106	0.067	0.03		46.8	0.066	0.048	0.028	0.011		46.8	0.142	0.138	0.094	0.016		46.8	0.035	-0.006	0.027	0		46.8
	47	0.163358	0.117161	0.055325	-0.081839		47	0.197118	0.098261	-0.062765	-0.168759		47	0.249499	0.147482	-0.009255	-0.041393		47	0.22477	0.06824	0.04539	-0.041393		47	0.175	0.106	0.067	0.031		47	0.066	0.048	0.028	0.01		47	0.142	0.138	0.094	0.016		47	0.036	-0.007	0.027	0		47
	47.2	0.163668	0.118023	0.057055	-0.081113		47.2	0.197708	0.099243	-0.062465	-0.167783		47.2	0.250378	0.146593	-0.009143	-0.04106		47.2	0.22494	0.06899	0.04543	-0.04106		47.2	0.175	0.107	0.067	0.031		47.2	0.066	0.048	0.028	0.01		47.2	0.142	0.138	0.094	0.016		47.2	0.036	-0.007	0.027	0		47.2
	47.4	0.159376	0.11561	0.055667	-0.079788		47.4	0.198766	0.09737	-0.063133	-0.168278		47.4	0.248689	0.146896	-0.012318	-0.039032		47.4	0.2249	0.06926	0.04662	-0.039032		47.4	0.175	0.107	0.068	0.031		47.4	0.066	0.048	0.028	0.01		47.4	0.142	0.14	0.094	0.018		47.4	0.037	-0.007	0.027	0		47.4
	47.6	0.159183	0.116919	0.057612	-0.081702		47.6	0.198293	0.097859	-0.062908	-0.168632		47.6	0.246803	0.147548	-0.013368	-0.039164		47.6	0.22472	0.06956	0.04484	-0.039164		47.6	0.175	0.107	0.068	0.031		47.6	0.066	0.048	0.028	0.01		47.6	0.142	0.14	0.096	0.018		47.6	0.037	-0.007	0.027	0		47.6
	47.8	0.159393	0.116951	0.058286	-0.079846		47.8	0.197303	0.098601	-0.062704	-0.167666		47.8	0.246174	0.146871	-0.012942	-0.03921		47.8	0.2253	0.07	0.04555	-0.03921		47.8	0.174	0.107	0.068	0.031		47.8	0.066	0.048	0.028	0.009		47.8	0.142	0.14	0.096	0.018		47.8	0.037	-0.008	0.027	0		47.8
	48	0.157924	0.113105	0.058139	-0.081105		48	0.197284	0.094965	-0.063031	-0.167925		48	0.245923	0.145852	-0.013435	-0.039006		48	0.22495	0.07016	0.04413	-0.039006		48	0.174	0.107	0.067	0.031		48	0.066	0.048	0.029	0.009		48	0.142	0.14	0.098	0.02		48	0.037	-0.008	0.026	0		48
	48.2	0.156855	0.114155	0.058509	-0.080689		48.2	0.194485	0.093585	-0.062631	-0.169229		48.2	0.245274	0.146194	-0.013406	-0.038715		48.2	0.22461	0.07003	0.04492	-0.038715		48.2	0.174	0.107	0.067	0.031		48.2	0.066	0.048	0.029	0.009		48.2	0.142	0.14	0.098	0.02		48.2	0.037	-0.008	0.026	0		48.2
	48.4	0.158663	0.115656	0.059883	-0.079532		48.4	0.193883	0.095996	-0.062287	-0.168982		48.4	0.244113	0.146855	-0.013618	-0.039743		48.4	0.22595	0.06996	0.04476	-0.039743		48.4	0.175	0.107	0.067	0.031		48.4	0.066	0.049	0.029	0.01		48.4	0.142	0.14	0.098	0.02		48.4	0.037	-0.009	0.026	0		48.4
	48.6	0.158182	0.115154	0.058841	-0.080197		48.6	0.194532	0.094664	-0.064219	-0.169107		48.6	0.244987	0.145704	-0.014622	-0.039751		48.6	0.22637	0.06941	0.04397	-0.039751		48.6	0.175	0.107	0.067	0.031		48.6	0.066	0.049	0.029	0.01		48.6	0.142	0.142	0.098	0.022		48.6	0.037	-0.009	0.026	0		48.6
	48.8	0.159466	0.113273	0.058871	-0.081204		48.8	0.194816	0.092483	-0.063869	-0.171054		48.8	0.244353	0.145555	-0.013443	-0.041382		48.8	0.22534	0.06808	0.0447	-0.041382		48.8	0.176	0.107	0.067	0.031		48.8	0.066	0.049	0.029	0.011		48.8	0.142	0.142	0.098	0.02		48.8	0.037	-0.009	0.026	0		48.8
	49	0.160201	0.116863	0.061171	-0.079531		49	0.193861	0.096093	-0.061069	-0.170961		49	0.245819	0.144899	-0.012902	-0.043541		49	0.22653	0.06916	0.0451	-0.043541		49	0.176	0.108	0.067	0.031		49	0.065	0.049	0.03	0.011		49	0.142	0.142	0.098	0.02		49	0.037	-0.009	0.026	0		49
	49.2	0.161202	0.116868	0.059466	-0.079484		49.2	0.195532	0.097528	-0.063164	-0.170314		49.2	0.245817	0.144585	-0.013839	-0.041033		49.2	0.22619	0.06946	0.04404	-0.041033		49.2	0.177	0.108	0.067	0.031		49.2	0.066	0.049	0.03	0.012		49.2	0.142	0.142	0.098	0.02		49.2	0.037	-0.009	0.025	0		49.2
	49.4	0.159907	0.115739	0.060232	-0.080901		49.4	0.195357	0.095249	-0.062808	-0.169181		49.4	0.246458	0.143217	-0.013746	-0.042291		49.4	0.22568	0.06907	0.04328	-0.042291		49.4	0.178	0.109	0.067	0.032		49.4	0.066	0.049	0.031	0.012		49.4	0.142	0.142	0.098	0.02		49.4	0.036	-0.009	0.025	0		49.4
	49.6	0.160673	0.116616	0.061098	-0.078978		49.6	0.194633	0.097096	-0.061522	-0.169398		49.6	0.246204	0.142403	-0.013488	-0.042725		49.6	0.22516	0.06859	0.04454	-0.042725		49.6	0.178	0.109	0.068	0.032		49.6	0.066	0.048	0.031	0.013		49.6	0.142	0.142	0.098	0.02		49.6	0.036	-0.009	0.025	0		49.6
	49.8	0.158146	0.118101	0.062543	-0.079616		49.8	0.193786	0.098671	-0.061147	-0.168686		49.8	0.247884	0.142274	-0.015609	-0.041789		49.8	0.22519	0.06963	0.0445	-0.041789		49.8	0.179	0.11	0.068	0.032		49.8	0.066	0.048	0.031	0.013		49.8	0.142	0.142	0.098	0.02		49.8	0.036	-0.008	0.025	0		49.8
	50	0.155976	0.116585	0.061244	-0.081656		50	0.193496	0.098745	-0.062936	-0.169976		50	0.245665	0.142182	-0.016859	-0.040629		50	0.22536	0.06817	0.04443	-0.040629		50	0.18	0.11	0.068	0.032		50	0.067	0.048	0.031	0.013		50	0.142	0.142	0.098	0.018		50	0.036	-0.008	0.025	0		50
	50.2	0.155866	0.116956	0.061849	-0.081906		50.2	0.191756	0.098206	-0.063241	-0.169826		50.2	0.24529	0.142078	-0.015513	-0.043134		50.2	0.22566	0.06894	0.04462	-0.043134		50.2	0.18	0.11	0.068	0.032		50.2	0.067	0.048	0.031	0.013		50.2	0.142	0.142	0.098	0.018		50.2	0.036	-0.008	0.025	0		50.2
	50.4	0.156617	0.116453	0.060743	-0.081078		50.4	0.192297	0.097623	-0.065197	-0.169898		50.4	0.246908	0.142367	-0.014628	-0.042068		50.4	0.22522	0.06933	0.04643	-0.042068		50.4	0.18	0.11	0.068	0.032		50.4	0.067	0.048	0.03	0.012		50.4	0.142	0.142	0.096	0.018		50.4	0.036	-0.007	0.025	0		50.4
	50.6	0.154685	0.115303	0.060187	-0.081619		50.6	0.192235	0.095713	-0.065603	-0.170919		50.6	0.248511	0.142402	-0.014695	-0.043546		50.6	0.22539	0.06984	0.04537	-0.043546		50.6	0.18	0.111	0.069	0.032		50.6	0.068	0.048	0.031	0.012		50.6	0.142	0.144	0.096	0.018		50.6	0.036	-0.008	0.025	-0.001		50.6
	50.8	0.157129	0.115355	0.057621	-0.080642		50.8	0.192439	0.095055	-0.068379	-0.170832		50.8	0.244492	0.143075	-0.013527	-0.043113		50.8	0.22487	0.07059	0.04552	-0.043113		50.8	0.181	0.111	0.069	0.032		50.8	0.068	0.048	0.031	0.012		50.8	0.142	0.144	0.096	0.018		50.8	0.036	-0.008	0.025	-0.001		50.8
	51	0.158479	0.114944	0.05608	-0.078015		51	0.193419	0.093184	-0.06881	-0.169135		51	0.246826	0.142223	-0.011598	-0.043066		51	0.22418	0.07124	0.04487	-0.043066		51	0.181	0.111	0.069	0.032		51	0.068	0.048	0.031	0.012		51	0.142	0.144	0.096	0.02		51	0.036	-0.009	0.025	-0.002		51
	51.2	0.15758	0.112522	0.055693	-0.078559		51.2	0.19399	0.092362	-0.067247	-0.170069		51.2	0.246373	0.143012	-0.012055	-0.044702		51.2	0.22511	0.06995	0.04669	-0.044702		51.2	0.181	0.111	0.07	0.033		51.2	0.069	0.048	0.031	0.012		51.2	0.142	0.144	0.096	0.02		51.2	0.036	-0.009	0.025	-0.002		51.2
	51.4	0.156387	0.113135	0.057614	-0.076702		51.4	0.192767	0.094285	-0.066586	-0.169302		51.4	0.244857	0.142644	-0.013956	-0.044835		51.4	0.2258	0.06971	0.04641	-0.044835		51.4	0.181	0.112	0.07	0.033		51.4	0.069	0.049	0.031	0.011		51.4	0.142	0.144	0.096	0.02		51.4	0.036	-0.009	0.024	-0.002		51.4
	51.6	0.155434	0.111596	0.056974	-0.075806		51.6	0.192584	0.092596	-0.067776	-0.168646		51.6	0.243434	0.142987	-0.014149	-0.043746		51.6	0.22575	0.06941	0.04653	-0.043746		51.6	0.18	0.111	0.07	0.033		51.6	0.069	0.049	0.031	0.011		51.6	0.14	0.144	0.096	0.022		51.6	0.035	-0.01	0.024	-0.002		51.6
	51.8	0.153658	0.111031	0.057994	-0.076204		51.8	0.192758	0.091121	-0.066006	-0.168244		51.8	0.244517	0.14153	-0.014145	-0.045091		51.8	0.22629	0.06868	0.04634	-0.045091		51.8	0.18	0.111	0.07	0.033		51.8	0.069	0.05	0.031	0.011		51.8	0.14	0.146	0.096	0.022		51.8	0.035	-0.01	0.024	-0.002		51.8
	52	0.151952	0.111964	0.059892	-0.076626		52	0.191652	0.092574	-0.065938	-0.166986		52	0.243373	0.143123	-0.014948	-0.046309		52	0.22689	0.06861	0.04779	-0.046309		52	0.18	0.111	0.07	0.033		52	0.069	0.05	0.031	0.011		52	0.142	0.146	0.096	0.022		52	0.035	-0.01	0.025	-0.002		52
	52.2	0.151657	0.111676	0.059866	-0.077725		52.2	0.190877	0.090876	-0.067614	-0.167865		52.2	0.243743	0.141416	-0.014258	-0.044476		52.2	0.22552	0.06925	0.04647	-0.044476		52.2	0.18	0.111	0.07	0.032		52.2	0.07	0.05	0.03	0.011		52.2	0.142	0.146	0.096	0.022		52.2	0.035	-0.01	0.025	-0.002		52.2
	52.4	0.152125	0.111238	0.057084	-0.080362		52.4	0.190695	0.089418	-0.067056	-0.170392		52.4	0.242592	0.140406	-0.012717	-0.046225		52.4	0.22432	0.07001	0.04471	-0.046225		52.4	0.18	0.111	0.07	0.032		52.4	0.07	0.05	0.03	0.011		52.4	0.142	0.146	0.096	0.022		52.4	0.035	-0.011	0.025	-0.002		52.4
	52.6	0.151831	0.112716	0.057311	-0.079761		52.6	0.191071	0.092326	-0.067709	-0.168971		52.6	0.241823	0.14081	-0.011121	-0.045511		52.6	0.22442	0.07162	0.04443	-0.045511		52.6	0.18	0.111	0.07	0.032		52.6	0.07	0.05	0.03	0.011		52.6	0.142	0.146	0.098	0.024		52.6	0.035	-0.011	0.026	-0.002		52.6
	52.8	0.151773	0.111865	0.057608	-0.081072		52.8	0.189903	0.091195	-0.066772	-0.170832		52.8	0.242235	0.142073	-0.013227	-0.045687		52.8	0.22456	0.07163	0.0439	-0.045687		52.8	0.18	0.111	0.07	0.032		52.8	0.07	0.05	0.03	0.011		52.8	0.142	0.148	0.098	0.022		52.8	0.035	-0.011	0.026	-0.002		52.8
	53	0.15261	0.110696	0.057608	-0.082357		53	0.18868	0.088936	-0.066772	-0.173987		53	0.242663	0.141071	-0.015845	-0.044218		53	0.22369	0.07224	0.04318	-0.044218		53	0.181	0.111	0.07	0.032		53	0.07	0.05	0.03	0.011		53	0.142	0.148	0.098	0.022		53	0.035	-0.011	0.026	-0.003		53
	53.2	0.148796	0.11151	0.059128	-0.078044		53.2	0.188866	0.08987	-0.066002	-0.171534		53.2	0.240393	0.140873	-0.014504	-0.044855		53.2	0.22349	0.07264	0.04321	-0.044855		53.2	0.181	0.111	0.07	0.032		53.2	0.07	0.05	0.03	0.011		53.2	0.142	0.148	0.098	0.022		53.2	0.035	-0.011	0.026	-0.003		53.2
	53.4	0.148921	0.112846	0.06143	-0.077683		53.4	0.188761	0.090596	-0.06596	-0.171523		53.4	0.239768	0.140677	-0.014451	-0.044118		53.4	0.22443	0.07132	0.04545	-0.044118		53.4	0.181	0.111	0.07	0.032		53.4	0.07	0.05	0.03	0.011		53.4	0.142	0.148	0.1	0.022		53.4	0.035	-0.01	0.026	-0.002		53.4
	53.6	0.148943	0.111944	0.061876	-0.078577		53.6	0.186963	0.088964	-0.064204	-0.173417		53.6	0.240876	0.139204	-0.016999	-0.045824		53.6	0.22432	0.07046	0.04456	-0.045824		53.6	0.182	0.111	0.07	0.032		53.6	0.07	0.049	0.03	0.011		53.6	0.142	0.148	0.1	0.022		53.6	0.035	-0.01	0.026	-0.002		53.6
	53.8	0.144782	0.111933	0.061281	-0.075117		53.8	0.185622	0.090533	-0.066389	-0.171797		53.8	0.239208	0.136829	-0.015636	-0.04403		53.8	0.22461	0.07229	0.04521	-0.04403		53.8	0.182	0.111	0.07	0.032		53.8	0.07	0.049	0.03	0.011		53.8	0.142	0.148	0.1	0.022		53.8	0.036	-0.009	0.027	-0.002		53.8
	54	0.145377	0.111974	0.06066	-0.074895		54	0.187237	0.090614	-0.0667	-0.171725		54	0.237829	0.136996	-0.011521	-0.044796		54	0.22514	0.07127	0.04531	-0.044796		54	0.182	0.111	0.07	0.032		54	0.07	0.049	0.03	0.011		54	0.142	0.148	0.1	0.02		54	0.036	-0.009	0.027	-0.002		54
	54.2	0.149552	0.110807	0.062038	-0.077329		54.2	0.186402	0.089457	-0.064892	-0.173729		54.2	0.238621	0.136523	-0.013286	-0.043621		54.2	0.22417	0.07142	0.04451	-0.043621		54.2	0.182	0.111	0.07	0.032		54.2	0.07	0.049	0.03	0.011		54.2	0.142	0.148	0.1	0.02		54.2	0.036	-0.009	0.027	-0.002		54.2
	54.4	0.148069	0.108809	0.060288	-0.076398		54.4	0.186219	0.087499	-0.066122	-0.174358		54.4	0.240059	0.137636	-0.013863	-0.042549		54.4	0.22422	0.07182	0.04317	-0.042549		54.4	0.183	0.11	0.07	0.032		54.4	0.07	0.048	0.03	0.012		54.4	0.142	0.148	0.1	0.02		54.4	0.036	-0.009	0.027	-0.002		54.4
	54.6	0.149238	0.10786	0.05843	-0.076773		54.6	0.186128	0.08443	-0.0689	-0.173333		54.6	0.239319	0.137462	-0.013502	-0.043983		54.6	0.22474	0.0726	0.0428	-0.043983		54.6	0.183	0.111	0.07	0.033		54.6	0.07	0.048	0.03	0.012		54.6	0.142	0.148	0.1	0.02		54.6	0.036	-0.009	0.028	-0.003		54.6
	54.8	0.152302	0.107814	0.058342	-0.076983		54.8	0.187732	0.083894	-0.067898	-0.173303		54.8	0.239574	0.138552	-0.011905	-0.045016		54.8	0.22458	0.07094	0.04175	-0.045016		54.8	0.184	0.111	0.071	0.033		54.8	0.07	0.048	0.03	0.012		54.8	0.142	0.148	0.098	0.02		54.8	0.036	-0.009	0.027	-0.003		54.8
	55	0.150365	0.109268	0.059029	-0.076605		55	0.185885	0.084308	-0.069161	-0.173155		55	0.24002	0.138957	-0.016072	-0.045663		55	0.22408	0.07232	0.04066	-0.045663		55	0.184	0.111	0.071	0.033		55	0.07	0.048	0.031	0.012		55	0.142	0.148	0.098	0.02		55	0.036	-0.009	0.027	-0.003		55
	55.2	0.150919	0.110253	0.056722	-0.0756		55.2	0.187009	0.083643	-0.071148	-0.17279		55.2	0.241736	0.139059	-0.017624	-0.048356		55.2	0.22497	0.07175	0.04031	-0.048356		55.2	0.185	0.112	0.072	0.034		55.2	0.071	0.049	0.031	0.012		55.2	0.142	0.146	0.098	0.02		55.2	0.035	-0.009	0.027	-0.003		55.2
	55.4	0.151559	0.110816	0.056483	-0.076589		55.4	0.186239	0.084366	-0.070487	-0.173399		55.4	0.239133	0.138002	-0.017748	-0.046918		55.4	0.2238	0.07185	0.03858	-0.046918		55.4	0.185	0.112	0.072	0.034		55.4	0.071	0.049	0.031	0.012		55.4	0.14	0.146	0.096	0.018		55.4	0.036	-0.01	0.027	-0.002		55.4
	55.6	0.149037	0.112902	0.05833	-0.073682		55.6	0.187687	0.088172	-0.06932	-0.171932		55.6	0.236045	0.140519	-0.017663	-0.045193		55.6	0.22203	0.07168	0.03841	-0.045193		55.6	0.186	0.112	0.073	0.034		55.6	0.071	0.05	0.031	0.013		55.6	0.14	0.146	0.096	0.018		55.6	0.036	-0.01	0.027	-0.002		55.6
	55.8	0.149164	0.113661	0.059454	-0.075139		55.8	0.186934	0.087211	-0.069336	-0.174579		55.8	0.238691	0.140366	-0.021612	-0.046804		55.8	0.22152	0.07284	0.03712	-0.046804		55.8	0.186	0.113	0.073	0.035		55.8	0.071	0.05	0.032	0.013		55.8	0.14	0.144	0.096	0.018		55.8	0.036	-0.009	0.027	-0.001		55.8
	56	0.151841	0.113406	0.058989	-0.076211		56	0.188081	0.088036	-0.069651	-0.174881		56	0.238418	0.139044	-0.020886	-0.047067		56	0.22155	0.07265	0.03756	-0.047067		56	0.187	0.113	0.073	0.035		56	0.071	0.05	0.032	0.013		56	0.14	0.144	0.096	0.016		56	0.036	-0.009	0.027	-0.001		56
	56.2	0.149953	0.11328	0.059681	-0.076444		56.2	0.187833	0.09054	-0.070699	-0.174584		56.2	0.236113	0.140449	-0.017822	-0.045115		56.2	0.22214	0.07311	0.03658	-0.045115		56.2	0.187	0.114	0.073	0.035		56.2	0.071	0.051	0.032	0.013		56.2	0.14	0.144	0.096	0.016		56.2	0.037	-0.009	0.027	-0.001		56.2
	56.4	0.149027	0.11246	0.060361	-0.076044		56.4	0.187917	0.08863	-0.071459	-0.174614		56.4	0.236515	0.140997	-0.017525	-0.048049		56.4	0.22239	0.07394	0.03623	-0.048049		56.4	0.187	0.114	0.073	0.035		56.4	0.071	0.051	0.032	0.013		56.4	0.14	0.144	0.096	0.016		56.4	0.037	-0.009	0.027	-0.001		56.4
	56.6	0.152437	0.111277	0.061583	-0.078417		56.6	0.186287	0.087937	-0.070507	-0.176157		56.6	0.237572	0.138895	-0.01777	-0.048146		56.6	0.22345	0.07499	0.03625	-0.048146		56.6	0.188	0.114	0.073	0.035		56.6	0.072	0.051	0.032	0.013		56.6	0.14	0.146	0.096	0.018		56.6	0.037	-0.01	0.026	0		56.6
	56.8	0.14911	0.111737	0.060191	-0.076542		56.8	0.18463	0.090577	-0.071419	-0.174092		56.8	0.23406	0.139682	-0.018605	-0.047088		56.8	0.22286	0.075	0.03504	-0.047088		56.8	0.188	0.114	0.073	0.035		56.8	0.072	0.051	0.032	0.013		56.8	0.14	0.146	0.096	0.018		56.8	0.037	-0.01	0.026	0		56.8
	57	0.148035	0.108771	0.059594	-0.075655		57	0.182885	0.087931	-0.070916	-0.175235		57	0.234583	0.138989	-0.017516	-0.046944		57	0.22261	0.07495	0.03343	-0.046944		57	0.188	0.114	0.073	0.035		57	0.072	0.051	0.032	0.013		57	0.14	0.146	0.096	0.018		57	0.037	-0.01	0.025	0		57
	57.2	0.147763	0.108791	0.06043	-0.075485		57.2	0.182013	0.086441	-0.07096	-0.176035		57.2	0.235712	0.137394	-0.018736	-0.049531		57.2	0.22223	0.07551	0.03416	-0.049531		57.2	0.188	0.114	0.073	0.035		57.2	0.072	0.052	0.032	0.013		57.2	0.14	0.148	0.098	0.018		57.2	0.038	-0.01	0.025	0		57.2
	57.4	0.147216	0.110642	0.061864	-0.072606		57.4	0.180476	0.087182	-0.070296	-0.174516		57.4	0.236081	0.137381	-0.018078	-0.048497		57.4	0.2226	0.07573	0.03539	-0.048497		57.4	0.188	0.114	0.073	0.035		57.4	0.072	0.052	0.033	0.013		57.4	0.14	0.148	0.098	0.018		57.4	0.038	-0.01	0.025	0		57.4
	57.6	0.146588	0.108644	0.061231	-0.071693		57.6	0.181398	0.083684	-0.071669	-0.175503		57.6	0.237825	0.137028	-0.01684	-0.047963		57.6	0.22342	0.07446	0.03514	-0.047963		57.6	0.188	0.114	0.073	0.034		57.6	0.072	0.052	0.033	0.012		57.6	0.14	0.15	0.098	0.018		57.6	0.038	-0.01	0.025	0		57.6
	57.8	0.14976	0.106916	0.062537	-0.072918		57.8	0.18239	0.081776	-0.070433	-0.178038		57.8	0.240301	0.13501	-0.013108	-0.049738		57.8	0.22358	0.07464	0.03661	-0.049738		57.8	0.188	0.113	0.073	0.034		57.8	0.072	0.052	0.033	0.012		57.8	0.14	0.15	0.098	0.018		57.8	0.038	-0.01	0.025	-0.001		57.8
	58	0.147424	0.108838	0.063422	-0.072614		58	0.184134	0.082828	-0.070648	-0.177774		58	0.237081	0.135029	-0.012443	-0.049489		58	0.22416	0.07426	0.03673	-0.049489		58	0.188	0.113	0.073	0.034		58	0.073	0.052	0.033	0.012		58	0.14	0.152	0.1	0.018		58	0.038	-0.01	0.025	-0.001		58
	58.2	0.148644	0.106888	0.063949	-0.072009		58.2	0.182704	0.081358	-0.068531	-0.176989		58.2	0.237382	0.135461	-0.013293	-0.047994		58.2	0.22488	0.07306	0.03654	-0.047994		58.2	0.188	0.113	0.073	0.033		58.2	0.073	0.052	0.033	0.012		58.2	0.14	0.152	0.1	0.018		58.2	0.038	-0.01	0.025	-0.001		58.2
	58.4	0.148758	0.104302	0.061672	-0.071912		58.4	0.183948	0.080662	-0.070218	-0.176152		58.4	0.237286	0.13459	-0.014887	-0.049329		58.4	0.22465	0.07381	0.03454	-0.049329		58.4	0.188	0.112	0.073	0.033		58.4	0.073	0.052	0.033	0.012		58.4	0.14	0.154	0.1	0.018		58.4	0.038	-0.01	0.026	-0.001		58.4
	58.6	0.146854	0.107701	0.061003	-0.070394		58.6	0.183734	0.084921	-0.069407	-0.173764		58.6	0.235318	0.134346	-0.012759	-0.048589		58.6	0.22397	0.07411	0.03575	-0.048589		58.6	0.188	0.112	0.073	0.033		58.6	0.074	0.052	0.033	0.012		58.6	0.14	0.154	0.1	0.018		58.6	0.038	-0.01	0.026	-0.001		58.6
	58.8	0.145548	0.107727	0.059462	-0.070537		58.8	0.182348	0.084237	-0.070218	-0.172037		58.8	0.235243	0.135682	-0.015269	-0.046452		58.8	0.22404	0.07266	0.03517	-0.046452		58.8	0.188	0.112	0.074	0.033		58.8	0.074	0.053	0.033	0.011		58.8	0.14	0.154	0.1	0.02		58.8	0.038	-0.01	0.027	-0.001		58.8
	59	0.146498	0.106746	0.058856	-0.069601		59	0.180128	0.084006	-0.070014	-0.170171		59	0.237097	0.136628	-0.016214	-0.046421		59	0.22418	0.07341	0.0354	-0.046421		59	0.188	0.112	0.074	0.033		59	0.074	0.053	0.033	0.011		59	0.142	0.154	0.1	0.02		59	0.038	-0.01	0.028	-0.001		59
	59.2	0.144738	0.107879	0.057706	-0.070751		59.2	0.181758	0.083429	-0.071604	-0.171121		59.2	0.237644	0.136719	-0.016228	-0.044915		59.2	0.22372	0.07574	0.03524	-0.044915		59.2	0.188	0.112	0.074	0.033		59.2	0.075	0.053	0.033	0.012		59.2	0.142	0.154	0.1	0.02		59.2	0.039	-0.01	0.029	-0.001		59.2
	59.4	0.144826	0.108576	0.058772	-0.073644		59.4	0.181266	0.083586	-0.071958	-0.173034		59.4	0.236802	0.136881	-0.016472	-0.043097		59.4	0.22505	0.07437	0.03665	-0.043097		59.4	0.188	0.112	0.075	0.032		59.4	0.075	0.053	0.033	0.012		59.4	0.142	0.154	0.1	0.018		59.4	0.039	-0.01	0.03	0		59.4
	59.6	0.147043	0.107264	0.058796	-0.075451		59.6	0.180103	0.082124	-0.072584	-0.174411		59.6	0.237828	0.135581	-0.019806	-0.045592		59.6	0.22467	0.07439	0.03595	-0.045592		59.6	0.188	0.112	0.075	0.032		59.6	0.075	0.053	0.033	0.012		59.6	0.142	0.154	0.1	0.018		59.6	0.04	-0.009	0.03	0		59.6
	59.8	0.144955	0.106759	0.059545	-0.074995		59.8	0.180465	0.082629	-0.073895	-0.174515		59.8	0.237491	0.135123	-0.019121	-0.046836		59.8	0.22429	0.07614	0.03658	-0.046836		59.8	0.188	0.113	0.075	0.033		59.8	0.075	0.053	0.033	0.012		59.8	0.142	0.156	0.1	0.018		59.8	0.041	-0.009	0.031	0		59.8
	60	0.105303	0.126619	0.070116	-0.064806		60	0.153063	0.087759	-0.131924	-0.157886		60	0.218799	0.101543	-0.023763	-0.050797		60	0.09023	-0.03626	-0.08224	-0.050797		60	0.188	0.113	0.075	0.033		60	0.075	0.053	0.033	0.012		60	0.142	0.156	0.1	0.018		60	0.041	-0.009	0.031	0		60
	60.2	0.079582	0.091579	0.055066	-0.075473		60.2	0.099832	0.061379	-0.144984	-0.169163		60.2	0.21764	0.098872	-0.021572	-0.049544		60.2	0.07322	-0.04845	-0.08663	-0.049544		60.2	0.187	0.112	0.074	0.033		60.2	0.074	0.051	0.032	0.011		60.2	0.138	0.152	0.098	0.018		60.2	0.038	-0.011	0.031	0		60.2
	60.4	0.058036	0.064202	0.039142	-0.078625		60.4	0.060286	0.035062	-0.160048	-0.165325		60.4	0.211358	0.099056	-0.02977	-0.05088		60.4	0.06639	-0.05681	-0.08671	-0.05088		60.4	0.186	0.112	0.074	0.033		60.4	0.073	0.049	0.031	0.009		60.4	0.134	0.148	0.096	0.018		60.4	0.036	-0.013	0.03	-0.001		60.4
	60.6	0.038176	0.046066	0.024339	-0.088307		60.6	0.024436	0.015266	-0.172891	-0.173947		60.6	0.205741	0.094376	-0.03201	-0.051491		60.6	0.05307	-0.06843	-0.09047	-0.051491		60.6	0.185	0.112	0.074	0.033		60.6	0.071	0.047	0.03	0.008		60.6	0.128	0.144	0.094	0.018		60.6	0.033	-0.015	0.029	-0.001		60.6
	60.8	0.020729	0.019817	0.01698	-0.099166		60.8	-0.010921	-0.010893	-0.18197	-0.180986		60.8	0.199552	0.092168	-0.033551	-0.052837		60.8	0.03862	-0.0688	-0.09341	-0.052837		60.8	0.184	0.111	0.074	0.033		60.8	0.069	0.044	0.029	0.007		60.8	0.124	0.14	0.092	0.018		60.8	0.03	-0.017	0.028	-0.002		60.8
	61	-0.001088	-0.004347	0.004592	-0.105191		61	-0.047178	-0.034487	-0.193828	-0.184561		61	0.194992	0.089076	-0.036805	-0.051756		61	0.02564	-0.07805	-0.09615	-0.051756		61	0.183	0.111	0.073	0.034		61	0.067	0.042	0.028	0.005		61	0.12	0.136	0.09	0.016		61	0.027	-0.018	0.027	-0.002		61
	61.2	-0.01979	-0.020145	-0.004981	-0.110272		61.2	-0.0785	-0.054195	-0.204781	-0.188662		61.2	0.189068	0.084347	-0.040515	-0.052953		61.2	0.01444	-0.08457	-0.09784	-0.052953		61.2	0.182	0.11	0.073	0.034		61.2	0.065	0.04	0.027	0.004		61.2	0.114	0.134	0.088	0.016		61.2	0.025	-0.02	0.026	-0.003		61.2
	61.4	-0.039462	-0.036044	-0.013525	-0.116366		61.4	-0.105212	-0.074214	-0.212585	-0.194226		61.4	0.184011	0.07996	-0.042002	-0.05437		61.4	0.00193	-0.09034	-0.10032	-0.05437		61.4	0.181	0.109	0.073	0.034		61.4	0.063	0.038	0.025	0.002		61.4	0.11	0.13	0.086	0.016		61.4	0.022	-0.022	0.025	-0.003		61.4
	61.6	-0.056599	-0.049543	-0.019098	-0.12125		61.6	-0.132339	-0.092323	-0.221258	-0.19791		61.6	0.177255	0.076175	-0.043438	-0.054184		61.6	-0.00873	-0.09552	-0.10221	-0.054184		61.6	0.179	0.109	0.072	0.035		61.6	0.061	0.036	0.024	0.001		61.6	0.108	0.126	0.084	0.014		61.6	0.02	-0.023	0.025	-0.003		61.6
	61.8	-0.073259	-0.060434	-0.026657	-0.123735		61.8	-0.152779	-0.107584	-0.228277	-0.201075		61.8	0.172251	0.071649	-0.044934	-0.055506		61.8	-0.01892	-0.10263	-0.10442	-0.055506		61.8	0.178	0.108	0.072	0.035		61.8	0.059	0.034	0.022	0		61.8	0.104	0.124	0.08	0.014		61.8	0.018	-0.024	0.025	-0.003		61.8
	62	-0.086899	-0.072275	-0.036027	-0.128132		62	-0.172449	-0.124065	-0.235467	-0.204812		62	0.166422	0.065945	-0.045837	-0.056919		62	-0.02886	-0.10671	-0.10602	-0.056919		62	0.177	0.107	0.072	0.035		62	0.058	0.033	0.021	-0.001		62	0.104	0.122	0.08	0.014		62	0.017	-0.024	0.025	-0.003		62
	62.2	-0.101444	-0.082149	-0.041084	-0.129903		62.2	-0.190394	-0.140749	-0.239414	-0.206213		62.2	0.15969	0.062604	-0.047841	-0.057222		62.2	-0.03742	-0.11132	-0.10818	-0.057222		62.2	0.176	0.106	0.072	0.036		62.2	0.056	0.032	0.02	-0.002		62.2	0.102	0.122	0.078	0.014		62.2	0.016	-0.024	0.025	-0.002		62.2
	62.4	-0.114436	-0.090386	-0.047376	-0.131743		62.4	-0.205926	-0.152356	-0.245636	-0.208453		62.4	0.152774	0.056835	-0.049232	-0.056898		62.4	-0.04512	-0.11565	-0.10974	-0.056898		62.4	0.175	0.106	0.072	0.036		62.4	0.055	0.031	0.018	-0.002		62.4	0.102	0.12	0.076	0.014		62.4	0.015	-0.024	0.025	-0.002		62.4
	62.6	-0.125741	-0.098039	-0.054351	-0.133595		62.6	-0.220461	-0.165649	-0.250501	-0.209825		62.6	0.148604	0.052049	-0.052699	-0.059188		62.6	-0.05197	-0.11956	-0.11157	-0.059188		62.6	0.174	0.105	0.072	0.036		62.6	0.054	0.029	0.017	-0.003		62.6	0.102	0.12	0.076	0.012		62.6	0.015	-0.025	0.025	-0.001		62.6
	62.8	-0.136116	-0.104046	-0.059132	-0.13562		62.8	-0.235296	-0.177146	-0.255012	-0.21242		62.8	0.141879	0.046842	-0.056358	-0.06025		62.8	-0.05923	-0.12277	-0.11364	-0.06025		62.8	0.174	0.105	0.072	0.037		62.8	0.053	0.028	0.016	-0.003		62.8	0.102	0.118	0.074	0.012		62.8	0.014	-0.025	0.025	-0.001		62.8
	63	-0.146585	-0.109956	-0.061748	-0.136912		63	-0.246965	-0.188166	-0.257638	-0.214812		63	0.134503	0.044276	-0.058293	-0.061621		63	-0.06487	-0.12653	-0.11438	-0.061621		63	0.174	0.105	0.072	0.037		63	0.052	0.027	0.016	-0.004		63	0.102	0.118	0.074	0.012		63	0.013	-0.025	0.025	-0.001		63
	63.2	-0.155399	-0.1161	-0.065798	-0.140426		63.2	-0.257939	-0.19593	-0.260688	-0.217796		63.2	0.128978	0.038751	-0.060809	-0.062262		63.2	-0.06922	-0.12905	-0.1163	-0.062262		63.2	0.173	0.105	0.073	0.037		63.2	0.051	0.026	0.015	-0.005		63.2	0.102	0.118	0.074	0.012		63.2	0.013	-0.025	0.024	-0.002		63.2
	63.4	-0.161494	-0.121041	-0.067753	-0.142522		63.4	-0.267154	-0.205181	-0.262783	-0.220132		63.4	0.123243	0.034438	-0.064981	-0.063322		63.4	-0.07476	-0.13182	-0.11835	-0.063322		63.4	0.173	0.105	0.073	0.038		63.4	0.05	0.025	0.015	-0.005		63.4	0.102	0.118	0.074	0.012		63.4	0.012	-0.026	0.024	-0.002		63.4
	63.6	-0.16968	-0.124852	-0.06993	-0.144134		63.6	-0.27519	-0.212842	-0.26518	-0.222234		63.6	0.115864	0.030353	-0.066363	-0.064687		63.6	-0.08007	-0.13353	-0.11897	-0.064687		63.6	0.173	0.105	0.073	0.038		63.6	0.049	0.024	0.014	-0.006		63.6	0.102	0.118	0.074	0.012		63.6	0.011	-0.026	0.023	-0.002		63.6
	63.8	-0.175141	-0.130228	-0.07222	-0.145655		63.8	-0.280841	-0.220178	-0.26617	-0.223065		63.8	0.109209	0.02527	-0.068214	-0.064999		63.8	-0.08385	-0.13641	-0.1189	-0.064999		63.8	0.173	0.105	0.073	0.038		63.8	0.048	0.023	0.014	-0.007		63.8	0.102	0.118	0.076	0.012		63.8	0.011	-0.027	0.023	-0.002		63.8
	64	-0.179593	-0.134345	-0.075175	-0.14753		64	-0.287463	-0.225615	-0.269115	-0.22541		64	0.103223	0.018046	-0.070234	-0.065433		64	-0.087	-0.13834	-0.12033	-0.065433		64	0.172	0.105	0.074	0.039		64	0.047	0.022	0.013	-0.007		64	0.102	0.118	0.076	0.014		64	0.01	-0.027	0.022	-0.002		64
	64.2	-0.184131	-0.137138	-0.077874	-0.147835		64.2	-0.293791	-0.232518	-0.271654	-0.225715		64.2	0.096666	0.013673	-0.07101	-0.066399		64.2	-0.0905	-0.14112	-0.11974	-0.066399		64.2	0.172	0.106	0.074	0.039		64.2	0.047	0.021	0.012	-0.008		64.2	0.102	0.12	0.076	0.016		64.2	0.01	-0.028	0.022	-0.003		64.2
	64.4	-0.189363	-0.140633	-0.080798	-0.148383		64.4	-0.298753	-0.238053	-0.273038	-0.227403		64.4	0.089198	0.009534	-0.070356	-0.067275		64.4	-0.09241	-0.14345	-0.12047	-0.067275		64.4	0.171	0.106	0.074	0.039		64.4	0.045	0.02	0.012	-0.009		64.4	0.104	0.12	0.078	0.016		64.4	0.009	-0.029	0.021	-0.003		64.4
	64.6	-0.192022	-0.142882	-0.082351	-0.149456		64.6	-0.302442	-0.242952	-0.273291	-0.228596		64.6	0.083011	0.004095	-0.072288	-0.066215		64.6	-0.094	-0.14567	-0.12173	-0.066215		64.6	0.171	0.106	0.075	0.039		64.6	0.044	0.019	0.011	-0.009		64.6	0.104	0.12	0.078	0.018		64.6	0.009	-0.029	0.021	-0.004		64.6
	64.8	-0.194843	-0.145039	-0.084117	-0.151331		64.8	-0.308263	-0.246359	-0.275257	-0.229771		64.8	0.076396	0.000677	-0.073692	-0.066499		64.8	-0.09584	-0.14685	-0.12248	-0.066499		64.8	0.17	0.106	0.075	0.04		64.8	0.043	0.019	0.01	-0.01		64.8	0.104	0.12	0.08	0.018		64.8	0.008	-0.03	0.02	-0.004		64.8
	65	-0.19876	-0.145334	-0.084583	-0.150909		65	-0.31022	-0.249284	-0.274283	-0.228919		65	0.071075	-0.00099	-0.074936	-0.066606		65	-0.09717	-0.14885	-0.12351	-0.066606		65	0.17	0.106	0.075	0.04		65	0.042	0.018	0.01	-0.01		65	0.104	0.12	0.08	0.018		65	0.008	-0.031	0.019	-0.004		65
	65.2	-0.199978	-0.146635	-0.084097	-0.153854		65.2	-0.313548	-0.251925	-0.274707	-0.231364		65.2	0.066065	-0.00363	-0.078267	-0.068141		65.2	-0.0981	-0.1495	-0.12502	-0.068141		65.2	0.169	0.105	0.075	0.04		65.2	0.041	0.017	0.009	-0.011		65.2	0.104	0.12	0.08	0.018		65.2	0.007	-0.031	0.019	-0.005		65.2
	65.4	-0.203246	-0.146463	-0.084943	-0.154246		65.4	-0.315956	-0.253953	-0.275813	-0.231846		65.4	0.06296	-0.007227	-0.080982	-0.069317		65.4	-0.09998	-0.15055	-0.12604	-0.069317		65.4	0.168	0.105	0.074	0.04		65.4	0.04	0.016	0.008	-0.011		65.4	0.104	0.12	0.082	0.018		65.4	0.007	-0.031	0.018	-0.005		65.4
	65.6	-0.204954	-0.14825	-0.08659	-0.15633		65.6	-0.318604	-0.25542	-0.27707	-0.23268		65.6	0.058786	-0.00956	-0.081477	-0.072751		65.6	-0.1019	-0.1516	-0.12635	-0.072751		65.6	0.167	0.104	0.074	0.039		65.6	0.04	0.016	0.007	-0.012		65.6	0.102	0.12	0.082	0.018		65.6	0.007	-0.031	0.018	-0.004		65.6
	65.8	-0.207057	-0.150818	-0.087828	-0.156334		65.8	-0.320297	-0.258398	-0.278928	-0.232844		65.8	0.054879	-0.012888	-0.082074	-0.073022		65.8	-0.10352	-0.15209	-0.12654	-0.073022		65.8	0.166	0.103	0.074	0.039		65.8	0.039	0.015	0.006	-0.012		65.8	0.102	0.12	0.082	0.018		65.8	0.007	-0.031	0.018	-0.004		65.8
	66	-0.207827	-0.15233	-0.088589	-0.158365		66	-0.322607	-0.25972	-0.279849	-0.234785		66	0.050185	-0.016384	-0.085059	-0.075945		66	-0.1055	-0.15403	-0.12691	-0.075945		66	0.165	0.102	0.073	0.039		66	0.038	0.014	0.006	-0.013		66	0.102	0.12	0.082	0.018		66	0.007	-0.031	0.018	-0.004		66
	66.2	-0.210415	-0.154056	-0.090608	-0.156848		66.2	-0.323075	-0.261426	-0.280948	-0.232668		66.2	0.04523	-0.019466	-0.084433	-0.075969		66.2	-0.10736	-0.15473	-0.12718	-0.075969		66.2	0.164	0.102	0.073	0.039		66.2	0.038	0.014	0.005	-0.013		66.2	0.102	0.12	0.082	0.018		66.2	0.007	-0.03	0.019	-0.003		66.2
	66.4	-0.210838	-0.156744	-0.090871	-0.158326		66.4	-0.324518	-0.262934	-0.280801	-0.233176		66.4	0.03948	-0.022408	-0.08496	-0.076806		66.4	-0.10816	-0.1553	-0.12766	-0.076806		66.4	0.163	0.101	0.073	0.039		66.4	0.037	0.013	0.004	-0.014		66.4	0.1	0.12	0.082	0.018		66.4	0.007	-0.03	0.019	-0.003		66.4
	66.6	-0.212583	-0.157568	-0.090772	-0.158981		66.6	-0.326893	-0.265148	-0.281042	-0.233671		66.6	0.034251	-0.02593	-0.087646	-0.075584		66.6	-0.1089	-0.15667	-0.12861	-0.075584		66.6	0.163	0.101	0.072	0.039		66.6	0.036	0.013	0.003	-0.014		66.6	0.1	0.12	0.082	0.016		66.6	0.007	-0.03	0.019	-0.003		66.6
	66.8	-0.21431	-0.156863	-0.09158	-0.159902		66.8	-0.32784	-0.265753	-0.27949	-0.233162		66.8	0.03023	-0.028956	-0.090317	-0.076718		66.8	-0.10882	-0.15813	-0.13047	-0.076718		66.8	0.162	0.101	0.072	0.04		66.8	0.036	0.012	0.003	-0.015		66.8	0.1	0.12	0.08	0.016		66.8	0.008	-0.03	0.019	-0.003		66.8
	67	-0.216634	-0.158007	-0.093431	-0.159251		67	-0.330114	-0.268857	-0.280851	-0.231851		67	0.026583	-0.031401	-0.091278	-0.076622		67	-0.10925	-0.15767	-0.13091	-0.076622		67	0.162	0.101	0.072	0.04		67	0.035	0.012	0.003	-0.015		67	0.098	0.12	0.08	0.016		67	0.008	-0.03	0.019	-0.003		67
	67.2	-0.218808	-0.159395	-0.093259	-0.161681		67.2	-0.331378	-0.269685	-0.280129	-0.233081		67.2	0.020517	-0.034903	-0.094242	-0.076831		67.2	-0.11037	-0.15953	-0.13174	-0.076831		67.2	0.162	0.101	0.072	0.04		67.2	0.035	0.011	0.002	-0.016		67.2	0.098	0.118	0.08	0.014		67.2	0.008	-0.03	0.019	-0.003		67.2
	67.4	-0.21999	-0.159432	-0.094469	-0.162613		67.4	-0.33253	-0.270802	-0.280069	-0.232633		67.4	0.016359	-0.036905	-0.095882	-0.077317		67.4	-0.11103	-0.16077	-0.13192	-0.077317		67.4	0.162	0.101	0.072	0.04		67.4	0.034	0.011	0.002	-0.016		67.4	0.098	0.118	0.08	0.014		67.4	0.008	-0.03	0.019	-0.003		67.4
	67.6	-0.222867	-0.159039	-0.095881	-0.162848		67.6	-0.333867	-0.270429	-0.280181	-0.233408		67.6	0.013605	-0.040737	-0.096346	-0.077569		67.6	-0.11166	-0.16198	-0.13163	-0.077569		67.6	0.162	0.101	0.072	0.04		67.6	0.033	0.01	0.001	-0.016		67.6	0.098	0.118	0.08	0.014		67.6	0.008	-0.031	0.019	-0.003		67.6
	67.8	-0.223231	-0.160325	-0.096206	-0.163233		67.8	-0.332271	-0.271075	-0.281106	-0.234523		67.8	0.008785	-0.043889	-0.097291	-0.077714		67.8	-0.11232	-0.16297	-0.13217	-0.077714		67.8	0.161	0.101	0.072	0.04		67.8	0.033	0.01	0.001	-0.016		67.8	0.098	0.118	0.08	0.014		67.8	0.008	-0.031	0.019	-0.002		67.8
	68	-0.2237	-0.159938	-0.0964	-0.164868		68	-0.33249	-0.269698	-0.2805	-0.235398		68	0.00494	-0.047891	-0.097467	-0.077462		68	-0.11302	-0.16326	-0.13305	-0.077462		68	0.161	0.101	0.072	0.04		68	0.032	0.009	0	-0.017		68	0.1	0.118	0.08	0.016		68	0.008	-0.031	0.019	-0.002		68
	68.2	-0.224818	-0.160054	-0.097569	-0.164213		68.2	-0.334438	-0.269584	-0.279939	-0.236373		68.2	0.002892	-0.049934	-0.098438	-0.078308		68.2	-0.11344	-0.16348	-0.13292	-0.078308		68.2	0.161	0.101	0.072	0.041		68.2	0.031	0.009	0	-0.017		68.2	0.1	0.118	0.08	0.016		68.2	0.008	-0.032	0.019	-0.002		68.2
	68.4	-0.226924	-0.160867	-0.09886	-0.164268		68.4	-0.336084	-0.270967	-0.28095	-0.235428		68.4	-0.000939	-0.052981	-0.099297	-0.078964		68.4	-0.114	-0.16488	-0.13327	-0.078964		68.4	0.161	0.101	0.072	0.041		68.4	0.031	0.008	-0.001	-0.017		68.4	0.1	0.12	0.082	0.016		68.4	0.008	-0.032	0.019	-0.002		68.4
	68.6	-0.22713	-0.162322	-0.100475	-0.163758		68.6	-0.33529	-0.270922	-0.281015	-0.233408		68.6	-0.004778	-0.052968	-0.100941	-0.080137		68.6	-0.11426	-0.16396	-0.13456	-0.080137		68.6	0.161	0.101	0.072	0.041		68.6	0.03	0.008	-0.001	-0.017		68.6	0.1	0.12	0.082	0.018		68.6	0.007	-0.032	0.019	-0.002		68.6
	68.8	-0.230898	-0.162587	-0.100562	-0.164752		68.8	-0.338498	-0.270357	-0.279752	-0.233992		68.8	-0.007925	-0.054825	-0.102243	-0.081508		68.8	-0.11492	-0.16445	-0.13448	-0.081508		68.8	0.161	0.1	0.072	0.041		68.8	0.03	0.007	-0.001	-0.018		68.8	0.1	0.12	0.082	0.018		68.8	0.008	-0.031	0.019	-0.001		68.8
	69	-0.232118	-0.16399	-0.100322	-0.164898		69	-0.340198	-0.27225	-0.279572	-0.233998		69	-0.012133	-0.057695	-0.104341	-0.081635		69	-0.11509	-0.1664	-0.13509	-0.081635		69	0.16	0.1	0.072	0.041		69	0.03	0.007	-0.001	-0.018		69	0.1	0.12	0.082	0.018		69	0.008	-0.031	0.019	-0.001		69
	69.2	-0.234357	-0.162915	-0.099612	-0.165331		69.2	-0.340297	-0.272345	-0.280902	-0.233191		69.2	-0.016649	-0.061433	-0.105403	-0.083274		69.2	-0.11545	-0.16693	-0.13607	-0.083274		69.2	0.16	0.099	0.072	0.041		69.2	0.029	0.007	-0.002	-0.018		69.2	0.1	0.122	0.082	0.018		69.2	0.008	-0.031	0.019	0		69.2
	69.4	-0.235553	-0.16172	-0.099962	-0.166472		69.4	-0.340803	-0.27102	-0.280302	-0.234012		69.4	-0.019045	-0.065016	-0.107404	-0.083305		69.4	-0.11699	-0.16677	-0.13649	-0.083305		69.4	0.159	0.098	0.071	0.04		69.4	0.029	0.006	-0.002	-0.019		69.4	0.1	0.122	0.082	0.018		69.4	0.008	-0.03	0.019	0		69.4
	69.6	-0.23556	-0.161784	-0.098208	-0.166576		69.6	-0.34349	-0.272174	-0.279708	-0.235326		69.6	-0.022971	-0.068209	-0.107816	-0.083548		69.6	-0.11782	-0.16909	-0.13677	-0.083548		69.6	0.158	0.097	0.071	0.04		69.6	0.028	0.006	-0.002	-0.019		69.6	0.1	0.122	0.082	0.018		69.6	0.008	-0.03	0.019	0		69.6
	69.8	-0.235237	-0.160851	-0.098559	-0.166973		69.8	-0.343907	-0.270981	-0.281839	-0.235553		69.8	-0.026097	-0.071198	-0.109141	-0.084052		69.8	-0.11972	-0.17016	-0.13771	-0.084052		69.8	0.158	0.097	0.071	0.04		69.8	0.028	0.005	-0.002	-0.019		69.8	0.1	0.122	0.082	0.018		69.8	0.008	-0.03	0.019	0		69.8
	70	-0.236411	-0.162167	-0.099749	-0.165805		70	-0.342091	-0.271527	-0.280959	-0.235285		70	-0.028852	-0.073105	-0.109232	-0.087006		70	-0.11985	-0.17075	-0.13893	-0.087006		70	0.157	0.097	0.071	0.04		70	0.027	0.004	-0.002	-0.02		70	0.102	0.122	0.082	0.018		70	0.008	-0.03	0.019	0		70
	70.2	-0.236662	-0.162909	-0.102339	-0.166603		70.2	-0.343982	-0.271359	-0.281129	-0.234673		70.2	-0.032348	-0.075098	-0.110522	-0.086655		70.2	-0.11937	-0.17142	-0.13932	-0.086655		70.2	0.156	0.096	0.07	0.04		70.2	0.027	0.004	-0.003	-0.02		70.2	0.102	0.12	0.082	0.018		70.2	0.007	-0.03	0.018	0		70.2
	70.4	-0.237475	-0.16482	-0.100296	-0.166277		70.4	-0.344155	-0.27226	-0.280766	-0.234987		70.4	-0.035839	-0.076486	-0.111053	-0.088447		70.4	-0.1194	-0.17198	-0.13984	-0.088447		70.4	0.156	0.096	0.07	0.04		70.4	0.026	0.003	-0.003	-0.02		70.4	0.102	0.12	0.082	0.016		70.4	0.007	-0.03	0.018	0		70.4
	70.6	-0.239186	-0.165186	-0.10267	-0.168149		70.6	-0.343596	-0.272726	-0.28143	-0.236149		70.6	-0.039246	-0.07899	-0.112357	-0.088203		70.6	-0.11986	-0.17132	-0.13982	-0.088203		70.6	0.155	0.096	0.07	0.04		70.6	0.025	0.002	-0.003	-0.021		70.6	0.102	0.12	0.08	0.016		70.6	0.007	-0.03	0.018	0		70.6
	70.8	-0.240328	-0.167203	-0.102797	-0.167344		70.8	-0.343778	-0.275383	-0.280667	-0.235614		70.8	-0.041773	-0.080353	-0.111494	-0.08941		70.8	-0.11861	-0.17203	-0.13994	-0.08941		70.8	0.154	0.096	0.069	0.04		70.8	0.025	0.002	-0.004	-0.021		70.8	0.102	0.12	0.08	0.016		70.8	0.007	-0.031	0.017	0		70.8
	71	-0.241255	-0.165617	-0.101268	-0.168919		71	-0.347225	-0.274577	-0.280798	-0.235979		71	-0.044009	-0.082219	-0.113406	-0.087626		71	-0.11887	-0.17184	-0.13851	-0.087626		71	0.154	0.096	0.069	0.04		71	0.024	0.001	-0.004	-0.021		71	0.102	0.12	0.08	0.016		71	0.006	-0.031	0.017	-0.001		71
	71.2	-0.24196	-0.165541	-0.100151	-0.168627		71.2	-0.34627	-0.274391	-0.279601	-0.237077		71.2	-0.045319	-0.082883	-0.113189	-0.087492		71.2	-0.11935	-0.17233	-0.13875	-0.087492		71.2	0.153	0.096	0.069	0.039		71.2	0.023	0	-0.004	-0.022		71.2	0.102	0.12	0.08	0.016		71.2	0.005	-0.032	0.016	-0.001		71.2
	71.4	-0.24284	-0.165083	-0.10286	-0.169879		71.4	-0.34642	-0.274573	-0.28015	-0.237649		71.4	-0.048253	-0.084286	-0.114199	-0.086528		71.4	-0.11975	-0.17184	-0.13938	-0.086528		71.4	0.153	0.096	0.069	0.039		71.4	0.023	0	-0.005	-0.022		71.4	0.102	0.118	0.08	0.016		71.4	0.005	-0.033	0.015	-0.001		71.4
	71.6	-0.242883	-0.164741	-0.102119	-0.168145		71.6	-0.346263	-0.275021	-0.281039	-0.235295		71.6	-0.049558	-0.086876	-0.115601	-0.086959		71.6	-0.11926	-0.17225	-0.14037	-0.086959		71.6	0.153	0.096	0.069	0.039		71.6	0.022	-0.001	-0.005	-0.022		71.6	0.102	0.118	0.08	0.016		71.6	0.005	-0.033	0.015	-0.001		71.6
	71.8	-0.244444	-0.16385	-0.103119	-0.168638		71.8	-0.348174	-0.27379	-0.280599	-0.234868		71.8	-0.053219	-0.087798	-0.117182	-0.085635		71.8	-0.12015	-0.17364	-0.13983	-0.085635		71.8	0.153	0.096	0.069	0.039		71.8	0.021	-0.002	-0.005	-0.022		71.8	0.102	0.118	0.08	0.016		71.8	0.004	-0.034	0.015	-0.002		71.8
	72	-0.24496	-0.164247	-0.106085	-0.16909		72	-0.34589	-0.274357	-0.281205	-0.23411		72	-0.056533	-0.087869	-0.118072	-0.086542		72	-0.12092	-0.17491	-0.14076	-0.086542		72	0.153	0.096	0.069	0.039		72	0.021	-0.003	-0.005	-0.022		72	0.1	0.118	0.082	0.016		72	0.004	-0.034	0.014	-0.002		72
	72.2	-0.246091	-0.165467	-0.105817	-0.169476		72.2	-0.345561	-0.275737	-0.281867	-0.232946		72.2	-0.06007	-0.089732	-0.119314	-0.08756		72.2	-0.12206	-0.17471	-0.14182	-0.08756		72.2	0.152	0.096	0.069	0.039		72.2	0.02	-0.003	-0.006	-0.022		72.2	0.1	0.118	0.082	0.016		72.2	0.004	-0.034	0.014	-0.002		72.2
	72.4	-0.246011	-0.166815	-0.106121	-0.169598		72.4	-0.345031	-0.276715	-0.282111	-0.232578		72.4	-0.06281	-0.09241	-0.119732	-0.088704		72.4	-0.1214	-0.17587	-0.14165	-0.088704		72.4	0.152	0.096	0.069	0.039		72.4	0.02	-0.004	-0.006	-0.022		72.4	0.1	0.118	0.082	0.016		72.4	0.004	-0.034	0.014	-0.002		72.4
	72.6	-0.246036	-0.168583	-0.107062	-0.170675		72.6	-0.345586	-0.276363	-0.280532	-0.234495		72.6	-0.064886	-0.091973	-0.120182	-0.0909		72.6	-0.1227	-0.17758	-0.14176	-0.0909		72.6	0.152	0.095	0.069	0.039		72.6	0.02	-0.004	-0.006	-0.023		72.6	0.098	0.118	0.082	0.016		72.6	0.004	-0.034	0.014	-0.002		72.6
	72.8	-0.246146	-0.169475	-0.107228	-0.171816		72.8	-0.344676	-0.277495	-0.279738	-0.234416		72.8	-0.066516	-0.094413	-0.12188	-0.091811		72.8	-0.12246	-0.17678	-0.1437	-0.091811		72.8	0.151	0.095	0.069	0.038		72.8	0.019	-0.004	-0.007	-0.023		72.8	0.098	0.118	0.08	0.016		72.8	0.005	-0.034	0.014	-0.002		72.8
	73	-0.246577	-0.170067	-0.106663	-0.17259		73	-0.346187	-0.276307	-0.280203	-0.23528		73	-0.068419	-0.09696	-0.121467	-0.092995		73	-0.12235	-0.1768	-0.14422	-0.092995		73	0.151	0.094	0.068	0.038		73	0.019	-0.004	-0.007	-0.023		73	0.096	0.116	0.08	0.016		73	0.005	-0.034	0.014	-0.002		73
	73.2	-0.247568	-0.170181	-0.107659	-0.173123		73.2	-0.347348	-0.276001	-0.280559	-0.236573		73.2	-0.071387	-0.09814	-0.12162	-0.094661		73.2	-0.12159	-0.17851	-0.14464	-0.094661		73.2	0.15	0.094	0.068	0.038		73.2	0.019	-0.004	-0.008	-0.023		73.2	0.096	0.116	0.08	0.016		73.2	0.005	-0.034	0.014	-0.002		73.2
	73.4	-0.248954	-0.169142	-0.106868	-0.173472		73.4	-0.347544	-0.275212	-0.281218	-0.236942		73.4	-0.074537	-0.099544	-0.122815	-0.095024		73.4	-0.12243	-0.1798	-0.14456	-0.095024		73.4	0.15	0.093	0.068	0.038		73.4	0.019	-0.005	-0.008	-0.023		73.4	0.096	0.116	0.08	0.016		73.4	0.005	-0.034	0.014	-0.002		73.4
	73.6	-0.250776	-0.167646	-0.10674	-0.173981		73.6	-0.348386	-0.274576	-0.28146	-0.236111		73.6	-0.076062	-0.101687	-0.123174	-0.093705		73.6	-0.12252	-0.17872	-0.14389	-0.093705		73.6	0.149	0.093	0.068	0.038		73.6	0.019	-0.005	-0.009	-0.022		73.6	0.096	0.116	0.08	0.016		73.6	0.006	-0.034	0.014	-0.001		73.6
	73.8	-0.251203	-0.167672	-0.105431	-0.173948		73.8	-0.348903	-0.274092	-0.281191	-0.236808		73.8	-0.077894	-0.102502	-0.122737	-0.093173		73.8	-0.12291	-0.17849	-0.14276	-0.093173		73.8	0.149	0.093	0.068	0.038		73.8	0.019	-0.005	-0.009	-0.022		73.8	0.096	0.118	0.08	0.016		73.8	0.006	-0.034	0.015	-0.001		73.8
	74	-0.25167	-0.168129	-0.104252	-0.17299		74	-0.34855	-0.276089	-0.280202	-0.23575		74	-0.079542	-0.104363	-0.124678	-0.093072		74	-0.1239	-0.17843	-0.14279	-0.093072		74	0.148	0.093	0.068	0.038		74	0.019	-0.005	-0.01	-0.022		74	0.098	0.118	0.078	0.018		74	0.006	-0.034	0.015	-0.001		74
	74.2	-0.252604	-0.168091	-0.106366	-0.172802		74.2	-0.349014	-0.275251	-0.279536	-0.235402		74.2	-0.080313	-0.105798	-0.125729	-0.092633		74.2	-0.12449	-0.17841	-0.14264	-0.092633		74.2	0.148	0.093	0.067	0.038		74.2	0.018	-0.005	-0.01	-0.022		74.2	0.098	0.118	0.078	0.016		74.2	0.006	-0.034	0.015	-0.001		74.2
	74.4	-0.253528	-0.168118	-0.106251	-0.171635		74.4	-0.349478	-0.274878	-0.277661	-0.233975		74.4	-0.08014	-0.106985	-0.125882	-0.093122		74.4	-0.12458	-0.17799	-0.14391	-0.093122		74.4	0.147	0.093	0.067	0.038		74.4	0.018	-0.005	-0.011	-0.023		74.4	0.1	0.118	0.078	0.018		74.4	0.005	-0.034	0.015	0		74.4
	74.6	-0.255105	-0.169401	-0.105298	-0.170952		74.6	-0.351235	-0.276371	-0.277138	-0.234562		74.6	-0.082069	-0.108734	-0.127235	-0.093287		74.6	-0.12459	-0.17844	-0.14523	-0.093287		74.6	0.147	0.093	0.067	0.038		74.6	0.018	-0.005	-0.011	-0.023		74.6	0.1	0.116	0.078	0.018		74.6	0.005	-0.034	0.015	0		74.6
	74.8	-0.255993	-0.168615	-0.106076	-0.171162		74.8	-0.351323	-0.276565	-0.277776	-0.232932		74.8	-0.084834	-0.109189	-0.128674	-0.095508		74.8	-0.12408	-0.17904	-0.14578	-0.095508		74.8	0.146	0.093	0.066	0.039		74.8	0.017	-0.006	-0.011	-0.024		74.8	0.1	0.116	0.078	0.018		74.8	0.005	-0.034	0.015	0		74.8
	75	-0.256643	-0.168916	-0.106407	-0.170905		75	-0.352013	-0.275716	-0.276937	-0.232435		75	-0.086241	-0.112121	-0.127992	-0.096556		75	-0.12392	-0.18011	-0.14561	-0.096556		75	0.146	0.093	0.066	0.038		75	0.017	-0.006	-0.011	-0.024		75	0.102	0.116	0.078	0.018		75	0.005	-0.034	0.015	-0.001		75
	75.2	-0.256361	-0.169195	-0.106124	-0.170613		75.2	-0.350471	-0.275595	-0.278104	-0.230663		75.2	-0.088621	-0.115412	-0.127845	-0.097615		75.2	-0.12551	-0.1804	-0.14614	-0.097615		75.2	0.146	0.093	0.066	0.038		75.2	0.017	-0.006	-0.011	-0.025		75.2	0.102	0.116	0.078	0.018		75.2	0.004	-0.034	0.014	-0.001		75.2
	75.4	-0.255341	-0.170618	-0.106237	-0.171043		75.4	-0.352151	-0.276758	-0.277857	-0.231543		75.4	-0.090346	-0.116153	-0.128792	-0.097153		75.4	-0.12596	-0.18138	-0.14692	-0.097153		75.4	0.146	0.093	0.066	0.038		75.4	0.017	-0.007	-0.011	-0.026		75.4	0.102	0.116	0.078	0.018		75.4	0.004	-0.034	0.014	-0.001		75.4
	75.6	-0.25546	-0.170343	-0.107307	-0.172318		75.6	-0.35056	-0.276663	-0.279927	-0.231248		75.6	-0.093146	-0.116792	-0.129448	-0.09736		75.6	-0.12572	-0.18242	-0.14667	-0.09736		75.6	0.145	0.093	0.066	0.038		75.6	0.016	-0.007	-0.011	-0.026		75.6	0.102	0.116	0.078	0.016		75.6	0.004	-0.033	0.013	-0.002		75.6
	75.8	-0.255664	-0.171638	-0.108075	-0.171934		75.8	-0.352424	-0.277408	-0.280095	-0.233304		75.8	-0.093642	-0.119816	-0.129214	-0.096777		75.8	-0.12602	-0.18296	-0.1469	-0.096777		75.8	0.145	0.093	0.066	0.038		75.8	0.016	-0.008	-0.012	-0.026		75.8	0.102	0.116	0.078	0.016		75.8	0.004	-0.033	0.013	-0.002		75.8
	76	-0.25753	-0.171457	-0.109949	-0.17319		76	-0.35314	-0.277307	-0.281259	-0.23446		76	-0.096627	-0.119516	-0.131616	-0.095461		76	-0.12553	-0.18344	-0.14876	-0.095461		76	0.145	0.092	0.066	0.038		76	0.015	-0.008	-0.011	-0.027		76	0.102	0.116	0.078	0.016		76	0.004	-0.033	0.012	-0.002		76
	76.2	-0.257891	-0.173178	-0.10998	-0.173649		76.2	-0.354501	-0.278978	-0.28061	-0.236489		76.2	-0.09902	-0.119613	-0.131842	-0.094654		76.2	-0.1248	-0.18328	-0.14966	-0.094654		76.2	0.145	0.092	0.066	0.037		76.2	0.014	-0.009	-0.012	-0.027		76.2	0.102	0.116	0.078	0.016		76.2	0.004	-0.033	0.012	-0.003		76.2
	76.4	-0.2604	-0.172163	-0.109901	-0.172914		76.4	-0.35352	-0.278283	-0.281331	-0.235564		76.4	-0.101483	-0.121722	-0.131793	-0.095385		76.4	-0.12351	-0.18422	-0.14925	-0.095385		76.4	0.144	0.092	0.066	0.037		76.4	0.014	-0.009	-0.012	-0.028		76.4	0.1	0.116	0.078	0.016		76.4	0.004	-0.033	0.012	-0.003		76.4
	76.6	-0.260033	-0.173105	-0.110172	-0.171653		76.6	-0.354133	-0.277605	-0.279842	-0.235593		76.6	-0.102804	-0.123009	-0.131779	-0.097548		76.6	-0.12452	-0.18399	-0.14994	-0.097548		76.6	0.144	0.092	0.066	0.037		76.6	0.014	-0.01	-0.012	-0.028		76.6	0.1	0.116	0.078	0.016		76.6	0.004	-0.033	0.011	-0.003		76.6
	76.8	-0.26072	-0.172629	-0.109013	-0.171889		76.8	-0.35315	-0.276689	-0.279323	-0.235909		76.8	-0.103527	-0.123428	-0.133298	-0.097751		76.8	-0.12462	-0.18341	-0.15052	-0.097751		76.8	0.143	0.091	0.066	0.037		76.8	0.013	-0.01	-0.012	-0.028		76.8	0.1	0.118	0.078	0.016		76.8	0.004	-0.034	0.011	-0.003		76.8
	77	-0.260906	-0.173447	-0.107685	-0.172765		77	-0.354216	-0.276907	-0.278495	-0.236335		77	-0.105133	-0.124612	-0.131529	-0.100444		77	-0.12513	-0.18356	-0.14948	-0.100444		77	0.143	0.091	0.066	0.036		77	0.013	-0.01	-0.012	-0.028		77	0.102	0.118	0.078	0.016		77	0.004	-0.034	0.011	-0.003		77
	77.2	-0.261101	-0.172902	-0.106671	-0.173122		77.2	-0.354571	-0.275012	-0.278231	-0.236942		77.2	-0.105867	-0.125013	-0.13337	-0.099948		77.2	-0.1251	-0.18377	-0.14953	-0.099948		77.2	0.142	0.09	0.066	0.036		77.2	0.012	-0.011	-0.013	-0.028		77.2	0.102	0.12	0.08	0.018		77.2	0.004	-0.034	0.011	-0.004		77.2
	77.4	-0.261784	-0.173404	-0.106512	-0.175636		77.4	-0.355044	-0.274404	-0.277312	-0.238336		77.4	-0.107746	-0.125055	-0.135363	-0.098972		77.4	-0.12692	-0.18372	-0.14888	-0.098972		77.4	0.142	0.09	0.066	0.036		77.4	0.012	-0.011	-0.013	-0.028		77.4	0.102	0.12	0.08	0.018		77.4	0.004	-0.035	0.011	-0.003		77.4
	77.6	-0.262438	-0.174015	-0.106643	-0.175399		77.6	-0.354998	-0.276045	-0.278403	-0.238189		77.6	-0.108375	-0.126373	-0.136288	-0.099221		77.6	-0.12722	-0.18491	-0.14962	-0.099221		77.6	0.142	0.09	0.066	0.036		77.6	0.011	-0.012	-0.014	-0.028		77.6	0.1	0.12	0.08	0.018		77.6	0.004	-0.035	0.011	-0.003		77.6
	77.8	-0.261371	-0.174422	-0.107706	-0.175749		77.8	-0.354161	-0.275412	-0.277286	-0.236789		77.8	-0.110533	-0.128266	-0.136861	-0.099442		77.8	-0.12813	-0.18608	-0.14923	-0.099442		77.8	0.141	0.089	0.066	0.036		77.8	0.011	-0.012	-0.014	-0.028		77.8	0.1	0.122	0.08	0.018		77.8	0.004	-0.035	0.011	-0.003		77.8
	78	-0.261098	-0.174668	-0.10728	-0.175285		78	-0.352878	-0.276758	-0.27813	-0.236105		78	-0.109375	-0.128711	-0.139247	-0.097779		78	-0.12931	-0.18708	-0.15073	-0.097779		78	0.141	0.089	0.066	0.036		78	0.01	-0.012	-0.015	-0.028		78	0.1	0.122	0.082	0.018		78	0.004	-0.035	0.012	-0.003		78
	78.2	-0.261693	-0.174645	-0.10783	-0.175684		78.2	-0.353063	-0.277435	-0.27779	-0.235324		78.2	-0.111084	-0.130573	-0.139755	-0.098729		78.2	-0.13057	-0.18776	-0.15019	-0.098729		78.2	0.141	0.089	0.065	0.035		78.2	0.01	-0.012	-0.015	-0.029		78.2	0.102	0.122	0.082	0.018		78.2	0.004	-0.035	0.012	-0.003		78.2
	78.4	-0.261738	-0.175576	-0.107953	-0.175085		78.4	-0.353518	-0.278476	-0.277363	-0.234615		78.4	-0.111895	-0.132368	-0.139829	-0.10037		78.4	-0.13054	-0.18637	-0.1519	-0.10037		78.4	0.141	0.088	0.065	0.035		78.4	0.009	-0.013	-0.015	-0.029		78.4	0.102	0.122	0.082	0.018		78.4	0.004	-0.036	0.012	-0.003		78.4
	78.6	-0.263211	-0.174838	-0.107203	-0.175892		78.6	-0.352311	-0.277628	-0.275423	-0.234292		78.6	-0.113715	-0.132542	-0.140176	-0.099833		78.6	-0.12971	-0.18662	-0.15058	-0.099833		78.6	0.141	0.088	0.065	0.035		78.6	0.009	-0.013	-0.016	-0.029		78.6	0.102	0.12	0.082	0.018		78.6	0.004	-0.036	0.012	-0.003		78.6
	78.8	-0.265428	-0.174691	-0.107842	-0.176161		78.8	-0.353728	-0.277731	-0.276012	-0.234621		78.8	-0.115676	-0.13245	-0.139669	-0.101237		78.8	-0.13047	-0.18759	-0.15103	-0.101237		78.8	0.14	0.087	0.064	0.035		78.8	0.009	-0.013	-0.016	-0.029		78.8	0.102	0.12	0.082	0.018		78.8	0.004	-0.036	0.012	-0.003		78.8
	79	-0.267318	-0.174211	-0.10909	-0.175796		79	-0.354398	-0.275691	-0.2756	-0.233176		79	-0.117596	-0.134198	-0.139739	-0.100863		79	-0.13018	-0.18667	-0.15108	-0.100863		79	0.14	0.087	0.064	0.035		79	0.009	-0.013	-0.016	-0.029		79	0.102	0.12	0.082	0.016		79	0.004	-0.036	0.012	-0.003		79
	79.2	-0.268375	-0.176087	-0.108399	-0.176928		79.2	-0.355265	-0.278527	-0.275359	-0.233938		79.2	-0.119047	-0.13406	-0.139186	-0.100093		79.2	-0.12942	-0.18805	-0.15144	-0.100093		79.2	0.14	0.086	0.064	0.035		79.2	0.008	-0.013	-0.016	-0.029		79.2	0.102	0.118	0.082	0.016		79.2	0.004	-0.036	0.012	-0.003		79.2
	79.4	-0.268799	-0.176454	-0.109953	-0.176589		79.4	-0.355769	-0.278634	-0.275843	-0.234289		79.4	-0.120138	-0.135004	-0.139372	-0.09986		79.4	-0.12947	-0.18913	-0.15177	-0.09986		79.4	0.14	0.085	0.063	0.035		79.4	0.008	-0.013	-0.017	-0.029		79.4	0.102	0.118	0.08	0.016		79.4	0.004	-0.035	0.012	-0.003		79.4
	79.6	-0.268797	-0.176498	-0.110629	-0.178049		79.6	-0.357197	-0.277768	-0.277639	-0.235119		79.6	-0.12237	-0.137719	-0.139904	-0.100325		79.6	-0.13035	-0.19018	-0.15243	-0.100325		79.6	0.139	0.085	0.063	0.035		79.6	0.008	-0.014	-0.017	-0.03		79.6	0.102	0.116	0.08	0.016		79.6	0.004	-0.035	0.013	-0.003		79.6
	79.8	-0.268843	-0.17793	-0.110211	-0.177075		79.8	-0.356783	-0.27887	-0.278261	-0.233905		79.8	-0.121864	-0.13822	-0.140537	-0.099556		79.8	-0.12849	-0.18994	-0.15287	-0.099556		79.8	0.139	0.084	0.063	0.034		79.8	0.008	-0.014	-0.017	-0.03		79.8	0.102	0.116	0.08	0.016		79.8	0.004	-0.035	0.013	-0.003		79.8
	80	-0.267971	-0.180455	-0.109609	-0.177447		80	-0.356401	-0.280155	-0.277689	-0.234797		80	-0.12336	-0.138045	-0.141139	-0.101199		80	-0.1278	-0.19086	-0.15269	-0.101199		80	0.139	0.084	0.063	0.035		80	0.007	-0.014	-0.017	-0.03		80	0.102	0.116	0.08	0.018		80	0.004	-0.035	0.013	-0.003		80
	80.2	-0.267835	-0.178893	-0.10937	-0.176165		80.2	-0.356365	-0.277293	-0.27837	-0.232935		80.2	-0.12348	-0.13844	-0.142918	-0.101537		80.2	-0.12782	-0.18964	-0.15312	-0.101537		80.2	0.138	0.084	0.063	0.035		80.2	0.007	-0.014	-0.017	-0.03		80.2	0.102	0.116	0.08	0.018		80.2	0.004	-0.034	0.013	-0.003		80.2
	80.4	-0.268185	-0.179093	-0.1092	-0.176006		80.4	-0.355285	-0.277963	-0.2792	-0.232126		80.4	-0.124283	-0.138578	-0.143146	-0.102691		80.4	-0.12697	-0.19012	-0.15374	-0.102691		80.4	0.138	0.084	0.063	0.035		80.4	0.007	-0.014	-0.017	-0.03		80.4	0.102	0.116	0.08	0.018		80.4	0.004	-0.034	0.014	-0.003		80.4
	80.6	-0.267141	-0.179808	-0.10918	-0.176281		80.6	-0.354611	-0.277808	-0.27766	-0.231611		80.6	-0.125319	-0.13833	-0.143032	-0.10223		80.6	-0.1279	-0.18911	-0.15471	-0.10223		80.6	0.138	0.084	0.063	0.035		80.6	0.008	-0.014	-0.018	-0.03		80.6	0.102	0.118	0.08	0.02		80.6	0.004	-0.034	0.014	-0.003		80.6
	80.8	-0.26766	-0.180459	-0.109354	-0.177239		80.8	-0.35478	-0.277699	-0.277674	-0.232489		80.8	-0.12766	-0.139458	-0.143538	-0.102982		80.8	-0.12951	-0.18908	-0.15519	-0.102982		80.8	0.138	0.084	0.063	0.035		80.8	0.008	-0.015	-0.018	-0.031		80.8	0.102	0.118	0.08	0.02		80.8	0.004	-0.034	0.014	-0.003		80.8
	81	-0.26705	-0.179395	-0.109884	-0.176457		81	-0.35543	-0.276665	-0.278194	-0.233617		81	-0.127822	-0.13998	-0.14229	-0.102954		81	-0.13005	-0.18882	-0.15589	-0.102954		81	0.138	0.085	0.063	0.035		81	0.007	-0.015	-0.018	-0.031		81	0.102	0.118	0.082	0.02		81	0.005	-0.034	0.014	-0.003		81
	81.2	-0.268108	-0.180435	-0.110527	-0.176159		81.2	-0.354738	-0.279675	-0.277327	-0.234949		81.2	-0.129117	-0.142555	-0.141474	-0.10346		81.2	-0.13005	-0.18954	-0.15582	-0.10346		81.2	0.138	0.085	0.063	0.035		81.2	0.007	-0.015	-0.018	-0.031		81.2	0.102	0.12	0.082	0.02		81.2	0.005	-0.034	0.014	-0.003		81.2
	81.4	-0.268524	-0.181016	-0.110214	-0.17636		81.4	-0.355614	-0.278966	-0.277394	-0.23424		81.4	-0.129631	-0.142136	-0.141823	-0.10366		81.4	-0.13153	-0.19022	-0.15494	-0.10366		81.4	0.137	0.085	0.063	0.035		81.4	0.007	-0.016	-0.018	-0.031		81.4	0.1	0.12	0.082	0.02		81.4	0.005	-0.035	0.014	-0.003		81.4
	81.6	-0.269328	-0.181635	-0.111717	-0.175135		81.6	-0.356298	-0.278975	-0.278277	-0.234025		81.6	-0.130925	-0.142251	-0.141357	-0.104127		81.6	-0.13019	-0.19084	-0.15519	-0.104127		81.6	0.137	0.085	0.063	0.035		81.6	0.006	-0.016	-0.018	-0.031		81.6	0.1	0.122	0.082	0.02		81.6	0.005	-0.035	0.014	-0.003		81.6
	81.8	-0.269234	-0.180998	-0.112347	-0.174531		81.8	-0.356704	-0.278648	-0.277687	-0.234261		81.8	-0.13133	-0.142905	-0.141697	-0.103347		81.8	-0.13004	-0.19156	-0.15523	-0.103347		81.8	0.137	0.084	0.063	0.035		81.8	0.006	-0.016	-0.017	-0.031		81.8	0.1	0.122	0.084	0.02		81.8	0.005	-0.035	0.014	-0.003		81.8
	82	-0.271614	-0.180988	-0.111997	-0.17515		82	-0.356714	-0.279708	-0.277817	-0.2337		82	-0.133524	-0.144854	-0.143272	-0.10274		82	-0.13126	-0.19218	-0.15423	-0.10274		82	0.137	0.085	0.063	0.034		82	0.005	-0.017	-0.017	-0.031		82	0.1	0.124	0.084	0.018		82	0.005	-0.035	0.013	-0.004		82
	82.2	-0.270259	-0.180758	-0.11304	-0.176327		82.2	-0.356309	-0.277838	-0.27888	-0.232197		82.2	-0.134104	-0.144116	-0.143856	-0.104416		82.2	-0.13137	-0.19261	-0.15449	-0.104416		82.2	0.137	0.085	0.063	0.034		82.2	0.005	-0.017	-0.017	-0.031		82.2	0.1	0.124	0.084	0.018		82.2	0.005	-0.035	0.013	-0.004		82.2
	82.4	-0.269947	-0.181157	-0.113011	-0.1759		82.4	-0.355617	-0.277797	-0.278121	-0.23282		82.4	-0.135657	-0.145771	-0.144372	-0.103918		82.4	-0.13121	-0.19265	-0.15456	-0.103918		82.4	0.137	0.085	0.064	0.035		82.4	0.004	-0.017	-0.018	-0.031		82.4	0.098	0.124	0.084	0.016		82.4	0.005	-0.035	0.013	-0.004		82.4
	82.6	-0.271112	-0.181676	-0.113079	-0.17581		82.6	-0.356402	-0.278896	-0.277749	-0.23198		82.6	-0.136153	-0.146192	-0.146255	-0.104793		82.6	-0.13093	-0.19274	-0.15506	-0.104793		82.6	0.137	0.085	0.064	0.035		82.6	0.004	-0.017	-0.018	-0.031		82.6	0.098	0.124	0.084	0.016		82.6	0.006	-0.035	0.013	-0.004		82.6
	82.8	-0.270514	-0.182006	-0.113438	-0.17629		82.8	-0.354164	-0.279516	-0.278428	-0.23101		82.8	-0.137366	-0.147963	-0.145329	-0.105045		82.8	-0.13133	-0.19244	-0.15471	-0.105045		82.8	0.137	0.085	0.064	0.035		82.8	0.003	-0.018	-0.019	-0.032		82.8	0.098	0.124	0.084	0.014		82.8	0.006	-0.035	0.012	-0.004		82.8
	83	-0.269846	-0.182198	-0.114418	-0.176125		83	-0.353566	-0.278018	-0.278348	-0.231285		83	-0.138177	-0.147248	-0.146212	-0.104665		83	-0.13015	-0.19365	-0.15515	-0.104665		83	0.136	0.085	0.063	0.034		83	0.002	-0.018	-0.019	-0.032		83	0.098	0.124	0.082	0.014		83	0.006	-0.035	0.012	-0.004		83
	83.2	-0.271211	-0.181545	-0.112868	-0.176144		83.2	-0.353831	-0.277275	-0.276858	-0.233154		83.2	-0.140085	-0.14826	-0.146598	-0.103952		83.2	-0.13094	-0.19372	-0.15606	-0.103952		83.2	0.135	0.084	0.063	0.034		83.2	0.002	-0.018	-0.02	-0.032		83.2	0.098	0.124	0.082	0.014		83.2	0.006	-0.035	0.012	-0.004		83.2
	83.4	-0.271003	-0.181136	-0.113704	-0.177354		83.4	-0.354653	-0.277976	-0.277774	-0.233804		83.4	-0.140736	-0.149264	-0.14671	-0.104321		83.4	-0.13094	-0.1949	-0.15717	-0.104321		83.4	0.135	0.084	0.062	0.034		83.4	0.002	-0.018	-0.02	-0.032		83.4	0.098	0.122	0.082	0.014		83.4	0.006	-0.035	0.012	-0.004		83.4
	83.6	-0.270803	-0.181414	-0.113	-0.178145		83.6	-0.354933	-0.276804	-0.27839	-0.234275		83.6	-0.140152	-0.151752	-0.146161	-0.10385		83.6	-0.13214	-0.19555	-0.15674	-0.10385		83.6	0.134	0.084	0.062	0.034		83.6	0.002	-0.019	-0.021	-0.033		83.6	0.098	0.122	0.082	0.014		83.6	0.006	-0.035	0.012	-0.004		83.6
	83.8	-0.270786	-0.182002	-0.112021	-0.178472		83.8	-0.356206	-0.276802	-0.279351	-0.234582		83.8	-0.141521	-0.151417	-0.147631	-0.104026		83.8	-0.13204	-0.19628	-0.15811	-0.104026		83.8	0.134	0.083	0.061	0.033		83.8	0.002	-0.019	-0.021	-0.033		83.8	0.098	0.122	0.08	0.014		83.8	0.006	-0.035	0.012	-0.004		83.8
	84	-0.270786	-0.182408	-0.112986	-0.178674		84	-0.356666	-0.277068	-0.279386	-0.232934		84	-0.141211	-0.152298	-0.146625	-0.105089		84	-0.13342	-0.19554	-0.1586	-0.105089		84	0.134	0.083	0.061	0.034		84	0.002	-0.019	-0.022	-0.033		84	0.098	0.122	0.08	0.014		84	0.006	-0.035	0.012	-0.004		84
	84.2	-0.272239	-0.183662	-0.114844	-0.178072		84.2	-0.357029	-0.278132	-0.280934	-0.232142		84.2	-0.141411	-0.153916	-0.147449	-0.105979		84.2	-0.13313	-0.19581	-0.15785	-0.105979		84.2	0.133	0.083	0.061	0.033		84.2	0.002	-0.019	-0.022	-0.033		84.2	0.1	0.122	0.08	0.014		84.2	0.006	-0.035	0.012	-0.003		84.2
	84.4	-0.273232	-0.183657	-0.115417	-0.177766		84.4	-0.356412	-0.277087	-0.280407	-0.231746		84.4	-0.142317	-0.154564	-0.147989	-0.106566		84.4	-0.13288	-0.19552	-0.1575	-0.106566		84.4	0.133	0.083	0.06	0.033		84.4	0.002	-0.019	-0.022	-0.034		84.4	0.1	0.122	0.08	0.014		84.4	0.006	-0.035	0.012	-0.003		84.4
	84.6	-0.273765	-0.183105	-0.116062	-0.177863		84.6	-0.356365	-0.278235	-0.280112	-0.231333		84.6	-0.143659	-0.153805	-0.147492	-0.106621		84.6	-0.13262	-0.19546	-0.15838	-0.106621		84.6	0.133	0.083	0.06	0.033		84.6	0.002	-0.019	-0.022	-0.034		84.6	0.1	0.122	0.08	0.014		84.6	0.005	-0.035	0.012	-0.003		84.6
	84.8	-0.276034	-0.18305	-0.117297	-0.178392		84.8	-0.357094	-0.27974	-0.278647	-0.231702		84.8	-0.143989	-0.15399	-0.148019	-0.107681		84.8	-0.13263	-0.19567	-0.15777	-0.107681		84.8	0.133	0.083	0.06	0.033		84.8	0.002	-0.019	-0.022	-0.034		84.8	0.1	0.122	0.08	0.014		84.8	0.005	-0.036	0.012	-0.003		84.8
	85	-0.276793	-0.184094	-0.116402	-0.177996		85	-0.357963	-0.280034	-0.278392	-0.233436		85	-0.145103	-0.154464	-0.148201	-0.10787		85	-0.13262	-0.19622	-0.15778	-0.10787		85	0.132	0.083	0.06	0.033		85	0.001	-0.019	-0.022	-0.034		85	0.102	0.122	0.08	0.016		85	0.005	-0.036	0.012	-0.003		85
	85.2	-0.277239	-0.182681	-0.115304	-0.177906		85.2	-0.359539	-0.278751	-0.277244	-0.232126		85.2	-0.14573	-0.154548	-0.147491	-0.107645		85.2	-0.13297	-0.19644	-0.15837	-0.107645		85.2	0.132	0.082	0.06	0.033		85.2	0.001	-0.019	-0.022	-0.034		85.2	0.102	0.124	0.082	0.016		85.2	0.004	-0.036	0.011	-0.004		85.2
	85.4	-0.277676	-0.18203	-0.114654	-0.17719		85.4	-0.360586	-0.27905	-0.276154	-0.23312		85.4	-0.146437	-0.154502	-0.147519	-0.107293		85.4	-0.13353	-0.19637	-0.15902	-0.107293		85.4	0.132	0.082	0.06	0.033		85.4	0.001	-0.019	-0.022	-0.034		85.4	0.102	0.124	0.082	0.016		85.4	0.004	-0.037	0.011	-0.004		85.4
	85.6	-0.278375	-0.181406	-0.113793	-0.177051		85.6	-0.360855	-0.278256	-0.274953	-0.234011		85.6	-0.145805	-0.154896	-0.148168	-0.107122		85.6	-0.13352	-0.19648	-0.15874	-0.107122		85.6	0.132	0.082	0.06	0.033		85.6	0	-0.019	-0.022	-0.035		85.6	0.102	0.124	0.082	0.018		85.6	0.003	-0.038	0.011	-0.005		85.6
	85.8	-0.279019	-0.181071	-0.113613	-0.177556		85.8	-0.362219	-0.276061	-0.275323	-0.235496		85.8	-0.146302	-0.155608	-0.148458	-0.107004		85.8	-0.13375	-0.19621	-0.15926	-0.107004		85.8	0.132	0.082	0.06	0.033		85.8	0	-0.02	-0.022	-0.035		85.8	0.102	0.124	0.082	0.018		85.8	0.003	-0.038	0.011	-0.005		85.8
	86	-0.279918	-0.179531	-0.114226	-0.17788		86	-0.361878	-0.276521	-0.275026	-0.23447		86	-0.148167	-0.15584	-0.149262	-0.106793		86	-0.13348	-0.19618	-0.15962	-0.106793		86	0.132	0.082	0.06	0.033		86	0	-0.02	-0.022	-0.035		86	0.102	0.124	0.082	0.018		86	0.003	-0.038	0.01	-0.006		86
	86.2	-0.278723	-0.180241	-0.115264	-0.177438		86.2	-0.360983	-0.276671	-0.275664	-0.234988		86.2	-0.149499	-0.154788	-0.150427	-0.107573		86.2	-0.13328	-0.19578	-0.15959	-0.107573		86.2	0.132	0.083	0.06	0.034		86.2	-0.001	-0.02	-0.023	-0.035		86.2	0.102	0.124	0.082	0.018		86.2	0.003	-0.039	0.01	-0.006		86.2
	86.4	-0.279394	-0.180765	-0.11609	-0.178247		86.4	-0.360974	-0.275815	-0.27759	-0.234227		86.4	-0.149809	-0.154805	-0.149825	-0.107501		86.4	-0.13372	-0.1959	-0.15978	-0.107501		86.4	0.132	0.083	0.06	0.034		86.4	-0.001	-0.02	-0.023	-0.035		86.4	0.102	0.122	0.082	0.018		86.4	0.003	-0.039	0.01	-0.006		86.4
	86.6	-0.279696	-0.182739	-0.116475	-0.177889		86.6	-0.360416	-0.277329	-0.277965	-0.233389		86.6	-0.152396	-0.155095	-0.150846	-0.108449		86.6	-0.13474	-0.19531	-0.15991	-0.108449		86.6	0.131	0.083	0.06	0.034		86.6	-0.001	-0.02	-0.023	-0.035		86.6	0.1	0.122	0.082	0.018		86.6	0.003	-0.038	0.01	-0.006		86.6
	86.8	-0.278578	-0.18373	-0.116927	-0.176518		86.8	-0.359048	-0.27869	-0.278247	-0.232868		86.8	-0.152251	-0.155698	-0.150618	-0.107322		86.8	-0.13613	-0.19562	-0.15989	-0.107322		86.8	0.131	0.083	0.06	0.034		86.8	-0.002	-0.02	-0.023	-0.035		86.8	0.1	0.122	0.082	0.018		86.8	0.003	-0.038	0.011	-0.006		86.8
	87	-0.278367	-0.184502	-0.116664	-0.176966		87	-0.360077	-0.277952	-0.278814	-0.234096		87	-0.152053	-0.156149	-0.150152	-0.109228		87	-0.13531	-0.19608	-0.15948	-0.109228		87	0.131	0.083	0.06	0.033		87	-0.002	-0.021	-0.023	-0.036		87	0.098	0.122	0.082	0.018		87	0.003	-0.038	0.011	-0.005		87
	87.2	-0.279322	-0.184847	-0.115405	-0.177435		87.2	-0.360172	-0.279427	-0.277525	-0.234245		87.2	-0.151243	-0.156544	-0.150486	-0.107637		87.2	-0.13546	-0.19768	-0.16078	-0.107637		87.2	0.13	0.082	0.059	0.033		87.2	-0.002	-0.021	-0.023	-0.036		87.2	0.098	0.122	0.08	0.018		87.2	0.004	-0.038	0.011	-0.005		87.2
	87.4	-0.278812	-0.184428	-0.114596	-0.177785		87.4	-0.360282	-0.279148	-0.276646	-0.234015		87.4	-0.152886	-0.157896	-0.152054	-0.108213		87.4	-0.13531	-0.19749	-0.16056	-0.108213		87.4	0.13	0.082	0.059	0.033		87.4	-0.002	-0.021	-0.023	-0.036		87.4	0.098	0.122	0.08	0.018		87.4	0.004	-0.037	0.011	-0.005		87.4
	87.6	-0.279218	-0.183678	-0.115324	-0.178475		87.6	-0.360508	-0.278948	-0.277864	-0.234645		87.6	-0.152116	-0.158007	-0.151357	-0.107613		87.6	-0.13488	-0.19788	-0.16054	-0.107613		87.6	0.13	0.081	0.059	0.033		87.6	-0.002	-0.022	-0.023	-0.037		87.6	0.098	0.122	0.08	0.018		87.6	0.005	-0.037	0.012	-0.005		87.6
	87.8	-0.280302	-0.183736	-0.114253	-0.178409		87.8	-0.360002	-0.278476	-0.277143	-0.232709		87.8	-0.15388	-0.159101	-0.151578	-0.10828		87.8	-0.13537	-0.19933	-0.16024	-0.10828		87.8	0.129	0.081	0.059	0.032		87.8	-0.003	-0.022	-0.023	-0.037		87.8	0.096	0.122	0.08	0.018		87.8	0.005	-0.036	0.012	-0.005		87.8
	88	-0.28054	-0.182803	-0.114585	-0.178726		88	-0.3591	-0.276813	-0.277625	-0.231116		88	-0.154482	-0.160237	-0.152751	-0.107988		88	-0.13661	-0.19854	-0.1606	-0.107988		88	0.129	0.08	0.059	0.032		88	-0.003	-0.022	-0.023	-0.037		88	0.096	0.124	0.08	0.018		88	0.006	-0.036	0.012	-0.004		88
	88.2	-0.28072	-0.183452	-0.116016	-0.17857		88.2	-0.35956	-0.276012	-0.279136	-0.2322		88.2	-0.156068	-0.160988	-0.152277	-0.108439		88.2	-0.13794	-0.19831	-0.16	-0.108439		88.2	0.129	0.08	0.059	0.032		88.2	-0.003	-0.022	-0.024	-0.037		88.2	0.096	0.124	0.08	0.018		88.2	0.006	-0.036	0.012	-0.004		88.2
	88.4	-0.280357	-0.183641	-0.116384	-0.17845		88.4	-0.358727	-0.277311	-0.278134	-0.23305		88.4	-0.156246	-0.159919	-0.151354	-0.106822		88.4	-0.13769	-0.19803	-0.15968	-0.106822		88.4	0.129	0.079	0.058	0.031		88.4	-0.004	-0.022	-0.024	-0.037		88.4	0.098	0.124	0.08	0.018		88.4	0.006	-0.035	0.012	-0.004		88.4
	88.6	-0.2792	-0.184749	-0.114605	-0.177715		88.6	-0.35947	-0.277099	-0.277615	-0.232385		88.6	-0.157285	-0.160142	-0.152104	-0.107405		88.6	-0.13851	-0.19896	-0.15993	-0.107405		88.6	0.128	0.079	0.058	0.031		88.6	-0.004	-0.022	-0.024	-0.038		88.6	0.098	0.124	0.08	0.018		88.6	0.006	-0.035	0.013	-0.003		88.6
	88.8	-0.279261	-0.184791	-0.114448	-0.178568		88.8	-0.360651	-0.277451	-0.278408	-0.233258		88.8	-0.157163	-0.158803	-0.151932	-0.107228		88.8	-0.13769	-0.19847	-0.16043	-0.107228		88.8	0.128	0.078	0.058	0.031		88.8	-0.005	-0.022	-0.024	-0.038		88.8	0.098	0.126	0.08	0.02		88.8	0.006	-0.035	0.012	-0.003		88.8
	89	-0.280997	-0.186091	-0.11357	-0.178436		89	-0.361287	-0.279391	-0.27663	-0.233556		89	-0.157599	-0.158287	-0.152213	-0.107133		89	-0.13714	-0.1996	-0.16165	-0.107133		89	0.128	0.078	0.058	0.031		89	-0.005	-0.023	-0.025	-0.038		89	0.1	0.126	0.08	0.02		89	0.006	-0.035	0.012	-0.003		89
	89.2	-0.281093	-0.185607	-0.114264	-0.1789		89.2	-0.361503	-0.279587	-0.278094	-0.23323		89.2	-0.157338	-0.158011	-0.151741	-0.107849		89.2	-0.13626	-0.19909	-0.16159	-0.107849		89.2	0.128	0.078	0.058	0.03		89.2	-0.005	-0.023	-0.025	-0.038		89.2	0.1	0.126	0.08	0.02		89.2	0.006	-0.035	0.012	-0.003		89.2
	89.4	-0.281875	-0.187189	-0.113851	-0.179803		89.4	-0.363015	-0.279299	-0.279301	-0.232383		89.4	-0.15668	-0.159704	-0.152753	-0.110076		89.4	-0.13678	-0.2006	-0.16219	-0.110076		89.4	0.128	0.078	0.058	0.03		89.4	-0.005	-0.023	-0.025	-0.037		89.4	0.1	0.126	0.08	0.02		89.4	0.005	-0.036	0.012	-0.003		89.4
	89.6	-0.283193	-0.186338	-0.113833	-0.180983		89.6	-0.363443	-0.279368	-0.278393	-0.233193		89.6	-0.157791	-0.158993	-0.152659	-0.109446		89.6	-0.13687	-0.20018	-0.16282	-0.109446		89.6	0.128	0.078	0.058	0.03		89.6	-0.005	-0.023	-0.025	-0.037		89.6	0.1	0.124	0.08	0.02		89.6	0.005	-0.036	0.012	-0.003		89.6
	89.8	-0.282508	-0.185904	-0.114774	-0.181012		89.8	-0.364468	-0.278724	-0.277574	-0.233592		89.8	-0.157456	-0.159306	-0.152862	-0.112648		89.8	-0.1357	-0.20009	-0.16316	-0.112648		89.8	0.129	0.078	0.058	0.03		89.8	-0.006	-0.024	-0.026	-0.037		89.8	0.1	0.124	0.08	0.02		89.8	0.005	-0.036	0.012	-0.003		89.8
[truncated: 9 more columns]

## Sheet: Figure 3A,B
Figure 3A
	Irrelevant BCR + YU2-PE		VRC01 + YU2-PE		Lin1_gHgL + YU2-PE		Lin1_sHsL + YU2-PE		Irrelevant BCR + 45B-PE		VRC01 + 45B-PE		Lin1_gHgL + 45B-PE		Lin1_sHsL + 45B-PE		Irrelevant BCR + 92C-PE		VRC01 + 92C-PE		Lin1_gHgL + 92-PE		Lin1_sHsL + 92C-PE		Irrelevant BCR + 122E-PE		VRC01 + 122E-PE		Lin1_gHgL + 122E-PE		Lin1_sHsL + 122E-PE		Irrelevant BCR + YU2(D368R +A281R+ G366R +P369)-APC		VRC01 +YU2(D368R +A281R+ G366R +P369)-APC		Lin1_gHgL + YU2(D368R +A281R+ G366R +P369)-APC		Lin1_sHsL + YU2(D368R +A281R+ G366R +P369)-APC		Irrelevant BCR + 45B D368R-APC		VRC01 + 45B D368R-APC		Lin1_gHgL + 45B D368R-APC		Lin1_sHsL + 45B D368R-APC		Irrelevant BCR + 92C D368R-APC
	Fluorescence Intensity level	Count	Fluorescence Intensity level	Count	Fluorescence Intensity level	Count	Fluorescence Intensity level	Count	Fluorescence Intensity level	Count	Fluorescence Intensity level	Count	Fluorescence Intensity level	Count	Fluorescence Intensity level	Count	Fluorescence Intensity level	Count	Fluorescence Intensity level	Count	Fluorescence Intensity level	Count	Fluorescence Intensity level	Count	Fluorescence Intensity level	Count	Fluorescence Intensity level	Count	Fluorescence Intensity level	Count	Fluorescence Intensity level	Count	Fluorescence Intensity level	Count	Fluorescence Intensity level	Count	Fluorescence Intensity level	Count	Fluorescence Intensity level	Count	Fluorescence Intensity level	Count	Fluorescence Intensity level	Count	Fluorescence Intensity level	Count	Fluorescence Intensity level	Count	Fluorescence Intensity level
	1	0	1	0	1	0	1	0	1	0	1	0	1	0	1	0	1	0	1	0	1	0	1	0	1	0	1	0	1	0	1	0	1	0	1	0	1	0	1	0	1	0	1	0	1	0	1	0	1
	1.00225	0	1.00225	0	1.00225	0	1.00225	0	1.00225	0	1.00225	0	1.00225	0	1.00225	0	1.00225	0	1.00225	0	1.00225	0	1.00225	0	1.00225	0	1.00225	0	1.00225	0	1.00225	0	1.00225	0	1.00225	0	1.00225	0	1.00225	0	1.00225	0	1.00225	0	1.00225	0	1.00225	0	1.00225
	1.00451	0	1.00451	0	1.00451	0	1.00451	0	1.00451	0	1.00451	0	1.00451	0	1.00451	0	1.00451	0	1.00451	0	1.00451	0	1.00451	0	1.00451	0	1.00451	0	1.00451	0	1.00451	0	1.00451	0	1.00451	0	1.00451	0	1.00451	0	1.00451	0	1.00451	0	1.00451	0	1.00451	0	1.00451
	1.00677	0	1.00677	0	1.00677	0	1.00677	0	1.00677	0	1.00677	0	1.00677	0	1.00677	0	1.00677	0	1.00677	0	1.00677	0	1.00677	0	1.00677	0	1.00677	0	1.00677	0	1.00677	0	1.00677	0	1.00677	0	1.00677	0	1.00677	0	1.00677	0	1.00677	0	1.00677	0	1.00677	0	1.00677
	1.00904	0	1.00904	0	1.00904	0	1.00904	0	1.00904	0	1.00904	0	1.00904	0	1.00904	0	1.00904	0	1.00904	0	1.00904	0	1.00904	0	1.00904	0	1.00904	0	1.00904	0	1.00904	0	1.00904	0	1.00904	0	1.00904	0	1.00904	0	1.00904	0	1.00904	0	1.00904	0	1.00904	0	1.00904
	1.01131	0	1.01131	0	1.01131	0	1.01131	0	1.01131	0	1.01131	0	1.01131	0	1.01131	0	1.01131	0	1.01131	0	1.01131	0	1.01131	0	1.01131	0	1.01131	0	1.01131	0	1.01131	0	1.01131	0	1.01131	0	1.01131	0	1.01131	0	1.01131	0	1.01131	0	1.01131	0	1.01131	0	1.01131
	1.01358	0	1.01358	0	1.01358	0	1.01358	0	1.01358	0	1.01358	0	1.01358	0	1.01358	0	1.01358	0	1.01358	0	1.01358	0	1.01358	0	1.01358	0	1.01358	0	1.01358	0	1.01358	0	1.01358	0	1.01358	0	1.01358	0	1.01358	0	1.01358	0	1.01358	0	1.01358	0	1.01358	0	1.01358
	1.01586	0	1.01586	0	1.01586	0	1.01586	0	1.01586	0	1.01586	0	1.01586	0	1.01586	0	1.01586	0	1.01586	0	1.01586	0	1.01586	0	1.01586	0	1.01586	0	1.01586	0	1.01586	0	1.01586	0	1.01586	0	1.01586	0	1.01586	0	1.01586	0	1.01586	0	1.01586	0	1.01586	0	1.01586
	1.01815	0	1.01815	0	1.01815	0	1.01815	0	1.01815	0	1.01815	0	1.01815	0	1.01815	0	1.01815	0	1.01815	0	1.01815	0	1.01815	0	1.01815	0	1.01815	0	1.01815	0	1.01815	0	1.01815	0	1.01815	0	1.01815	0	1.01815	0	1.01815	0	1.01815	0	1.01815	0	1.01815	0	1.01815
	1.02044	0	1.02044	0	1.02044	0	1.02044	0	1.02044	0	1.02044	0	1.02044	0	1.02044	0	1.02044	0	1.02044	0	1.02044	0	1.02044	0	1.02044	0	1.02044	0	1.02044	0	1.02044	0	1.02044	0	1.02044	0	1.02044	0	1.02044	0	1.02044	0	1.02044	0	1.02044	0	1.02044	0	1.02044
	1.02274	0	1.02274	0	1.02274	0	1.02274	0	1.02274	0	1.02274	0	1.02274	0	1.02274	0	1.02274	0	1.02274	0	1.02274	0	1.02274	0	1.02274	0	1.02274	0	1.02274	0	1.02274	0	1.02274	0	1.02274	0	1.02274	0	1.02274	0	1.02274	0	1.02274	0	1.02274	0	1.02274	0	1.02274
	1.02504	0	1.02504	0	1.02504	0	1.02504	0	1.02504	0	1.02504	0	1.02504	0	1.02504	0	1.02504	0	1.02504	0	1.02504	0	1.02504	0	1.02504	0	1.02504	0	1.02504	0	1.02504	0	1.02504	0	1.02504	0	1.02504	0	1.02504	0	1.02504	0	1.02504	0	1.02504	0	1.02504	0	1.02504
	1.02735	0	1.02735	0	1.02735	0	1.02735	0	1.02735	0	1.02735	0	1.02735	0	1.02735	0	1.02735	0	1.02735	0	1.02735	0	1.02735	0	1.02735	0	1.02735	0	1.02735	0	1.02735	0	1.02735	0	1.02735	0	1.02735	0	1.02735	0	1.02735	0	1.02735	0	1.02735	0	1.02735	0	1.02735
	1.02966	0	1.02966	0	1.02966	0	1.02966	0	1.02966	0	1.02966	0	1.02966	0	1.02966	0	1.02966	0	1.02966	0	1.02966	0	1.02966	0	1.02966	0	1.02966	0	1.02966	0	1.02966	0	1.02966	0	1.02966	0	1.02966	0	1.02966	0	1.02966	0	1.02966	0	1.02966	0	1.02966	0	1.02966
	1.03198	0	1.03198	0	1.03198	0	1.03198	0	1.03198	0	1.03198	0	1.03198	0	1.03198	0	1.03198	0	1.03198	0	1.03198	0	1.03198	0	1.03198	0	1.03198	0	1.03198	0	1.03198	0	1.03198	0	1.03198	0	1.03198	0	1.03198	0	1.03198	0	1.03198	0	1.03198	0	1.03198	0	1.03198
	1.0343	0	1.0343	0	1.0343	0	1.0343	0	1.0343	0	1.0343	0	1.0343	0	1.0343	0	1.0343	0	1.0343	0	1.0343	0	1.0343	0	1.0343	0	1.0343	0	1.0343	0	1.0343	0	1.0343	0	1.0343	0	1.0343	0	1.0343	0	1.0343	0	1.0343	0	1.0343	0	1.0343	0	1.0343
	1.03663	0	1.03663	0	1.03663	0	1.03663	0	1.03663	0	1.03663	0	1.03663	0	1.03663	0	1.03663	0	1.03663	0	1.03663	0	1.03663	0	1.03663	0	1.03663	0	1.03663	0	1.03663	0	1.03663	0	1.03663	0	1.03663	0	1.03663	0	1.03663	0	1.03663	0	1.03663	0	1.03663	0	1.03663
	1.03897	0	1.03897	0	1.03897	0	1.03897	0	1.03897	0	1.03897	0	1.03897	0	1.03897	0	1.03897	0	1.03897	0	1.03897	0	1.03897	0	1.03897	0	1.03897	0	1.03897	0	1.03897	0	1.03897	0	1.03897	0	1.03897	0	1.03897	0	1.03897	0	1.03897	0	1.03897	0	1.03897	0	1.03897
	1.04131	0	1.04131	0	1.04131	0	1.04131	0	1.04131	0	1.04131	0	1.04131	0	1.04131	0	1.04131	0	1.04131	0	1.04131	0	1.04131	0	1.04131	0	1.04131	0	1.04131	0	1.04131	0	1.04131	0	1.04131	0	1.04131	0	1.04131	0	1.04131	0	1.04131	0	1.04131	0	1.04131	0	1.04131
	1.04365	0	1.04365	0	1.04365	0	1.04365	0	1.04365	0	1.04365	0	1.04365	0	1.04365	0	1.04365	0	1.04365	0	1.04365	0	1.04365	0	1.04365	0	1.04365	0	1.04365	0	1.04365	0	1.04365	0	1.04365	0	1.04365	0	1.04365	0	1.04365	0	1.04365	0	1.04365	0	1.04365	0	1.04365
	1.046	0	1.046	0	1.046	0	1.046	0	1.046	0	1.046	0	1.046	0	1.046	0	1.046	0	1.046	0	1.046	0	1.046	0	1.046	0	1.046	0	1.046	0	1.046	0	1.046	0	1.046	0	1.046	0	1.046	0	1.046	0	1.046	0	1.046	0	1.046	0	1.046
	1.04835	0	1.04835	0	1.04835	0	1.04835	0	1.04835	0	1.04835	0	1.04835	0	1.04835	0	1.04835	0	1.04835	0	1.04835	0	1.04835	0	1.04835	0	1.04835	0	1.04835	0	1.04835	0	1.04835	0	1.04835	0	1.04835	0	1.04835	0	1.04835	0	1.04835	0	1.04835	0	1.04835	0	1.04835
	1.05071	0	1.05071	0	1.05071	0	1.05071	0	1.05071	0	1.05071	0	1.05071	0	1.05071	0	1.05071	0	1.05071	0	1.05071	0	1.05071	0	1.05071	0	1.05071	0	1.05071	0	1.05071	0	1.05071	0	1.05071	0	1.05071	0	1.05071	0	1.05071	0	1.05071	0	1.05071	0	1.05071	0	1.05071
	1.05308	0	1.05308	0	1.05308	0	1.05308	0	1.05308	0	1.05308	0	1.05308	0	1.05308	0	1.05308	0	1.05308	0	1.05308	0	1.05308	0	1.05308	0	1.05308	0	1.05308	0	1.05308	0	1.05308	0	1.05308	0	1.05308	0	1.05308	0	1.05308	0	1.05308	0	1.05308	0	1.05308	0	1.05308
	1.05545	0	1.05545	0	1.05545	0	1.05545	0	1.05545	0	1.05545	0	1.05545	0	1.05545	0	1.05545	0	1.05545	0	1.05545	0	1.05545	0	1.05545	0	1.05545	0	1.05545	0	1.05545	0	1.05545	0	1.05545	0	1.05545	0	1.05545	0	1.05545	0	1.05545	0	1.05545	0	1.05545	0	1.05545
	1.05783	0	1.05783	0	1.05783	0	1.05783	0	1.05783	0	1.05783	0	1.05783	0	1.05783	0	1.05783	0	1.05783	0	1.05783	0	1.05783	0	1.05783	0	1.05783	0	1.05783	0	1.05783	0	1.05783	0	1.05783	0	1.05783	0	1.05783	0	1.05783	0	1.05783	0	1.05783	0	1.05783	0	1.05783
	1.06021	0	1.06021	0	1.06021	0	1.06021	0	1.06021	0	1.06021	0	1.06021	0	1.06021	0	1.06021	0	1.06021	0	1.06021	0	1.06021	0	1.06021	0	1.06021	0	1.06021	0	1.06021	0	1.06021	0	1.06021	0	1.06021	0	1.06021	0	1.06021	0	1.06021	0	1.06021	0	1.06021	0	1.06021
	1.06259	0	1.06259	0	1.06259	0	1.06259	0	1.06259	0	1.06259	0	1.06259	0	1.06259	0	1.06259	0	1.06259	0	1.06259	0	1.06259	0	1.06259	0	1.06259	0	1.06259	0	1.06259	0	1.06259	0	1.06259	0	1.06259	0	1.06259	0	1.06259	0	1.06259	0	1.06259	0	1.06259	0	1.06259
	1.06499	0	1.06499	0	1.06499	0	1.06499	0	1.06499	0	1.06499	0	1.06499	0	1.06499	0	1.06499	0	1.06499	0	1.06499	0	1.06499	0	1.06499	0	1.06499	0	1.06499	0	1.06499	0	1.06499	0	1.06499	0	1.06499	0	1.06499	0	1.06499	0	1.06499	0	1.06499	0	1.06499	0	1.06499
	1.06738	0	1.06738	0	1.06738	0	1.06738	0	1.06738	0	1.06738	0	1.06738	0	1.06738	0	1.06738	0	1.06738	0	1.06738	0	1.06738	0	1.06738	0	1.06738	0	1.06738	0	1.06738	0	1.06738	0	1.06738	0	1.06738	0	1.06738	0	1.06738	0	1.06738	0	1.06738	0	1.06738	0	1.06738
	1.06979	0	1.06979	0	1.06979	0	1.06979	0	1.06979	0	1.06979	0	1.06979	0	1.06979	0	1.06979	0	1.06979	0	1.06979	0	1.06979	0	1.06979	0	1.06979	0	1.06979	0	1.06979	0	1.06979	0	1.06979	0	1.06979	0	1.06979	0	1.06979	0	1.06979	0	1.06979	0	1.06979	0	1.06979
	1.07219	0	1.07219	0	1.07219	0	1.07219	0	1.07219	0	1.07219	0	1.07219	0	1.07219	0	1.07219	0	1.07219	0	1.07219	0	1.07219	0	1.07219	0	1.07219	0	1.07219	0	1.07219	0	1.07219	0	1.07219	0	1.07219	0	1.07219	0	1.07219	0	1.07219	0	1.07219	0	1.07219	0	1.07219
	1.07461	0	1.07461	0	1.07461	0	1.07461	0	1.07461	0	1.07461	0	1.07461	0	1.07461	0	1.07461	0	1.07461	0	1.07461	0	1.07461	0	1.07461	0	1.07461	0	1.07461	0	1.07461	0	1.07461	0	1.07461	0	1.07461	0	1.07461	0	1.07461	0	1.07461	0	1.07461	0	1.07461	0	1.07461
	1.07703	0	1.07703	0	1.07703	0	1.07703	0	1.07703	0	1.07703	0	1.07703	0	1.07703	0	1.07703	0	1.07703	0	1.07703	0	1.07703	0	1.07703	0	1.07703	0	1.07703	0	1.07703	0	1.07703	0	1.07703	0	1.07703	0	1.07703	0	1.07703	0	1.07703	0	1.07703	0	1.07703	0	1.07703
	1.07945	0	1.07945	0	1.07945	0	1.07945	0	1.07945	0	1.07945	0	1.07945	0	1.07945	0	1.07945	0	1.07945	0	1.07945	0	1.07945	0	1.07945	0	1.07945	0	1.07945	0	1.07945	0	1.07945	0	1.07945	0	1.07945	0	1.07945	0	1.07945	0	1.07945	0	1.07945	0	1.07945	0	1.07945
	1.08188	0	1.08188	0	1.08188	0	1.08188	0	1.08188	0	1.08188	0	1.08188	0	1.08188	0	1.08188	0	1.08188	0	1.08188	0	1.08188	0	1.08188	0	1.08188	0	1.08188	0	1.08188	0	1.08188	0	1.08188	0	1.08188	0	1.08188	0	1.08188	0	1.08188	0	1.08188	0	1.08188	0	1.08188
	1.08432	0	1.08432	0	1.08432	0	1.08432	0	1.08432	0	1.08432	0	1.08432	0	1.08432	0	1.08432	0	1.08432	0	1.08432	0	1.08432	0	1.08432	0	1.08432	0	1.08432	0	1.08432	0	1.08432	0	1.08432	0	1.08432	0	1.08432	0	1.08432	0	1.08432	0	1.08432	0	1.08432	0	1.08432
	1.08676	0	1.08676	0	1.08676	0	1.08676	0	1.08676	0	1.08676	0	1.08676	0	1.08676	0	1.08676	0	1.08676	0	1.08676	0	1.08676	0	1.08676	0	1.08676	0	1.08676	0	1.08676	0	1.08676	0	1.08676	0	1.08676	0	1.08676	0	1.08676	0	1.08676	0	1.08676	0	1.08676	0	1.08676
	1.0892	0	1.0892	0	1.0892	0	1.0892	0	1.0892	0	1.0892	0	1.0892	0	1.0892	0	1.0892	0	1.0892	0	1.0892	0	1.0892	0	1.0892	0	1.0892	0	1.0892	0	1.0892	0	1.0892	0	1.0892	0	1.0892	0	1.0892	0	1.0892	0	1.0892	0	1.0892	0	1.0892	0	1.0892
	1.09166	0	1.09166	0	1.09166	0	1.09166	0	1.09166	0	1.09166	0	1.09166	0	1.09166	0	1.09166	0	1.09166	0	1.09166	0	1.09166	0	1.09166	0	1.09166	0	1.09166	0	1.09166	0	1.09166	0	1.09166	0	1.09166	0	1.09166	0	1.09166	0	1.09166	0	1.09166	0	1.09166	0	1.09166
	1.09411	0	1.09411	0	1.09411	0	1.09411	0	1.09411	0	1.09411	0	1.09411	0	1.09411	0	1.09411	0	1.09411	0	1.09411	0	1.09411	0	1.09411	0	1.09411	0	1.09411	0	1.09411	0	1.09411	0	1.09411	0	1.09411	0	1.09411	0	1.09411	0	1.09411	0	1.09411	0	1.09411	0	1.09411
	1.09658	0	1.09658	0	1.09658	0	1.09658	0	1.09658	0	1.09658	0	1.09658	0	1.09658	0	1.09658	0	1.09658	0	1.09658	0	1.09658	0	1.09658	0	1.09658	0	1.09658	0	1.09658	0	1.09658	0	1.09658	0	1.09658	0	1.09658	0	1.09658	0	1.09658	0	1.09658	0	1.09658	0	1.09658
	1.09905	0	1.09905	0	1.09905	0	1.09905	0	1.09905	0	1.09905	0	1.09905	0	1.09905	0	1.09905	0	1.09905	0	1.09905	0	1.09905	0	1.09905	0	1.09905	0	1.09905	0	1.09905	0	1.09905	0	1.09905	0	1.09905	0	1.09905	0	1.09905	0	1.09905	0	1.09905	0	1.09905	0	1.09905
	1.10152	0	1.10152	0	1.10152	0	1.10152	0	1.10152	0	1.10152	0	1.10152	0	1.10152	0	1.10152	0	1.10152	0	1.10152	0	1.10152	0	1.10152	0	1.10152	0	1.10152	0	1.10152	0	1.10152	0	1.10152	0	1.10152	0	1.10152	0	1.10152	0	1.10152	0	1.10152	0	1.10152	0	1.10152
	1.104	0	1.104	0	1.104	0	1.104	0	1.104	0	1.104	0	1.104	0	1.104	0	1.104	0	1.104	0	1.104	0	1.104	0	1.104	0	1.104	0	1.104	0	1.104	0	1.104	0	1.104	0	1.104	0	1.104	0	1.104	0	1.104	0	1.104	0	1.104	0	1.104
	1.10648	0	1.10648	0	1.10648	0	1.10648	0	1.10648	0	1.10648	0	1.10648	0	1.10648	0	1.10648	0	1.10648	0	1.10648	0	1.10648	0	1.10648	0	1.10648	0	1.10648	0	1.10648	0	1.10648	0	1.10648	0	1.10648	0	1.10648	0	1.10648	0	1.10648	0	1.10648	0	1.10648	0	1.10648
	1.10898	0	1.10898	0	1.10898	0	1.10898	0	1.10898	0	1.10898	0	1.10898	0	1.10898	0	1.10898	0	1.10898	0	1.10898	0	1.10898	0	1.10898	0	1.10898	0	1.10898	0	1.10898	0	1.10898	0	1.10898	0	1.10898	0	1.10898	0	1.10898	0	1.10898	0	1.10898	0	1.10898	0	1.10898
	1.11147	0	1.11147	0	1.11147	0	1.11147	0	1.11147	0	1.11147	0	1.11147	0	1.11147	0	1.11147	0	1.11147	0	1.11147	0	1.11147	0	1.11147	0	1.11147	0	1.11147	0	1.11147	0	1.11147	0	1.11147	0	1.11147	0	1.11147	0	1.11147	0	1.11147	0	1.11147	0	1.11147	0	1.11147
	1.11397	0	1.11397	0	1.11397	0	1.11397	0	1.11397	0	1.11397	0	1.11397	0	1.11397	0	1.11397	0	1.11397	0	1.11397	0	1.11397	0	1.11397	0	1.11397	0	1.11397	0	1.11397	0	1.11397	0	1.11397	0	1.11397	0	1.11397	0	1.11397	0	1.11397	0	1.11397	0	1.11397	0	1.11397
	1.11648	0	1.11648	0	1.11648	0	1.11648	0	1.11648	0	1.11648	0	1.11648	0	1.11648	0	1.11648	0	1.11648	0	1.11648	0	1.11648	0	1.11648	0	1.11648	0	1.11648	0	1.11648	0	1.11648	0	1.11648	0	1.11648	0	1.11648	0	1.11648	0	1.11648	0	1.11648	0	1.11648	0	1.11648
	1.11899	0	1.11899	0	1.11899	0	1.11899	0	1.11899	0	1.11899	0	1.11899	0	1.11899	0	1.11899	0	1.11899	0	1.11899	0	1.11899	0	1.11899	0	1.11899	0	1.11899	0	1.11899	0	1.11899	0	1.11899	0	1.11899	0	1.11899	0	1.11899	0	1.11899	0	1.11899	0	1.11899	0	1.11899
	1.12151	0	1.12151	0	1.12151	0	1.12151	0	1.12151	0	1.12151	0	1.12151	0	1.12151	0	1.12151	0	1.12151	0	1.12151	0	1.12151	0	1.12151	0	1.12151	0	1.12151	0	1.12151	0	1.12151	0	1.12151	0	1.12151	0	1.12151	0	1.12151	0	1.12151	0	1.12151	0	1.12151	0	1.12151
	1.12404	0	1.12404	0	1.12404	0	1.12404	0	1.12404	0	1.12404	0	1.12404	0	1.12404	0	1.12404	0	1.12404	0	1.12404	0	1.12404	0	1.12404	0	1.12404	0	1.12404	0	1.12404	0	1.12404	0	1.12404	0	1.12404	0	1.12404	0	1.12404	0	1.12404	0	1.12404	0	1.12404	0	1.12404
	1.12657	0	1.12657	0	1.12657	0	1.12657	0	1.12657	0	1.12657	0	1.12657	0	1.12657	0	1.12657	0	1.12657	0	1.12657	0	1.12657	0	1.12657	0	1.12657	0	1.12657	0	1.12657	0	1.12657	0	1.12657	0	1.12657	0	1.12657	0	1.12657	0	1.12657	0	1.12657	0	1.12657	0	1.12657
	1.12911	0	1.12911	0	1.12911	0	1.12911	0	1.12911	0	1.12911	0	1.12911	0	1.12911	0	1.12911	0	1.12911	0	1.12911	0	1.12911	0	1.12911	0	1.12911	0	1.12911	0	1.12911	0	1.12911	0	1.12911	0	1.12911	0	1.12911	0	1.12911	0	1.12911	0	1.12911	0	1.12911	0	1.12911
	1.13165	0	1.13165	0	1.13165	0	1.13165	0	1.13165	0	1.13165	0	1.13165	0	1.13165	0	1.13165	0	1.13165	0	1.13165	0	1.13165	0	1.13165	0	1.13165	0	1.13165	0	1.13165	0	1.13165	0	1.13165	0	1.13165	0	1.13165	0	1.13165	0	1.13165	0	1.13165	0	1.13165	0	1.13165
	1.13419	0	1.13419	0	1.13419	0	1.13419	0	1.13419	0	1.13419	0	1.13419	0	1.13419	0	1.13419	0	1.13419	0	1.13419	0	1.13419	0	1.13419	0	1.13419	0	1.13419	0	1.13419	0	1.13419	0	1.13419	0	1.13419	0	1.13419	0	1.13419	0	1.13419	0	1.13419	0	1.13419	0	1.13419
	1.13675	0	1.13675	0	1.13675	0	1.13675	0	1.13675	0	1.13675	0	1.13675	0	1.13675	0	1.13675	0	1.13675	0	1.13675	0	1.13675	0	1.13675	0	1.13675	0	1.13675	0	1.13675	0	1.13675	0	1.13675	0	1.13675	0	1.13675	0	1.13675	0	1.13675	0	1.13675	0	1.13675	0	1.13675
	1.13931	0	1.13931	0	1.13931	0	1.13931	0	1.13931	0	1.13931	0	1.13931	0	1.13931	0	1.13931	0	1.13931	0	1.13931	0	1.13931	0	1.13931	0	1.13931	0	1.13931	0	1.13931	0	1.13931	0	1.13931	0	1.13931	0	1.13931	0	1.13931	0	1.13931	0	1.13931	0	1.13931	0	1.13931
	1.14187	0	1.14187	0	1.14187	0	1.14187	0	1.14187	0	1.14187	0	1.14187	0	1.14187	0	1.14187	0	1.14187	0	1.14187	0	1.14187	0	1.14187	0	1.14187	0	1.14187	0	1.14187	0	1.14187	0	1.14187	0	1.14187	0	1.14187	0	1.14187	0	1.14187	0	1.14187	0	1.14187	0	1.14187
	1.14444	0	1.14444	0	1.14444	0	1.14444	0	1.14444	0	1.14444	0	1.14444	0	1.14444	0	1.14444	0	1.14444	0	1.14444	0	1.14444	0	1.14444	0	1.14444	0	1.14444	0	1.14444	0	1.14444	0	1.14444	0	1.14444	0	1.14444	0	1.14444	0	1.14444	0	1.14444	0	1.14444	0	1.14444
	1.14702	0	1.14702	0	1.14702	0	1.14702	0	1.14702	0	1.14702	0	1.14702	0	1.14702	0	1.14702	0	1.14702	0	1.14702	0	1.14702	0	1.14702	0	1.14702	0	1.14702	0	1.14702	0	1.14702	0	1.14702	0	1.14702	0	1.14702	0	1.14702	0	1.14702	0	1.14702	0	1.14702	0	1.14702
	1.1496	0	1.1496	0	1.1496	0	1.1496	0	1.1496	0	1.1496	0	1.1496	0	1.1496	0	1.1496	0	1.1496	0	1.1496	0	1.1496	0	1.1496	0	1.1496	0	1.1496	0	1.1496	0	1.1496	0	1.1496	0	1.1496	0	1.1496	0	1.1496	0	1.1496	0	1.1496	0	1.1496	0	1.1496
	1.15219	0	1.15219	0	1.15219	0	1.15219	0	1.15219	0	1.15219	0	1.15219	0	1.15219	0	1.15219	0	1.15219	0	1.15219	0	1.15219	0	1.15219	0	1.15219	0	1.15219	0	1.15219	0	1.15219	0	1.15219	0	1.15219	0	1.15219	0	1.15219	0	1.15219	0	1.15219	0	1.15219	0	1.15219
	1.15478	0	1.15478	0	1.15478	0	1.15478	0	1.15478	0	1.15478	0	1.15478	0	1.15478	0	1.15478	0	1.15478	0	1.15478	0	1.15478	0	1.15478	0	1.15478	0	1.15478	0	1.15478	0	1.15478	0	1.15478	0	1.15478	0	1.15478	0	1.15478	0	1.15478	0	1.15478	0	1.15478	0	1.15478
	1.15738	0	1.15738	0	1.15738	0	1.15738	0	1.15738	0	1.15738	0	1.15738	0	1.15738	0	1.15738	0	1.15738	0	1.15738	0	1.15738	0	1.15738	0	1.15738	0	1.15738	0	1.15738	0	1.15738	0	1.15738	0	1.15738	0	1.15738	0	1.15738	0	1.15738	0	1.15738	0	1.15738	0	1.15738
	1.15999	0	1.15999	0	1.15999	0	1.15999	0	1.15999	0	1.15999	0	1.15999	0	1.15999	0	1.15999	0	1.15999	0	1.15999	0	1.15999	0	1.15999	0	1.15999	0	1.15999	0	1.15999	0	1.15999	0	1.15999	0	1.15999	0	1.15999	0	1.15999	0	1.15999	0	1.15999	0	1.15999	0	1.15999
	1.1626	0	1.1626	0	1.1626	0	1.1626	0	1.1626	0	1.1626	0	1.1626	0	1.1626	0	1.1626	0	1.1626	0	1.1626	0	1.1626	0	1.1626	0	1.1626	0	1.1626	0	1.1626	0	1.1626	0	1.1626	0	1.1626	0	1.1626	0	1.1626	0	1.1626	0	1.1626	0	1.1626	0	1.1626
	1.16522	0	1.16522	0	1.16522	0	1.16522	0	1.16522	0	1.16522	0	1.16522	0	1.16522	0	1.16522	0	1.16522	0	1.16522	0	1.16522	0	1.16522	0	1.16522	0	1.16522	0	1.16522	0	1.16522	0	1.16522	0	1.16522	0	1.16522	0	1.16522	0	1.16522	0	1.16522	0	1.16522	0	1.16522
	1.16784	0	1.16784	0	1.16784	0	1.16784	0	1.16784	0	1.16784	0	1.16784	0	1.16784	0	1.16784	0	1.16784	0	1.16784	0	1.16784	0	1.16784	0	1.16784	0	1.16784	0	1.16784	0	1.16784	0	1.16784	0	1.16784	0	1.16784	0	1.16784	0	1.16784	0	1.16784	0	1.16784	0	1.16784
	1.17047	0	1.17047	0	1.17047	0	1.17047	0	1.17047	0	1.17047	0	1.17047	0	1.17047	0	1.17047	0	1.17047	0	1.17047	0	1.17047	0	1.17047	0	1.17047	0	1.17047	0	1.17047	0	1.17047	0	1.17047	0	1.17047	0	1.17047	0	1.17047	0	1.17047	0	1.17047	0	1.17047	0	1.17047
	1.1731	0	1.1731	0	1.1731	0	1.1731	0	1.1731	0	1.1731	0	1.1731	0	1.1731	0	1.1731	0	1.1731	0	1.1731	0	1.1731	0	1.1731	0	1.1731	0	1.1731	0	1.1731	0	1.1731	0	1.1731	0	1.1731	0	1.1731	0	1.1731	0	1.1731	0	1.1731	0	1.1731	0	1.1731
	1.17574	0	1.17574	0	1.17574	0	1.17574	0	1.17574	0	1.17574	0	1.17574	0	1.17574	0	1.17574	0	1.17574	0	1.17574	0	1.17574	0	1.17574	0	1.17574	0	1.17574	0	1.17574	0	1.17574	0	1.17574	0	1.17574	0	1.17574	0	1.17574	0	1.17574	0	1.17574	0	1.17574	0	1.17574
	1.17839	0	1.17839	0	1.17839	0	1.17839	0	1.17839	0	1.17839	0	1.17839	0	1.17839	0	1.17839	0	1.17839	0	1.17839	0	1.17839	0	1.17839	0	1.17839	0	1.17839	0	1.17839	0	1.17839	0	1.17839	0	1.17839	0	1.17839	0	1.17839	0	1.17839	0	1.17839	0	1.17839	0	1.17839
	1.18104	0	1.18104	0	1.18104	0	1.18104	0	1.18104	0	1.18104	0	1.18104	0	1.18104	0	1.18104	0	1.18104	0	1.18104	0	1.18104	0	1.18104	0	1.18104	0	1.18104	0	1.18104	0	1.18104	0	1.18104	0	1.18104	0	1.18104	0	1.18104	0	1.18104	0	1.18104	0	1.18104	0	1.18104
	1.1837	0	1.1837	0	1.1837	0	1.1837	0	1.1837	0	1.1837	0	1.1837	0	1.1837	0	1.1837	0	1.1837	0	1.1837	0	1.1837	0	1.1837	0	1.1837	0	1.1837	0	1.1837	0	1.1837	0	1.1837	0	1.1837	0	1.1837	0	1.1837	0	1.1837	0	1.1837	0	1.1837	0	1.1837
	1.18637	0	1.18637	0	1.18637	0	1.18637	0	1.18637	0	1.18637	0	1.18637	0	1.18637	0	1.18637	0	1.18637	0	1.18637	0	1.18637	0	1.18637	0	1.18637	0	1.18637	0	1.18637	0	1.18637	0	1.18637	0	1.18637	0	1.18637	0	1.18637	0	1.18637	0	1.18637	0	1.18637	0	1.18637
	1.18904	0	1.18904	0	1.18904	0	1.18904	0	1.18904	0	1.18904	0	1.18904	0	1.18904	0	1.18904	0	1.18904	0	1.18904	0	1.18904	0	1.18904	0	1.18904	0	1.18904	0	1.18904	0	1.18904	0	1.18904	0	1.18904	0	1.18904	0	1.18904	0	1.18904	0	1.18904	0	1.18904	0	1.18904
	1.19171	0	1.19171	0	1.19171	0	1.19171	0	1.19171	0	1.19171	0	1.19171	0	1.19171	0	1.19171	0	1.19171	0	1.19171	0	1.19171	0	1.19171	0	1.19171	0	1.19171	0	1.19171	0	1.19171	0	1.19171	0	1.19171	0	1.19171	0	1.19171	0	1.19171	0	1.19171	0	1.19171	0	1.19171
	1.1944	0	1.1944	0	1.1944	0	1.1944	0	1.1944	0	1.1944	0	1.1944	0	1.1944	0	1.1944	0	1.1944	0	1.1944	0	1.1944	0	1.1944	0	1.1944	0	1.1944	0	1.1944	0	1.1944	0	1.1944	0	1.1944	0	1.1944	0	1.1944	0	1.1944	0	1.1944	0	1.1944	0	1.1944
	1.19709	0	1.19709	0	1.19709	0	1.19709	0	1.19709	0	1.19709	0	1.19709	0	1.19709	0	1.19709	0	1.19709	0	1.19709	0	1.19709	0	1.19709	0	1.19709	0	1.19709	0	1.19709	0	1.19709	0	1.19709	0	1.19709	0	1.19709	0	1.19709	0	1.19709	0	1.19709	0	1.19709	0	1.19709
	1.19978	0	1.19978	0	1.19978	0	1.19978	0	1.19978	0	1.19978	0	1.19978	0	1.19978	0	1.19978	0	1.19978	0	1.19978	0	1.19978	0	1.19978	0	1.19978	0	1.19978	0	1.19978	0	1.19978	0	1.19978	0	1.19978	0	1.19978	0	1.19978	0	1.19978	0	1.19978	0	1.19978	0	1.19978
	1.20248	0	1.20248	0	1.20248	0	1.20248	0	1.20248	0	1.20248	0	1.20248	0	1.20248	0	1.20248	0	1.20248	0	1.20248	0	1.20248	0	1.20248	0	1.20248	0	1.20248	0	1.20248	0	1.20248	0	1.20248	0	1.20248	0	1.20248	0	1.20248	0	1.20248	0	1.20248	0	1.20248	0	1.20248
	1.20519	0	1.20519	0	1.20519	0	1.20519	0	1.20519	0	1.20519	0	1.20519	0	1.20519	0	1.20519	0	1.20519	0	1.20519	0	1.20519	0	1.20519	0	1.20519	0	1.20519	0	1.20519	0	1.20519	0	1.20519	0	1.20519	0	1.20519	0	1.20519	0	1.20519	0	1.20519	0	1.20519	0	1.20519
	1.2079	0	1.2079	0	1.2079	0	1.2079	0	1.2079	0	1.2079	0	1.2079	0	1.2079	0	1.2079	0	1.2079	0	1.2079	0	1.2079	0	1.2079	0	1.2079	0	1.2079	0	1.2079	0	1.2079	0	1.2079	0	1.2079	0	1.2079	0	1.2079	0	1.2079	0	1.2079	0	1.2079	0	1.2079
	1.21062	0	1.21062	0	1.21062	0	1.21062	0	1.21062	0	1.21062	0	1.21062	0	1.21062	0	1.21062	0	1.21062	0	1.21062	0	1.21062	0	1.21062	0	1.21062	0	1.21062	0	1.21062	0	1.21062	0	1.21062	0	1.21062	0	1.21062	0	1.21062	0	1.21062	0	1.21062	0	1.21062	0	1.21062
	1.21335	0	1.21335	0	1.21335	0	1.21335	0	1.21335	0	1.21335	0	1.21335	0	1.21335	0	1.21335	0	1.21335	0	1.21335	0	1.21335	0	1.21335	0	1.21335	0	1.21335	0	1.21335	0	1.21335	0	1.21335	0	1.21335	0	1.21335	0	1.21335	0	1.21335	0	1.21335	0	1.21335	0	1.21335
	1.21608	0	1.21608	0	1.21608	0	1.21608	0	1.21608	0	1.21608	0	1.21608	0	1.21608	0	1.21608	0	1.21608	0	1.21608	0	1.21608	0	1.21608	0	1.21608	0	1.21608	0	1.21608	0	1.21608	0	1.21608	0	1.21608	0	1.21608	0	1.21608	0	1.21608	0	1.21608	0	1.21608	0	1.21608
	1.21881	0	1.21881	0	1.21881	0	1.21881	0	1.21881	0	1.21881	0	1.21881	0	1.21881	0	1.21881	0	1.21881	0	1.21881	0	1.21881	0	1.21881	0	1.21881	0	1.21881	0	1.21881	0	1.21881	0	1.21881	0	1.21881	0	1.21881	0	1.21881	0	1.21881	0	1.21881	0	1.21881	0	1.21881
	1.22156	0	1.22156	0	1.22156	0	1.22156	0	1.22156	0	1.22156	0	1.22156	0	1.22156	0	1.22156	0	1.22156	0	1.22156	0	1.22156	0	1.22156	0	1.22156	0	1.22156	0	1.22156	0	1.22156	0	1.22156	0	1.22156	0	1.22156	0	1.22156	0	1.22156	0	1.22156	0	1.22156	0	1.22156
	1.22431	0	1.22431	0	1.22431	0	1.22431	0	1.22431	0	1.22431	0	1.22431	0	1.22431	0	1.22431	0	1.22431	0	1.22431	0	1.22431	0	1.22431	0	1.22431	0	1.22431	0	1.22431	0	1.22431	0	1.22431	0	1.22431	0	1.22431	0	1.22431	0	1.22431	0	1.22431	0	1.22431	0	1.22431
	1.22706	0	1.22706	0	1.22706	0	1.22706	0	1.22706	0	1.22706	0	1.22706	0	1.22706	0	1.22706	0	1.22706	0	1.22706	0	1.22706	0	1.22706	0	1.22706	0	1.22706	0	1.22706	0	1.22706	0	1.22706	0	1.22706	0	1.22706	0	1.22706	0	1.22706	0	1.22706	0	1.22706	0	1.22706
	1.22983	0	1.22983	0	1.22983	0	1.22983	0	1.22983	0	1.22983	0	1.22983	0	1.22983	0	1.22983	0	1.22983	0	1.22983	0	1.22983	0	1.22983	0	1.22983	0	1.22983	0	1.22983	0	1.22983	0	1.22983	0	1.22983	0	1.22983	0	1.22983	0	1.22983	0	1.22983	0	1.22983	0	1.22983
	1.23259	0	1.23259	0	1.23259	0	1.23259	0	1.23259	0	1.23259	0	1.23259	0	1.23259	0	1.23259	0	1.23259	0	1.23259	0	1.23259	0	1.23259	0	1.23259	0	1.23259	0	1.23259	0	1.23259	0	1.23259	0	1.23259	0	1.23259	0	1.23259	0	1.23259	0	1.23259	0	1.23259	0	1.23259
	1.23537	0	1.23537	0	1.23537	0	1.23537	0	1.23537	0	1.23537	0	1.23537	0	1.23537	0	1.23537	0	1.23537	0	1.23537	0	1.23537	0	1.23537	0	1.23537	0	1.23537	0	1.23537	0	1.23537	0	1.23537	0	1.23537	0	1.23537	0	1.23537	0	1.23537	0	1.23537	0	1.23537	0	1.23537
	1.23815	0	1.23815	0	1.23815	0	1.23815	0	1.23815	0	1.23815	0	1.23815	0	1.23815	0	1.23815	0	1.23815	0	1.23815	0	1.23815	0	1.23815	0	1.23815	0	1.23815	0	1.23815	0	1.23815	0	1.23815	0	1.23815	0	1.23815	0	1.23815	0	1.23815	0	1.23815	0	1.23815	0	1.23815
	1.24094	0	1.24094	0	1.24094	0	1.24094	0	1.24094	0	1.24094	0	1.24094	0	1.24094	0	1.24094	0	1.24094	0	1.24094	0	1.24094	0	1.24094	0	1.24094	0	1.24094	0	1.24094	0	1.24094	0	1.24094	0	1.24094	0	1.24094	0	1.24094	0	1.24094	0	1.24094	0	1.24094	0	1.24094
	1.24373	0	1.24373	0	1.24373	0	1.24373	0	1.24373	0	1.24373	0	1.24373	0	1.24373	0	1.24373	0	1.24373	0	1.24373	0	1.24373	0	1.24373	0	1.24373	0	1.24373	0	1.24373	0	1.24373	0	1.24373	0	1.24373	0	1.24373	0	1.24373	0	1.24373	0	1.24373	0	1.24373	0	1.24373
	1.24653	0	1.24653	0	1.24653	0	1.24653	0	1.24653	0	1.24653	0	1.24653	0	1.24653	0	1.24653	0	1.24653	0	1.24653	0	1.24653	0	1.24653	0	1.24653	0	1.24653	0	1.24653	0	1.24653	0	1.24653	0	1.24653	0	1.24653	0	1.24653	0	1.24653	0	1.24653	0	1.24653	0	1.24653
	1.24934	0	1.24934	0	1.24934	0	1.24934	0	1.24934	0	1.24934	0	1.24934	0	1.24934	0	1.24934	0	1.24934	0	1.24934	0	1.24934	0	1.24934	0	1.24934	0	1.24934	0	1.24934	0	1.24934	0	1.24934	0	1.24934	0	1.24934	0	1.24934	0	1.24934	0	1.24934	0	1.24934	0	1.24934
	1.25215	0	1.25215	0	1.25215	0	1.25215	0	1.25215	0	1.25215	0	1.25215	0	1.25215	0	1.25215	0	1.25215	0	1.25215	0	1.25215	0	1.25215	0	1.25215	0	1.25215	0	1.25215	0	1.25215	0	1.25215	0	1.25215	0	1.25215	0	1.25215	0	1.25215	0	1.25215	0	1.25215	0	1.25215
	1.25497	0	1.25497	0	1.25497	0	1.25497	0	1.25497	0	1.25497	0	1.25497	0	1.25497	0	1.25497	0	1.25497	0	1.25497	0	1.25497	0	1.25497	0	1.25497	0	1.25497	0	1.25497	0	1.25497	0	1.25497	0	1.25497	0	1.25497	0	1.25497	0	1.25497	0	1.25497	0	1.25497	0	1.25497
	1.25779	0	1.25779	0	1.25779	0	1.25779	0	1.25779	0	1.25779	0	1.25779	0	1.25779	0	1.25779	0	1.25779	0	1.25779	0	1.25779	0	1.25779	0	1.25779	0	1.25779	0	1.25779	0	1.25779	0	1.25779	0	1.25779	0	1.25779	0	1.25779	0	1.25779	0	1.25779	0	1.25779	0	1.25779
	1.26063	0	1.26063	0	1.26063	0	1.26063	0	1.26063	0	1.26063	0	1.26063	0	1.26063	0	1.26063	0	1.26063	0	1.26063	0	1.26063	0	1.26063	0	1.26063	0	1.26063	0	1.26063	0	1.26063	0	1.26063	0	1.26063	0	1.26063	0	1.26063	0	1.26063	0	1.26063	0	1.26063	0	1.26063
	1.26346	0	1.26346	0	1.26346	0	1.26346	0	1.26346	0	1.26346	0	1.26346	0	1.26346	0	1.26346	0	1.26346	0	1.26346	0	1.26346	0	1.26346	0	1.26346	0	1.26346	0	1.26346	0	1.26346	0	1.26346	0	1.26346	0	1.26346	0	1.26346	0	1.26346	0	1.26346	0	1.26346	0	1.26346
	1.26631	0	1.26631	0	1.26631	0	1.26631	0	1.26631	0	1.26631	0	1.26631	0	1.26631	0	1.26631	0	1.26631	0	1.26631	0	1.26631	0	1.26631	0	1.26631	0	1.26631	0	1.26631	0	1.26631	0	1.26631	0	1.26631	0	1.26631	0	1.26631	0	1.26631	0	1.26631	0	1.26631	0	1.26631
	1.26916	0	1.26916	0	1.26916	0	1.26916	0	1.26916	0	1.26916	0	1.26916	0	1.26916	0	1.26916	0	1.26916	0	1.26916	0	1.26916	0	1.26916	0	1.26916	0	1.26916	0	1.26916	0	1.26916	0	1.26916	0	1.26916	0	1.26916	0	1.26916	0	1.26916	0	1.26916	0	1.26916	0	1.26916
	1.27201	0	1.27201	0	1.27201	0	1.27201	0	1.27201	0	1.27201	0	1.27201	0	1.27201	0	1.27201	0	1.27201	0	1.27201	0	1.27201	0	1.27201	0	1.27201	0	1.27201	0	1.27201	0	1.27201	0	1.27201	0	1.27201	0	1.27201	0	1.27201	0	1.27201	0	1.27201	0	1.27201	0	1.27201
	1.27488	0	1.27488	0	1.27488	0	1.27488	0	1.27488	0	1.27488	0	1.27488	0	1.27488	0	1.27488	0	1.27488	0	1.27488	0	1.27488	0	1.27488	0	1.27488	0	1.27488	0	1.27488	0	1.27488	0	1.27488	0	1.27488	0	1.27488	0	1.27488	0	1.27488	0	1.27488	0	1.27488	0	1.27488
	1.27775	0	1.27775	0	1.27775	0	1.27775	0	1.27775	0	1.27775	0	1.27775	0	1.27775	0	1.27775	0	1.27775	0	1.27775	0	1.27775	0	1.27775	0	1.27775	0	1.27775	0	1.27775	0	1.27775	0	1.27775	0	1.27775	0	1.27775	0	1.27775	0	1.27775	0	1.27775	0	1.27775	0	1.27775
	1.28062	0	1.28062	0	1.28062	0	1.28062	0	1.28062	0	1.28062	0	1.28062	0	1.28062	0	1.28062	0	1.28062	0	1.28062	0	1.28062	0	1.28062	0	1.28062	0	1.28062	0	1.28062	0	1.28062	0	1.28062	0	1.28062	0	1.28062	0	1.28062	0	1.28062	0	1.28062	0	1.28062	0	1.28062
	1.28351	0	1.28351	0	1.28351	0	1.28351	0	1.28351	0	1.28351	0	1.28351	0	1.28351	0	1.28351	0	1.28351	0	1.28351	0	1.28351	0	1.28351	0	1.28351	0	1.28351	0	1.28351	0	1.28351	0	1.28351	0	1.28351	0	1.28351	0	1.28351	0	1.28351	0	1.28351	0	1.28351	0	1.28351
	1.2864	0	1.2864	0	1.2864	0	1.2864	0	1.2864	0	1.2864	0	1.2864	0	1.2864	0	1.2864	0	1.2864	0	1.2864	0	1.2864	0	1.2864	0	1.2864	0	1.2864	0	1.2864	0	1.2864	0	1.2864	0	1.2864	0	1.2864	0	1.2864	0	1.2864	0	1.2864	0	1.2864	0	1.2864
	1.28929	0	1.28929	0	1.28929	0	1.28929	0	1.28929	0	1.28929	0	1.28929	0	1.28929	0	1.28929	0	1.28929	0	1.28929	0	1.28929	0	1.28929	0	1.28929	0	1.28929	0	1.28929	0	1.28929	0	1.28929	0	1.28929	0	1.28929	0	1.28929	0	1.28929	0	1.28929	0	1.28929	0	1.28929
	1.2922	0	1.2922	0	1.2922	0	1.2922	0	1.2922	0	1.2922	0	1.2922	0	1.2922	0	1.2922	0	1.2922	0	1.2922	0	1.2922	0	1.2922	0	1.2922	0	1.2922	0	1.2922	0	1.2922	0	1.2922	0	1.2922	0	1.2922	0	1.2922	0	1.2922	0	1.2922	0	1.2922	0	1.2922
	1.2951	0	1.2951	0	1.2951	0	1.2951	0	1.2951	0	1.2951	0	1.2951	0	1.2951	0	1.2951	0	1.2951	0	1.2951	0	1.2951	0	1.2951	0	1.2951	0	1.2951	0	1.2951	0	1.2951	0	1.2951	0	1.2951	0	1.2951	0	1.2951	0	1.2951	0	1.2951	0	1.2951	0	1.2951
	1.29802	0	1.29802	0	1.29802	0	1.29802	0	1.29802	0	1.29802	0	1.29802	0	1.29802	0	1.29802	0	1.29802	0	1.29802	0	1.29802	0	1.29802	0	1.29802	0	1.29802	0	1.29802	0	1.29802	0	1.29802	0	1.29802	0	1.29802	0	1.29802	0	1.29802	0	1.29802	0	1.29802	0	1.29802
	1.30094	0	1.30094	0	1.30094	0	1.30094	0	1.30094	0	1.30094	0	1.30094	0	1.30094	0	1.30094	0	1.30094	0	1.30094	0	1.30094	0	1.30094	0	1.30094	0	1.30094	0	1.30094	0	1.30094	0	1.30094	0	1.30094	0	1.30094	0	1.30094	0	1.30094	0	1.30094	0	1.30094	0	1.30094
	1.30387	0	1.30387	0	1.30387	0	1.30387	0	1.30387	0	1.30387	0	1.30387	0	1.30387	0	1.30387	0	1.30387	0	1.30387	0	1.30387	0	1.30387	0	1.30387	0	1.30387	0	1.30387	0	1.30387	0	1.30387	0	1.30387	0	1.30387	0	1.30387	0	1.30387	0	1.30387	0	1.30387	0	1.30387
	1.30681	0	1.30681	0	1.30681	0	1.30681	0	1.30681	0	1.30681	0	1.30681	0	1.30681	0	1.30681	0	1.30681	0	1.30681	0	1.30681	0	1.30681	0	1.30681	0	1.30681	0	1.30681	0	1.30681	0	1.30681	0	1.30681	0	1.30681	0	1.30681	0	1.30681	0	1.30681	0	1.30681	0	1.30681
	1.30975	0	1.30975	0	1.30975	0	1.30975	0	1.30975	0	1.30975	0	1.30975	0	1.30975	0	1.30975	0	1.30975	0	1.30975	0	1.30975	0	1.30975	0	1.30975	0	1.30975	0	1.30975	0	1.30975	0	1.30975	0	1.30975	0	1.30975	0	1.30975	0	1.30975	0	1.30975	0	1.30975	0	1.30975
	1.3127	0	1.3127	0	1.3127	0	1.3127	0	1.3127	0	1.3127	0	1.3127	0	1.3127	0	1.3127	0	1.3127	0	1.3127	0	1.3127	0	1.3127	0	1.3127	0	1.3127	0	1.3127	0	1.3127	0	1.3127	0	1.3127	0	1.3127	0	1.3127	0	1.3127	0	1.3127	0	1.3127	0	1.3127
	1.31565	0	1.31565	0	1.31565	0	1.31565	0	1.31565	0	1.31565	0	1.31565	0	1.31565	0	1.31565	0	1.31565	0	1.31565	0	1.31565	0	1.31565	0	1.31565	0	1.31565	0	1.31565	0	1.31565	0	1.31565	0	1.31565	0	1.31565	0	1.31565	0	1.31565	0	1.31565	0	1.31565	0	1.31565
	1.31861	0	1.31861	0	1.31861	0	1.31861	0	1.31861	0	1.31861	0	1.31861	0	1.31861	0	1.31861	0	1.31861	0	1.31861	0	1.31861	0	1.31861	0	1.31861	0	1.31861	0	1.31861	0	1.31861	0	1.31861	0	1.31861	0	1.31861	0	1.31861	0	1.31861	0	1.31861	0	1.31861	0	1.31861
	1.32158	0	1.32158	0	1.32158	0	1.32158	0	1.32158	0	1.32158	0	1.32158	0	1.32158	0	1.32158	0	1.32158	0	1.32158	0	1.32158	0	1.32158	0	1.32158	0	1.32158	0	1.32158	0	1.32158	0	1.32158	0	1.32158	0	1.32158	0	1.32158	0	1.32158	0	1.32158	0	1.32158	0	1.32158
	1.32456	0	1.32456	0	1.32456	0	1.32456	0	1.32456	0	1.32456	0	1.32456	0	1.32456	0	1.32456	0	1.32456	0	1.32456	0	1.32456	0	1.32456	0	1.32456	0	1.32456	0	1.32456	0	1.32456	0	1.32456	0	1.32456	0	1.32456	0	1.32456	0	1.32456	0	1.32456	0	1.32456	0	1.32456
	1.32754	0	1.32754	0	1.32754	0	1.32754	0	1.32754	0	1.32754	0	1.32754	0	1.32754	0	1.32754	0	1.32754	0	1.32754	0	1.32754	0	1.32754	0	1.32754	0	1.32754	0	1.32754	0	1.32754	0	1.32754	0	1.32754	0	1.32754	0	1.32754	0	1.32754	0	1.32754	0	1.32754	0	1.32754
	1.33053	0	1.33053	0	1.33053	0	1.33053	0	1.33053	0	1.33053	0	1.33053	0	1.33053	0	1.33053	0	1.33053	0	1.33053	0	1.33053	0	1.33053	0	1.33053	0	1.33053	0	1.33053	0	1.33053	0	1.33053	0	1.33053	0	1.33053	0	1.33053	0	1.33053	0	1.33053	0	1.33053	0	1.33053
	1.33352	0	1.33352	0	1.33352	0	1.33352	0	1.33352	0	1.33352	0	1.33352	0	1.33352	0	1.33352	0	1.33352	0	1.33352	0	1.33352	0	1.33352	0	1.33352	0	1.33352	0	1.33352	0	1.33352	0	1.33352	0	1.33352	0	1.33352	0	1.33352	0	1.33352	0	1.33352	0	1.33352	0	1.33352
	1.33652	0	1.33652	0	1.33652	0	1.33652	0	1.33652	0	1.33652	0	1.33652	0	1.33652	0	1.33652	0	1.33652	0	1.33652	0	1.33652	0	1.33652	0	1.33652	0	1.33652	0	1.33652	0	1.33652	0	1.33652	0	1.33652	0	1.33652	0	1.33652	0	1.33652	0	1.33652	0	1.33652	0	1.33652
	1.33953	0	1.33953	0	1.33953	0	1.33953	0	1.33953	0	1.33953	0	1.33953	0	1.33953	0	1.33953	0	1.33953	0	1.33953	0	1.33953	0	1.33953	0	1.33953	0	1.33953	0	1.33953	0	1.33953	0	1.33953	0	1.33953	0	1.33953	0	1.33953	0	1.33953	0	1.33953	0	1.33953	0	1.33953
	1.34255	0	1.34255	0	1.34255	0	1.34255	0	1.34255	0	1.34255	0	1.34255	0	1.34255	0	1.34255	0	1.34255	0	1.34255	0	1.34255	0	1.34255	0	1.34255	0	1.34255	0	1.34255	0	1.34255	0	1.34255	0	1.34255	0	1.34255	0	1.34255	0	1.34255	0	1.34255	0	1.34255	0	1.34255
	1.34557	0	1.34557	0	1.34557	0	1.34557	0	1.34557	0	1.34557	0	1.34557	0	1.34557	0	1.34557	0	1.34557	0	1.34557	0	1.34557	0	1.34557	0	1.34557	0	1.34557	0	1.34557	0	1.34557	0	1.34557	0	1.34557	0	1.34557	0	1.34557	0	1.34557	0	1.34557	0	1.34557	0	1.34557
	1.3486	0	1.3486	0	1.3486	0	1.3486	0	1.3486	0	1.3486	0	1.3486	0	1.3486	0	1.3486	0	1.3486	0	1.3486	0	1.3486	0	1.3486	0	1.3486	0	1.3486	0	1.3486	0	1.3486	0	1.3486	0	1.3486	0	1.3486	0	1.3486	0	1.3486	0	1.3486	0	1.3486	0	1.3486
	1.35163	0	1.35163	0	1.35163	0	1.35163	0	1.35163	0	1.35163	0	1.35163	0	1.35163	0	1.35163	0	1.35163	0	1.35163	0	1.35163	0	1.35163	0	1.35163	0	1.35163	0	1.35163	0	1.35163	0	1.35163	0	1.35163	0	1.35163	0	1.35163	0	1.35163	0	1.35163	0	1.35163	0	1.35163
	1.35468	0	1.35468	0	1.35468	0	1.35468	0	1.35468	0	1.35468	0	1.35468	0	1.35468	0	1.35468	0	1.35468	0	1.35468	0	1.35468	0	1.35468	0	1.35468	0	1.35468	0	1.35468	0	1.35468	0	1.35468	0	1.35468	0	1.35468	0	1.35468	0	1.35468	0	1.35468	0	1.35468	0	1.35468
	1.35773	0	1.35773	0	1.35773	0	1.35773	0	1.35773	0	1.35773	0	1.35773	0	1.35773	0	1.35773	0	1.35773	0	1.35773	0	1.35773	0	1.35773	0	1.35773	0	1.35773	0	1.35773	0	1.35773	0	1.35773	0	1.35773	0	1.35773	0	1.35773	0	1.35773	0	1.35773	0	1.35773	0	1.35773
	1.36078	0	1.36078	0	1.36078	0	1.36078	0	1.36078	0	1.36078	0	1.36078	0	1.36078	0	1.36078	0	1.36078	0	1.36078	0	1.36078	0	1.36078	0	1.36078	0	1.36078	0	1.36078	0	1.36078	0	1.36078	0	1.36078	0	1.36078	0	1.36078	0	1.36078	0	1.36078	0	1.36078	0	1.36078
	1.36385	0	1.36385	0	1.36385	0	1.36385	0	1.36385	0	1.36385	0	1.36385	0	1.36385	0	1.36385	0	1.36385	0	1.36385	0	1.36385	0	1.36385	0	1.36385	0	1.36385	0	1.36385	0	1.36385	0	1.36385	0	1.36385	0	1.36385	0	1.36385	0	1.36385	0	1.36385	0	1.36385	0	1.36385
	1.36692	0	1.36692	0	1.36692	0	1.36692	0	1.36692	0	1.36692	0	1.36692	0	1.36692	0	1.36692	0	1.36692	0	1.36692	0	1.36692	0	1.36692	0	1.36692	0	1.36692	0	1.36692	0	1.36692	0	1.36692	0	1.36692	0	1.36692	0	1.36692	0	1.36692	0	1.36692	0	1.36692	0	1.36692
	1.36999	0	1.36999	0	1.36999	0	1.36999	0	1.36999	0	1.36999	0	1.36999	0	1.36999	0	1.36999	0	1.36999	0	1.36999	0	1.36999	0	1.36999	0	1.36999	0	1.36999	0	1.36999	0	1.36999	0	1.36999	0	1.36999	0	1.36999	0	1.36999	0	1.36999	0	1.36999	0	1.36999	0	1.36999
	1.37308	0	1.37308	0	1.37308	0	1.37308	0	1.37308	0	1.37308	0	1.37308	0	1.37308	0	1.37308	0	1.37308	0	1.37308	0	1.37308	0	1.37308	0	1.37308	0	1.37308	0	1.37308	0	1.37308	0	1.37308	0	1.37308	0	1.37308	0	1.37308	0	1.37308	0	1.37308	0	1.37308	0	1.37308
	1.37617	0	1.37617	0	1.37617	0	1.37617	0	1.37617	0	1.37617	0	1.37617	0	1.37617	0	1.37617	0	1.37617	0	1.37617	0	1.37617	0	1.37617	0	1.37617	0	1.37617	0	1.37617	0	1.37617	0	1.37617	0	1.37617	0	1.37617	0	1.37617	0	1.37617	0	1.37617	0	1.37617	0	1.37617
	1.37927	0	1.37927	0	1.37927	0	1.37927	0	1.37927	0	1.37927	0	1.37927	0	1.37927	0	1.37927	0	1.37927	0	1.37927	0	1.37927	0	1.37927	0	1.37927	0	1.37927	0	1.37927	0	1.37927	0	1.37927	0	1.37927	0	1.37927	0	1.37927	0	1.37927	0	1.37927	0	1.37927	0	1.37927
	1.38237	0	1.38237	0	1.38237	0	1.38237	0	1.38237	0	1.38237	0	1.38237	0	1.38237	0	1.38237	0	1.38237	0	1.38237	0	1.38237	0	1.38237	0	1.38237	0	1.38237	0	1.38237	0	1.38237	0	1.38237	0	1.38237	0	1.38237	0	1.38237	0	1.38237	0	1.38237	0	1.38237	0	1.38237
	1.38548	0	1.38548	0	1.38548	0	1.38548	0	1.38548	0	1.38548	0	1.38548	0	1.38548	0	1.38548	0	1.38548	0	1.38548	0	1.38548	0	1.38548	0	1.38548	0	1.38548	0	1.38548	0	1.38548	0	1.38548	0	1.38548	0	1.38548	0	1.38548	0	1.38548	0	1.38548	0	1.38548	0	1.38548
	1.3886	0	1.3886	0	1.3886	0	1.3886	0	1.3886	0	1.3886	0	1.3886	0	1.3886	0	1.3886	0	1.3886	0	1.3886	0	1.3886	0	1.3886	0	1.3886	0	1.3886	0	1.3886	0	1.3886	0	1.3886	0	1.3886	0	1.3886	0	1.3886	0	1.3886	0	1.3886	0	1.3886	0	1.3886
	1.39173	0	1.39173	0	1.39173	0	1.39173	0	1.39173	0	1.39173	0	1.39173	0	1.39173	0	1.39173	0	1.39173	0	1.39173	0	1.39173	0	1.39173	0	1.39173	0	1.39173	0	1.39173	0	1.39173	0	1.39173	0	1.39173	0	1.39173	0	1.39173	0	1.39173	0	1.39173	0	1.39173	0	1.39173
	1.39486	0	1.39486	0	1.39486	0	1.39486	0	1.39486	0	1.39486	0	1.39486	0	1.39486	0	1.39486	0	1.39486	0	1.39486	0	1.39486	0	1.39486	0	1.39486	0	1.39486	0	1.39486	0	1.39486	0	1.39486	0	1.39486	0	1.39486	0	1.39486	0	1.39486	0	1.39486	0	1.39486	0	1.39486
	1.398	0	1.398	0	1.398	0	1.398	0	1.398	0	1.398	0	1.398	0	1.398	0	1.398	0	1.398	0	1.398	0	1.398	0	1.398	0	1.398	0	1.398	0	1.398	0	1.398	0	1.398	0	1.398	0	1.398	0	1.398	0	1.398	0	1.398	0	1.398	0	1.398
	1.40115	0	1.40115	0	1.40115	0	1.40115	0	1.40115	0	1.40115	0	1.40115	0	1.40115	0	1.40115	0	1.40115	0	1.40115	0	1.40115	0	1.40115	0	1.40115	0	1.40115	0	1.40115	0	1.40115	0	1.40115	0	1.40115	0	1.40115	0	1.40115	0	1.40115	0	1.40115	0	1.40115	0	1.40115
	1.4043	0	1.4043	0	1.4043	0	1.4043	0	1.4043	0	1.4043	0	1.4043	0	1.4043	0	1.4043	0	1.4043	0	1.4043	0	1.4043	0	1.4043	0	1.4043	0	1.4043	0	1.4043	0	1.4043	0	1.4043	0	1.4043	0	1.4043	0	1.4043	0	1.4043	0	1.4043	0	1.4043	0	1.4043
	1.40746	0	1.40746	0	1.40746	0	1.40746	0	1.40746	0	1.40746	0	1.40746	0	1.40746	0	1.40746	0	1.40746	0	1.40746	0	1.40746	0	1.40746	0	1.40746	0	1.40746	0	1.40746	0	1.40746	0	1.40746	0	1.40746	0	1.40746	0	1.40746	0	1.40746	0	1.40746	0	1.40746	0	1.40746
	1.41063	0	1.41063	0	1.41063	0	1.41063	0	1.41063	0	1.41063	0	1.41063	0	1.41063	0	1.41063	0	1.41063	0	1.41063	0	1.41063	0	1.41063	0	1.41063	0	1.41063	0	1.41063	0	1.41063	0	1.41063	0	1.41063	0	1.41063	0	1.41063	0	1.41063	0	1.41063	0	1.41063	0	1.41063
	1.41381	0	1.41381	0	1.41381	0	1.41381	0	1.41381	0	1.41381	0	1.41381	0	1.41381	0	1.41381	0	1.41381	0	1.41381	0	1.41381	0	1.41381	0	1.41381	0	1.41381	0	1.41381	0	1.41381	0	1.41381	0	1.41381	0	1.41381	0	1.41381	0	1.41381	0	1.41381	0	1.41381	0	1.41381
	1.41699	0	1.41699	0	1.41699	0	1.41699	0	1.41699	0	1.41699	0	1.41699	0	1.41699	0	1.41699	0	1.41699	0	1.41699	0	1.41699	0	1.41699	0	1.41699	0	1.41699	0	1.41699	0	1.41699	0	1.41699	0	1.41699	0	1.41699	0	1.41699	0	1.41699	0	1.41699	0	1.41699	0	1.41699
	1.42018	0	1.42018	0	1.42018	0	1.42018	0	1.42018	0	1.42018	0	1.42018	0	1.42018	0	1.42018	0	1.42018	0	1.42018	0	1.42018	0	1.42018	0	1.42018	0	1.42018	0	1.42018	0	1.42018	0	1.42018	0	1.42018	0	1.42018	0	1.42018	0	1.42018	0	1.42018	0	1.42018	0	1.42018
	1.42338	0	1.42338	0	1.42338	0	1.42338	0	1.42338	0	1.42338	0	1.42338	0	1.42338	0	1.42338	0	1.42338	0	1.42338	0	1.42338	0	1.42338	0	1.42338	0	1.42338	0	1.42338	0	1.42338	0	1.42338	0	1.42338	0	1.42338	0	1.42338	0	1.42338	0	1.42338	0	1.42338	0	1.42338
	1.42658	0	1.42658	0	1.42658	0	1.42658	0	1.42658	0	1.42658	0	1.42658	0	1.42658	0	1.42658	0	1.42658	0	1.42658	0	1.42658	0	1.42658	0	1.42658	0	1.42658	0	1.42658	0	1.42658	0	1.42658	0	1.42658	0	1.42658	0	1.42658	0	1.42658	0	1.42658	0	1.42658	0	1.42658
	1.42979	0	1.42979	0	1.42979	0	1.42979	0	1.42979	0	1.42979	0	1.42979	0	1.42979	0	1.42979	0	1.42979	0	1.42979	0	1.42979	0	1.42979	0	1.42979	0	1.42979	0	1.42979	0	1.42979	0	1.42979	0	1.42979	0	1.42979	0	1.42979	0	1.42979	0	1.42979	0	1.42979	0	1.42979
	1.43301	0	1.43301	0	1.43301	0	1.43301	0	1.43301	0	1.43301	0	1.43301	0	1.43301	0	1.43301	0	1.43301	0	1.43301	0	1.43301	0	1.43301	0	1.43301	0	1.43301	0	1.43301	0	1.43301	0	1.43301	0	1.43301	0	1.43301	0	1.43301	0	1.43301	0	1.43301	0	1.43301	0	1.43301
	1.43624	0	1.43624	0	1.43624	0	1.43624	0	1.43624	0	1.43624	0	1.43624	0	1.43624	0	1.43624	0	1.43624	0	1.43624	0	1.43624	0	1.43624	0	1.43624	0	1.43624	0	1.43624	0	1.43624	0	1.43624	0	1.43624	0	1.43624	0	1.43624	0	1.43624	0	1.43624	0	1.43624	0	1.43624
	1.43947	0	1.43947	0	1.43947	0	1.43947	0	1.43947	0	1.43947	0	1.43947	0	1.43947	0	1.43947	0	1.43947	0	1.43947	0	1.43947	0	1.43947	0	1.43947	0	1.43947	0	1.43947	0	1.43947	0	1.43947	0	1.43947	0	1.43947	0	1.43947	0	1.43947	0	1.43947	0	1.43947	0	1.43947
	1.44271	0	1.44271	0	1.44271	0	1.44271	0	1.44271	0	1.44271	0	1.44271	0	1.44271	0	1.44271	0	1.44271	0	1.44271	0	1.44271	0	1.44271	0	1.44271	0	1.44271	0	1.44271	0	1.44271	0	1.44271	0	1.44271	0	1.44271	0	1.44271	0	1.44271	0	1.44271	0	1.44271	0	1.44271
	1.44596	0	1.44596	0	1.44596	0	1.44596	0	1.44596	0	1.44596	0	1.44596	0	1.44596	0	1.44596	0	1.44596	0	1.44596	0	1.44596	0	1.44596	0	1.44596	0	1.44596	0	1.44596	0	1.44596	0	1.44596	0	1.44596	0	1.44596	0	1.44596	0	1.44596	0	1.44596	0	1.44596	0	1.44596
	1.44921	0	1.44921	0	1.44921	0	1.44921	0	1.44921	0	1.44921	0	1.44921	0	1.44921	0	1.44921	0	1.44921	0	1.44921	0	1.44921	0	1.44921	0	1.44921	0	1.44921	0	1.44921	0	1.44921	0	1.44921	0	1.44921	0	1.44921	0	1.44921	0	1.44921	0	1.44921	0	1.44921	0	1.44921
	1.45248	1	1.45248	0	1.45248	0	1.45248	0	1.45248	0	1.45248	0	1.45248	0	1.45248	0	1.45248	0	1.45248	0	1.45248	0	1.45248	0	1.45248	0	1.45248	0	1.45248	0	1.45248	0	1.45248	0	1.45248	0	1.45248	0	1.45248	0	1.45248	0	1.45248	0	1.45248	0	1.45248	0	1.45248
	1.45575	0	1.45575	0	1.45575	0	1.45575	0	1.45575	0	1.45575	0	1.45575	0	1.45575	0	1.45575	0	1.45575	0	1.45575	0	1.45575	0	1.45575	0	1.45575	0	1.45575	0	1.45575	0	1.45575	0	1.45575	0	1.45575	0	1.45575	0	1.45575	0	1.45575	0	1.45575	0	1.45575	0	1.45575
	1.45902	0	1.45902	0	1.45902	0	1.45902	0	1.45902	0	1.45902	0	1.45902	0	1.45902	0	1.45902	0	1.45902	0	1.45902	0	1.45902	0	1.45902	0	1.45902	0	1.45902	0	1.45902	0	1.45902	0	1.45902	0	1.45902	0	1.45902	0	1.45902	0	1.45902	0	1.45902	0	1.45902	0	1.45902
	1.46231	0	1.46231	0	1.46231	0	1.46231	0	1.46231	0	1.46231	0	1.46231	0	1.46231	0	1.46231	0	1.46231	0	1.46231	0	1.46231	0	1.46231	0	1.46231	0	1.46231	0	1.46231	0	1.46231	0	1.46231	0	1.46231	0	1.46231	0	1.46231	0	1.46231	0	1.46231	0	1.46231	0	1.46231
	1.4656	0	1.4656	0	1.4656	0	1.4656	0	1.4656	0	1.4656	0	1.4656	0	1.4656	0	1.4656	0	1.4656	0	1.4656	0	1.4656	0	1.4656	0	1.4656	0	1.4656	0	1.4656	0	1.4656	0	1.4656	0	1.4656	0	1.4656	0	1.4656	0	1.4656	0	1.4656	0	1.4656	0	1.4656
	1.4689	0	1.4689	0	1.4689	0	1.4689	0	1.4689	0	1.4689	0	1.4689	0	1.4689	0	1.4689	0	1.4689	0	1.4689	0	1.4689	0	1.4689	0	1.4689	0	1.4689	0	1.4689	0	1.4689	0	1.4689	0	1.4689	0	1.4689	0	1.4689	0	1.4689	0	1.4689	0	1.4689	0	1.4689
	1.47221	0	1.47221	0	1.47221	0	1.47221	0	1.47221	0	1.47221	0	1.47221	0	1.47221	0	1.47221	0	1.47221	0	1.47221	0	1.47221	0	1.47221	0	1.47221	0	1.47221	0	1.47221	0	1.47221	0	1.47221	0	1.47221	0	1.47221	0	1.47221	0	1.47221	0	1.47221	0	1.47221	0	1.47221
	1.47552	0	1.47552	0	1.47552	0	1.47552	0	1.47552	0	1.47552	0	1.47552	0	1.47552	0	1.47552	0	1.47552	0	1.47552	0	1.47552	0	1.47552	0	1.47552	0	1.47552	0	1.47552	0	1.47552	0	1.47552	0	1.47552	0	1.47552	0	1.47552	0	1.47552	0	1.47552	0	1.47552	0	1.47552
	1.47884	0	1.47884	0	1.47884	0	1.47884	0	1.47884	0	1.47884	0	1.47884	0	1.47884	0	1.47884	0	1.47884	0	1.47884	0	1.47884	0	1.47884	0	1.47884	0	1.47884	0	1.47884	0	1.47884	0	1.47884	0	1.47884	0	1.47884	0	1.47884	0	1.47884	0	1.47884	0	1.47884	0	1.47884
	1.48217	0	1.48217	0	1.48217	0	1.48217	0	1.48217	0	1.48217	0	1.48217	0	1.48217	0	1.48217	0	1.48217	0	1.48217	0	1.48217	0	1.48217	0	1.48217	0	1.48217	0	1.48217	0	1.48217	0	1.48217	0	1.48217	0	1.48217	0	1.48217	0	1.48217	0	1.48217	0	1.48217	0	1.48217
	1.48551	0	1.48551	0	1.48551	0	1.48551	0	1.48551	0	1.48551	0	1.48551	0	1.48551	0	1.48551	0	1.48551	0	1.48551	0	1.48551	0	1.48551	0	1.48551	0	1.48551	0	1.48551	0	1.48551	0	1.48551	0	1.48551	0	1.48551	0	1.48551	0	1.48551	0	1.48551	0	1.48551	0	1.48551
	1.48885	0	1.48885	0	1.48885	0	1.48885	0	1.48885	0	1.48885	0	1.48885	0	1.48885	0	1.48885	0	1.48885	0	1.48885	0	1.48885	0	1.48885	0	1.48885	0	1.48885	0	1.48885	0	1.48885	0	1.48885	0	1.48885	0	1.48885	0	1.48885	0	1.48885	0	1.48885	0	1.48885	0	1.48885
	1.4922	0	1.4922	0	1.4922	0	1.4922	0	1.4922	0	1.4922	0	1.4922	0	1.4922	0	1.4922	0	1.4922	0	1.4922	0	1.4922	0	1.4922	0	1.4922	0	1.4922	0	1.4922	0	1.4922	0	1.4922	0	1.4922	0	1.4922	0	1.4922	0	1.4922	0	1.4922	0	1.4922	0	1.4922
	1.49556	0	1.49556	0	1.49556	0	1.49556	0	1.49556	0	1.49556	0	1.49556	0	1.49556	0	1.49556	0	1.49556	0	1.49556	0	1.49556	0	1.49556	0	1.49556	0	1.49556	0	1.49556	0	1.49556	0	1.49556	0	1.49556	0	1.49556	0	1.49556	0	1.49556	0	1.49556	0	1.49556	0	1.49556
	1.49893	0	1.49893	0	1.49893	0	1.49893	0	1.49893	0	1.49893	0	1.49893	0	1.49893	0	1.49893	0	1.49893	0	1.49893	0	1.49893	0	1.49893	0	1.49893	0	1.49893	0	1.49893	0	1.49893	0	1.49893	0	1.49893	0	1.49893	0	1.49893	0	1.49893	0	1.49893	0	1.49893	0	1.49893
	1.5023	0	1.5023	0	1.5023	0	1.5023	0	1.5023	0	1.5023	0	1.5023	0	1.5023	0	1.5023	0	1.5023	0	1.5023	0	1.5023	0	1.5023	0	1.5023	0	1.5023	0	1.5023	0	1.5023	0	1.5023	0	1.5023	0	1.5023	0	1.5023	0	1.5023	0	1.5023	0	1.5023	0	1.5023
	1.50569	0	1.50569	0	1.50569	0	1.50569	0	1.50569	0	1.50569	0	1.50569	0	1.50569	0	1.50569	0	1.50569	0	1.50569	0	1.50569	0	1.50569	0	1.50569	0	1.50569	0	1.50569	0	1.50569	0	1.50569	0	1.50569	0	1.50569	0	1.50569	0	1.50569	0	1.50569	0	1.50569	0	1.50569
	1.50908	0	1.50908	0	1.50908	0	1.50908	0	1.50908	0	1.50908	0	1.50908	0	1.50908	0	1.50908	0	1.50908	0	1.50908	0	1.50908	0	1.50908	0	1.50908	0	1.50908	0	1.50908	0	1.50908	0	1.50908	0	1.50908	0	1.50908	0	1.50908	0	1.50908	0	1.50908	0	1.50908	0	1.50908
	1.51247	0	1.51247	0	1.51247	0	1.51247	0	1.51247	0	1.51247	0	1.51247	0	1.51247	0	1.51247	0	1.51247	0	1.51247	0	1.51247	0	1.51247	0	1.51247	0	1.51247	0	1.51247	0	1.51247	0	1.51247	0	1.51247	0	1.51247	0	1.51247	0	1.51247	0	1.51247	0	1.51247	0	1.51247
	1.51588	0	1.51588	0	1.51588	0	1.51588	0	1.51588	0	1.51588	0	1.51588	0	1.51588	0	1.51588	0	1.51588	0	1.51588	0	1.51588	0	1.51588	0	1.51588	0	1.51588	0	1.51588	0	1.51588	0	1.51588	0	1.51588	0	1.51588	0	1.51588	0	1.51588	0	1.51588	0	1.51588	0	1.51588
	1.51929	0	1.51929	0	1.51929	0	1.51929	0	1.51929	0	1.51929	0	1.51929	0	1.51929	0	1.51929	0	1.51929	0	1.51929	0	1.51929	0	1.51929	0	1.51929	0	1.51929	0	1.51929	0	1.51929	0	1.51929	0	1.51929	0	1.51929	0	1.51929	0	1.51929	0	1.51929	0	1.51929	0	1.51929
	1.52271	0	1.52271	0	1.52271	0	1.52271	0	1.52271	0	1.52271	0	1.52271	0	1.52271	0	1.52271	0	1.52271	0	1.52271	0	1.52271	0	1.52271	0	1.52271	0	1.52271	0	1.52271	0	1.52271	0	1.52271	0	1.52271	0	1.52271	0	1.52271	0	1.52271	0	1.52271	0	1.52271	0	1.52271
	1.52614	0	1.52614	0	1.52614	0	1.52614	0	1.52614	0	1.52614	0	1.52614	0	1.52614	0	1.52614	0	1.52614	0	1.52614	0	1.52614	0	1.52614	0	1.52614	0	1.52614	0	1.52614	0	1.52614	0	1.52614	0	1.52614	0	1.52614	0	1.52614	0	1.52614	0	1.52614	0	1.52614	0	1.52614
	1.52957	0	1.52957	0	1.52957	0	1.52957	0	1.52957	0	1.52957	0	1.52957	0	1.52957	0	1.52957	0	1.52957	0	1.52957	0	1.52957	0	1.52957	0	1.52957	0	1.52957	0	1.52957	0	1.52957	0	1.52957	0	1.52957	0	1.52957	0	1.52957	0	1.52957	0	1.52957	0	1.52957	0	1.52957
	1.53302	0	1.53302	0	1.53302	0	1.53302	0	1.53302	0	1.53302	0	1.53302	0	1.53302	0	1.53302	0	1.53302	0	1.53302	0	1.53302	0	1.53302	0	1.53302	0	1.53302	0	1.53302	0	1.53302	0	1.53302	0	1.53302	0	1.53302	0	1.53302	0	1.53302	0	1.53302	0	1.53302	0	1.53302
	1.53647	0	1.53647	0	1.53647	0	1.53647	0	1.53647	0	1.53647	0	1.53647	0	1.53647	0	1.53647	0	1.53647	0	1.53647	0	1.53647	0	1.53647	0	1.53647	0	1.53647	0	1.53647	0	1.53647	0	1.53647	0	1.53647	0	1.53647	0	1.53647	0	1.53647	0	1.53647	0	1.53647	0	1.53647
	1.53993	0	1.53993	0	1.53993	0	1.53993	0	1.53993	0	1.53993	0	1.53993	0	1.53993	0	1.53993	0	1.53993	0	1.53993	0	1.53993	0	1.53993	0	1.53993	0	1.53993	0	1.53993	0	1.53993	0	1.53993	0	1.53993	0	1.53993	0	1.53993	0	1.53993	0	1.53993	0	1.53993	0	1.53993
	1.54339	0	1.54339	0	1.54339	0	1.54339	0	1.54339	0	1.54339	0	1.54339	0	1.54339	0	1.54339	0	1.54339	0	1.54339	0	1.54339	0	1.54339	0	1.54339	0	1.54339	0	1.54339	0	1.54339	0	1.54339	0	1.54339	0	1.54339	0	1.54339	0	1.54339	0	1.54339	0	1.54339	0	1.54339
	1.54687	0	1.54687	0	1.54687	0	1.54687	0	1.54687	0	1.54687	0	1.54687	0	1.54687	0	1.54687	0	1.54687	0	1.54687	0	1.54687	0	1.54687	0	1.54687	0	1.54687	0	1.54687	0	1.54687	0	1.54687	0	1.54687	0	1.54687	0	1.54687	0	1.54687	0	1.54687	0	1.54687	0	1.54687
	1.55035	0	1.55035	0	1.55035	0	1.55035	0	1.55035	0	1.55035	0	1.55035	0	1.55035	0	1.55035	0	1.55035	0	1.55035	0	1.55035	0	1.55035	0	1.55035	0	1.55035	0	1.55035	0	1.55035	0	1.55035	0	1.55035	0	1.55035	0	1.55035	0	1.55035	0	1.55035	0	1.55035	0	1.55035
	1.55384	0	1.55384	0	1.55384	0	1.55384	0	1.55384	0	1.55384	0	1.55384	0	1.55384	0	1.55384	0	1.55384	0	1.55384	0	1.55384	0	1.55384	0	1.55384	0	1.55384	0	1.55384	0	1.55384	0	1.55384	0	1.55384	0	1.55384	0	1.55384	0	1.55384	0	1.55384	0	1.55384	0	1.55384
	1.55734	0	1.55734	0	1.55734	0	1.55734	0	1.55734	0	1.55734	0	1.55734	0	1.55734	0	1.55734	0	1.55734	0	1.55734	0	1.55734	0	1.55734	0	1.55734	0	1.55734	0	1.55734	0	1.55734	0	1.55734	0	1.55734	0	1.55734	0	1.55734	0	1.55734	0	1.55734	0	1.55734	0	1.55734
	1.56084	0	1.56084	0	1.56084	0	1.56084	0	1.56084	0	1.56084	0	1.56084	0	1.56084	0	1.56084	0	1.56084	0	1.56084	0	1.56084	0	1.56084	0	1.56084	0	1.56084	0	1.56084	0	1.56084	0	1.56084	0	1.56084	0	1.56084	0	1.56084	0	1.56084	0	1.56084	0	1.56084	0	1.56084
	1.56436	0	1.56436	0	1.56436	0	1.56436	0	1.56436	0	1.56436	0	1.56436	0	1.56436	0	1.56436	0	1.56436	0	1.56436	0	1.56436	0	1.56436	0	1.56436	0	1.56436	0	1.56436	0	1.56436	0	1.56436	0	1.56436	0	1.56436	0	1.56436	0	1.56436	0	1.56436	0	1.56436	0	1.56436
	1.56788	0	1.56788	0	1.56788	0	1.56788	0	1.56788	0	1.56788	0	1.56788	0	1.56788	0	1.56788	0	1.56788	0	1.56788	0	1.56788	0	1.56788	0	1.56788	0	1.56788	0	1.56788	0	1.56788	0	1.56788	0	1.56788	0	1.56788	0	1.56788	0	1.56788	0	1.56788	0	1.56788	0	1.56788
	1.57141	0	1.57141	0	1.57141	0	1.57141	0	1.57141	0	1.57141	0	1.57141	0	1.57141	0	1.57141	0	1.57141	0	1.57141	0	1.57141	0	1.57141	0	1.57141	0	1.57141	0	1.57141	0	1.57141	0	1.57141	0	1.57141	0	1.57141	0	1.57141	0	1.57141	0	1.57141	0	1.57141	0	1.57141
	1.57495	0	1.57495	0	1.57495	0	1.57495	0	1.57495	0	1.57495	0	1.57495	0	1.57495	0	1.57495	0	1.57495	0	1.57495	1	1.57495	0	1.57495	0	1.57495	0	1.57495	0	1.57495	0	1.57495	0	1.57495	0	1.57495	0	1.57495	0	1.57495	0	1.57495	0	1.57495	0	1.57495	0	1.57495
	1.57849	0	1.57849	0	1.57849	0	1.57849	0	1.57849	0	1.57849	0	1.57849	0	1.57849	0	1.57849	0	1.57849	0	1.57849	0	1.57849	0	1.57849	0	1.57849	0	1.57849	0	1.57849	0	1.57849	0	1.57849	0	1.57849	0	1.57849	0	1.57849	0	1.57849	0	1.57849	0	1.57849	0	1.57849
	1.58204	0	1.58204	0	1.58204	0	1.58204	0	1.58204	0	1.58204	0	1.58204	0	1.58204	0	1.58204	0	1.58204	0	1.58204	0	1.58204	0	1.58204	0	1.58204	0	1.58204	0	1.58204	0	1.58204	0	1.58204	0	1.58204	0	1.58204	0	1.58204	0	1.58204	0	1.58204	0	1.58204	0	1.58204
	1.58561	0	1.58561	0	1.58561	0	1.58561	0	1.58561	0	1.58561	0	1.58561	0	1.58561	0	1.58561	0	1.58561	0	1.58561	0	1.58561	0	1.58561	0	1.58561	0	1.58561	0	1.58561	0	1.58561	0	1.58561	0	1.58561	0	1.58561	0	1.58561	0	1.58561	0	1.58561	0	1.58561	0	1.58561
	1.58918	0	1.58918	0	1.58918	0	1.58918	0	1.58918	0	1.58918	0	1.58918	0	1.58918	0	1.58918	0	1.58918	0	1.58918	0	1.58918	0	1.58918	0	1.58918	0	1.58918	0	1.58918	0	1.58918	0	1.58918	0	1.58918	0	1.58918	0	1.58918	0	1.58918	0	1.58918	0	1.58918	0	1.58918
	1.59275	0	1.59275	0	1.59275	0	1.59275	0	1.59275	0	1.59275	0	1.59275	0	1.59275	0	1.59275	0	1.59275	0	1.59275	0	1.59275	0	1.59275	0	1.59275	0	1.59275	0	1.59275	0	1.59275	0	1.59275	0	1.59275	0	1.59275	0	1.59275	0	1.59275	0	1.59275	0	1.59275	0	1.59275
	1.59634	0	1.59634	0	1.59634	0	1.59634	0	1.59634	0	1.59634	0	1.59634	0	1.59634	0	1.59634	0	1.59634	0	1.59634	0	1.59634	0	1.59634	0	1.59634	0	1.59634	0	1.59634	0	1.59634	0	1.59634	0	1.59634	0	1.59634	0	1.59634	0	1.59634	0	1.59634	0	1.59634	0	1.59634
	1.59993	0	1.59993	0	1.59993	0	1.59993	0	1.59993	0	1.59993	0	1.59993	0	1.59993	0	1.59993	0	1.59993	0	1.59993	0	1.59993	0	1.59993	0	1.59993	0	1.59993	0	1.59993	0	1.59993	0	1.59993	0	1.59993	0	1.59993	0	1.59993	0	1.59993	0	1.59993	0	1.59993	0	1.59993
	1.60353	0	1.60353	0	1.60353	0	1.60353	0	1.60353	0	1.60353	0	1.60353	0	1.60353	0	1.60353	0	1.60353	0	1.60353	0	1.60353	0	1.60353	0	1.60353	0	1.60353	0	1.60353	0	1.60353	0	1.60353	0	1.60353	0	1.60353	0	1.60353	0	1.60353	0	1.60353	0	1.60353	0	1.60353
	1.60714	0	1.60714	0	1.60714	0	1.60714	0	1.60714	0	1.60714	0	1.60714	0	1.60714	0	1.60714	0	1.60714	0	1.60714	0	1.60714	0	1.60714	0	1.60714	0	1.60714	0	1.60714	0	1.60714	0	1.60714	0	1.60714	0	1.60714	0	1.60714	0	1.60714	0	1.60714	0	1.60714	0	1.60714
	1.61076	0	1.61076	0	1.61076	0	1.61076	0	1.61076	0	1.61076	0	1.61076	0	1.61076	0	1.61076	0	1.61076	0	1.61076	0	1.61076	0	1.61076	0	1.61076	0	1.61076	0	1.61076	0	1.61076	0	1.61076	0	1.61076	0	1.61076	0	1.61076	0	1.61076	0	1.61076	0	1.61076	0	1.61076
	1.61439	0	1.61439	0	1.61439	0	1.61439	0	1.61439	0	1.61439	0	1.61439	0	1.61439	0	1.61439	0	1.61439	0	1.61439	0	1.61439	0	1.61439	0	1.61439	0	1.61439	0	1.61439	0	1.61439	0	1.61439	0	1.61439	0	1.61439	0	1.61439	0	1.61439	0	1.61439	0	1.61439	0	1.61439
	1.61802	0	1.61802	0	1.61802	0	1.61802	0	1.61802	0	1.61802	0	1.61802	0	1.61802	0	1.61802	0	1.61802	0	1.61802	0	1.61802	0	1.61802	0	1.61802	0	1.61802	0	1.61802	0	1.61802	0	1.61802	0	1.61802	0	1.61802	0	1.61802	0	1.61802	0	1.61802	0	1.61802	0	1.61802
	1.62166	0	1.62166	0	1.62166	0	1.62166	0	1.62166	0	1.62166	0	1.62166	0	1.62166	0	1.62166	0	1.62166	0	1.62166	0	1.62166	0	1.62166	0	1.62166	0	1.62166	0	1.62166	0	1.62166	0	1.62166	0	1.62166	0	1.62166	0	1.62166	0	1.62166	0	1.62166	0	1.62166	0	1.62166
	1.62531	0	1.62531	0	1.62531	0	1.62531	0	1.62531	0	1.62531	0	1.62531	0	1.62531	0	1.62531	0	1.62531	0	1.62531	0	1.62531	0	1.62531	0	1.62531	0	1.62531	0	1.62531	0	1.62531	0	1.62531	0	1.62531	0	1.62531	0	1.62531	0	1.62531	0	1.62531	0	1.62531	0	1.62531
	1.62897	0	1.62897	0	1.62897	0	1.62897	0	1.62897	0	1.62897	0	1.62897	0	1.62897	0	1.62897	0	1.62897	0	1.62897	0	1.62897	0	1.62897	0	1.62897	0	1.62897	0	1.62897	0	1.62897	0	1.62897	0	1.62897	0	1.62897	0	1.62897	0	1.62897	0	1.62897	0	1.62897	0	1.62897
	1.63264	0	1.63264	0	1.63264	0	1.63264	0	1.63264	0	1.63264	0	1.63264	0	1.63264	0	1.63264	0	1.63264	0	1.63264	0	1.63264	0	1.63264	0	1.63264	0	1.63264	0	1.63264	0	1.63264	0	1.63264	0	1.63264	0	1.63264	0	1.63264	0	1.63264	0	1.63264	0	1.63264	0	1.63264
	1.63632	0	1.63632	0	1.63632	0	1.63632	0	1.63632	0	1.63632	0	1.63632	0	1.63632	0	1.63632	0	1.63632	0	1.63632	0	1.63632	0	1.63632	0	1.63632	0	1.63632	0	1.63632	0	1.63632	0	1.63632	0	1.63632	0	1.63632	0	1.63632	0	1.63632	0	1.63632	0	1.63632	0	1.63632
	1.64	0	1.64	0	1.64	0	1.64	0	1.64	1	1.64	0	1.64	0	1.64	0	1.64	0	1.64	0	1.64	0	1.64	0	1.64	0	1.64	0	1.64	0	1.64	0	1.64	0	1.64	0	1.64	0	1.64	0	1.64	0	1.64	0	1.64	0	1.64	0	1.64
	1.64369	0	1.64369	0	1.64369	0	1.64369	0	1.64369	0	1.64369	0	1.64369	0	1.64369	0	1.64369	0	1.64369	0	1.64369	0	1.64369	0	1.64369	0	1.64369	0	1.64369	0	1.64369	0	1.64369	0	1.64369	0	1.64369	0	1.64369	0	1.64369	0	1.64369	0	1.64369	0	1.64369	0	1.64369
	1.64739	0	1.64739	0	1.64739	0	1.64739	0	1.64739	0	1.64739	0	1.64739	0	1.64739	0	1.64739	0	1.64739	0	1.64739	0	1.64739	0	1.64739	0	1.64739	0	1.64739	0	1.64739	0	1.64739	0	1.64739	0	1.64739	0	1.64739	0	1.64739	0	1.64739	0	1.64739	0	1.64739	0	1.64739
	1.6511	0	1.6511	0	1.6511	0	1.6511	0	1.6511	0	1.6511	0	1.6511	0	1.6511	0	1.6511	0	1.6511	0	1.6511	0	1.6511	0	1.6511	0	1.6511	0	1.6511	0	1.6511	0	1.6511	0	1.6511	0	1.6511	0	1.6511	0	1.6511	0	1.6511	0	1.6511	0	1.6511	0	1.6511
	1.65482	0	1.65482	0	1.65482	0	1.65482	0	1.65482	0	1.65482	0	1.65482	0	1.65482	0	1.65482	0	1.65482	0	1.65482	0	1.65482	0	1.65482	0	1.65482	0	1.65482	0	1.65482	0	1.65482	0	1.65482	0	1.65482	0	1.65482	0	1.65482	0	1.65482	0	1.65482	0	1.65482	0	1.65482
	1.65854	0	1.65854	0	1.65854	0	1.65854	0	1.65854	0	1.65854	0	1.65854	0	1.65854	0	1.65854	0	1.65854	0	1.65854	0	1.65854	0	1.65854	0	1.65854	0	1.65854	0	1.65854	0	1.65854	0	1.65854	0	1.65854	0	1.65854	0	1.65854	0	1.65854	0	1.65854	0	1.65854	0	1.65854
	1.66228	0	1.66228	0	1.66228	0	1.66228	0	1.66228	0	1.66228	0	1.66228	0	1.66228	0	1.66228	0	1.66228	0	1.66228	0	1.66228	0	1.66228	0	1.66228	0	1.66228	0	1.66228	0	1.66228	0	1.66228	0	1.66228	0	1.66228	0	1.66228	0	1.66228	0	1.66228	0	1.66228	0	1.66228
	1.66602	0	1.66602	0	1.66602	0	1.66602	0	1.66602	0	1.66602	0	1.66602	0	1.66602	0	1.66602	0	1.66602	0	1.66602	0	1.66602	0	1.66602	0	1.66602	0	1.66602	0	1.66602	0	1.66602	0	1.66602	0	1.66602	0	1.66602	0	1.66602	0	1.66602	0	1.66602	0	1.66602	0	1.66602
	1.66977	0	1.66977	0	1.66977	0	1.66977	0	1.66977	0	1.66977	0	1.66977	0	1.66977	0	1.66977	0	1.66977	0	1.66977	0	1.66977	0	1.66977	0	1.66977	0	1.66977	0	1.66977	0	1.66977	0	1.66977	0	1.66977	0	1.66977	0	1.66977	0	1.66977	0	1.66977	0	1.66977	0	1.66977
	1.67353	0	1.67353	0	1.67353	0	1.67353	0	1.67353	0	1.67353	0	1.67353	0	1.67353	0	1.67353	0	1.67353	0	1.67353	0	1.67353	0	1.67353	0	1.67353	0	1.67353	0	1.67353	0	1.67353	0	1.67353	0	1.67353	0	1.67353	0	1.67353	0	1.67353	0	1.67353	0	1.67353	0	1.67353
	1.67729	0	1.67729	0	1.67729	0	1.67729	0	1.67729	0	1.67729	0	1.67729	0	1.67729	0	1.67729	0	1.67729	0	1.67729	0	1.67729	0	1.67729	0	1.67729	0	1.67729	0	1.67729	0	1.67729	0	1.67729	0	1.67729	0	1.67729	0	1.67729	0	1.67729	0	1.67729	0	1.67729	0	1.67729
	1.68107	0	1.68107	0	1.68107	0	1.68107	0	1.68107	0	1.68107	0	1.68107	0	1.68107	0	1.68107	0	1.68107	0	1.68107	0	1.68107	0	1.68107	0	1.68107	0	1.68107	0	1.68107	0	1.68107	0	1.68107	0	1.68107	0	1.68107	0	1.68107	0	1.68107	0	1.68107	0	1.68107	0	1.68107
	1.68485	0	1.68485	0	1.68485	0	1.68485	0	1.68485	0	1.68485	0	1.68485	0	1.68485	0	1.68485	0	1.68485	0	1.68485	0	1.68485	0	1.68485	0	1.68485	0	1.68485	0	1.68485	0	1.68485	0	1.68485	0	1.68485	0	1.68485	0	1.68485	0	1.68485	0	1.68485	0	1.68485	0	1.68485
	1.68865	0	1.68865	0	1.68865	1	1.68865	0	1.68865	0	1.68865	0	1.68865	0	1.68865	0	1.68865	0	1.68865	0	1.68865	0	1.68865	0	1.68865	0	1.68865	0	1.68865	0	1.68865	0	1.68865	0	1.68865	0	1.68865	0	1.68865	0	1.68865	0	1.68865	0	1.68865	0	1.68865	0	1.68865
	1.69245	0	1.69245	0	1.69245	0	1.69245	0	1.69245	1	1.69245	0	1.69245	0	1.69245	0	1.69245	0	1.69245	0	1.69245	0	1.69245	0	1.69245	0	1.69245	0	1.69245	0	1.69245	0	1.69245	0	1.69245	0	1.69245	0	1.69245	0	1.69245	0	1.69245	0	1.69245	0	1.69245	0	1.69245
	1.69626	0	1.69626	0	1.69626	0	1.69626	0	1.69626	0	1.69626	0	1.69626	0	1.69626	0	1.69626	0	1.69626	0	1.69626	0	1.69626	0	1.69626	0	1.69626	0	1.69626	0	1.69626	0	1.69626	0	1.69626	0	1.69626	0	1.69626	0	1.69626	0	1.69626	0	1.69626	0	1.69626	0	1.69626
	1.70008	0	1.70008	0	1.70008	0	1.70008	0	1.70008	0	1.70008	0	1.70008	0	1.70008	0	1.70008	1	1.70008	0	1.70008	0	1.70008	0	1.70008	0	1.70008	0	1.70008	0	1.70008	0	1.70008	0	1.70008	0	1.70008	0	1.70008	0	1.70008	0	1.70008	0	1.70008	0	1.70008	0	1.70008
	1.7039	0	1.7039	0	1.7039	0	1.7039	0	1.7039	0	1.7039	0	1.7039	0	1.7039	0	1.7039	0	1.7039	0	1.7039	0	1.7039	0	1.7039	0	1.7039	0	1.7039	0	1.7039	0	1.7039	0	1.7039	0	1.7039	0	1.7039	0	1.7039	0	1.7039	0	1.7039	0	1.7039	0	1.7039
	1.70774	0	1.70774	0	1.70774	0	1.70774	0	1.70774	0	1.70774	0	1.70774	0	1.70774	0	1.70774	0	1.70774	0	1.70774	0	1.70774	0	1.70774	0	1.70774	0	1.70774	0	1.70774	0	1.70774	0	1.70774	0	1.70774	0	1.70774	0	1.70774	0	1.70774	0	1.70774	0	1.70774	0	1.70774
	1.71158	0	1.71158	0	1.71158	0	1.71158	0	1.71158	0	1.71158	0	1.71158	0	1.71158	0	1.71158	0	1.71158	0	1.71158	0	1.71158	0	1.71158	0	1.71158	0	1.71158	0	1.71158	0	1.71158	0	1.71158	0	1.71158	0	1.71158	0	1.71158	0	1.71158	0	1.71158	0	1.71158	0	1.71158
	1.71544	0	1.71544	0	1.71544	0	1.71544	0	1.71544	0	1.71544	0	1.71544	0	1.71544	0	1.71544	0	1.71544	0	1.71544	0	1.71544	0	1.71544	0	1.71544	0	1.71544	0	1.71544	0	1.71544	0	1.71544	0	1.71544	0	1.71544	0	1.71544	0	1.71544	0	1.71544	0	1.71544	0	1.71544
	1.7193	0	1.7193	0	1.7193	0	1.7193	0	1.7193	0	1.7193	0	1.7193	0	1.7193	0	1.7193	0	1.7193	0	1.7193	0	1.7193	0	1.7193	0	1.7193	0	1.7193	0	1.7193	0	1.7193	0	1.7193	0	1.7193	0	1.7193	0	1.7193	0	1.7193	0	1.7193	0	1.7193	0	1.7193
	1.72317	0	1.72317	0	1.72317	0	1.72317	0	1.72317	0	1.72317	0	1.72317	0	1.72317	0	1.72317	0	1.72317	0	1.72317	0	1.72317	1	1.72317	0	1.72317	0	1.72317	0	1.72317	0	1.72317	0	1.72317	0	1.72317	0	1.72317	0	1.72317	0	1.72317	0	1.72317	0	1.72317	0	1.72317
	1.72705	0	1.72705	0	1.72705	0	1.72705	0	1.72705	0	1.72705	0	1.72705	0	1.72705	0	1.72705	0	1.72705	0	1.72705	0	1.72705	0	1.72705	1	1.72705	0	1.72705	0	1.72705	0	1.72705	0	1.72705	0	1.72705	0	1.72705	0	1.72705	0	1.72705	0	1.72705	0	1.72705	0	1.72705
	1.73094	0	1.73094	0	1.73094	0	1.73094	0	1.73094	0	1.73094	0	1.73094	0	1.73094	0	1.73094	0	1.73094	0	1.73094	0	1.73094	0	1.73094	0	1.73094	0	1.73094	0	1.73094	0	1.73094	0	1.73094	0	1.73094	0	1.73094	0	1.73094	0	1.73094	0	1.73094	0	1.73094	0	1.73094
	1.73483	0	1.73483	0	1.73483	0	1.73483	0	1.73483	0	1.73483	0	1.73483	0	1.73483	0	1.73483	0	1.73483	0	1.73483	0	1.73483	0	1.73483	0	1.73483	0	1.73483	0	1.73483	0	1.73483	0	1.73483	0	1.73483	0	1.73483	0	1.73483	0	1.73483	0	1.73483	0	1.73483	0	1.73483
	1.73874	0	1.73874	0	1.73874	1	1.73874	0	1.73874	0	1.73874	0	1.73874	0	1.73874	0	1.73874	0	1.73874	0	1.73874	0	1.73874	0	1.73874	0	1.73874	0	1.73874	0	1.73874	0	1.73874	0	1.73874	0	1.73874	0	1.73874	0	1.73874	0	1.73874	0	1.73874	0	1.73874	0	1.73874
	1.74265	0	1.74265	0	1.74265	0	1.74265	0	1.74265	0	1.74265	0	1.74265	0	1.74265	0	1.74265	0	1.74265	0	1.74265	0	1.74265	0	1.74265	0	1.74265	0	1.74265	0	1.74265	0	1.74265	0	1.74265	0	1.74265	0	1.74265	0	1.74265	0	1.74265	0	1.74265	0	1.74265	0	1.74265
	1.74658	0	1.74658	0	1.74658	0	1.74658	0	1.74658	0	1.74658	0	1.74658	0	1.74658	0	1.74658	0	1.74658	0	1.74658	0	1.74658	0	1.74658	0	1.74658	0	1.74658	0	1.74658	0	1.74658	0	1.74658	0	1.74658	0	1.74658	0	1.74658	0	1.74658	0	1.74658	0	1.74658	0	1.74658
	1.75051	0	1.75051	0	1.75051	0	1.75051	0	1.75051	0	1.75051	0	1.75051	0	1.75051	0	1.75051	0	1.75051	0	1.75051	0	1.75051	0	1.75051	0	1.75051	0	1.75051	0	1.75051	0	1.75051	0	1.75051	0	1.75051	0	1.75051	0	1.75051	0	1.75051	0	1.75051	0	1.75051	0	1.75051
	1.75445	0	1.75445	0	1.75445	0	1.75445	0	1.75445	0	1.75445	0	1.75445	0	1.75445	0	1.75445	0	1.75445	0	1.75445	0	1.75445	0	1.75445	0	1.75445	0	1.75445	0	1.75445	0	1.75445	0	1.75445	0	1.75445	0	1.75445	0	1.75445	0	1.75445	0	1.75445	0	1.75445	0	1.75445
	1.7584	0	1.7584	0	1.7584	0	1.7584	0	1.7584	0	1.7584	0	1.7584	0	1.7584	0	1.7584	0	1.7584	0	1.7584	0	1.7584	0	1.7584	0	1.7584	0	1.7584	0	1.7584	0	1.7584	0	1.7584	0	1.7584	0	1.7584	0	1.7584	0	1.7584	0	1.7584	0	1.7584	0	1.7584
	1.76236	0	1.76236	0	1.76236	0	1.76236	0	1.76236	0	1.76236	0	1.76236	0	1.76236	0	1.76236	0	1.76236	0	1.76236	1	1.76236	0	1.76236	0	1.76236	0	1.76236	0	1.76236	0	1.76236	0	1.76236	0	1.76236	0	1.76236	0	1.76236	0	1.76236	0	1.76236	0	1.76236	0	1.76236
	1.76632	0	1.76632	0	1.76632	0	1.76632	0	1.76632	0	1.76632	0	1.76632	0	1.76632	0	1.76632	0	1.76632	0	1.76632	0	1.76632	0	1.76632	0	1.76632	0	1.76632	0	1.76632	0	1.76632	0	1.76632	0	1.76632	0	1.76632	0	1.76632	0	1.76632	0	1.76632	0	1.76632	0	1.76632
	1.7703	0	1.7703	0	1.7703	0	1.7703	0	1.7703	0	1.7703	0	1.7703	0	1.7703	0	1.7703	0	1.7703	0	1.7703	0	1.7703	0	1.7703	0	1.7703	0	1.7703	0	1.7703	0	1.7703	0	1.7703	0	1.7703	0	1.7703	0	1.7703	0	1.7703	0	1.7703	0	1.7703	0	1.7703
	1.77429	0	1.77429	0	1.77429	0	1.77429	0	1.77429	0	1.77429	0	1.77429	0	1.77429	0	1.77429	0	1.77429	0	1.77429	0	1.77429	0	1.77429	0	1.77429	1	1.77429	0	1.77429	0	1.77429	0	1.77429	0	1.77429	0	1.77429	0	1.77429	0	1.77429	0	1.77429	0	1.77429	0	1.77429
	1.77828	0	1.77828	0	1.77828	0	1.77828	0	1.77828	0	1.77828	0	1.77828	0	1.77828	0	1.77828	0	1.77828	0	1.77828	0	1.77828	0	1.77828	0	1.77828	0	1.77828	0	1.77828	0	1.77828	0	1.77828	0	1.77828	0	1.77828	0	1.77828	0	1.77828	0	1.77828	0	1.77828	0	1.77828
	1.78228	0	1.78228	0	1.78228	0	1.78228	0	1.78228	0	1.78228	0	1.78228	0	1.78228	0	1.78228	0	1.78228	0	1.78228	0	1.78228	0	1.78228	0	1.78228	0	1.78228	0	1.78228	0	1.78228	0	1.78228	0	1.78228	0	1.78228	0	1.78228	0	1.78228	0	1.78228	0	1.78228	0	1.78228
	1.78629	0	1.78629	0	1.78629	0	1.78629	0	1.78629	0	1.78629	0	1.78629	0	1.78629	0	1.78629	1	1.78629	0	1.78629	0	1.78629	0	1.78629	1	1.78629	0	1.78629	0	1.78629	0	1.78629	0	1.78629	0	1.78629	0	1.78629	0	1.78629	0	1.78629	0	1.78629	0	1.78629	0	1.78629
	1.79032	0	1.79032	0	1.79032	1	1.79032	0	1.79032	0	1.79032	0	1.79032	0	1.79032	0	1.79032	0	1.79032	0	1.79032	0	1.79032	0	1.79032	0	1.79032	0	1.79032	0	1.79032	0	1.79032	0	1.79032	0	1.79032	0	1.79032	0	1.79032	0	1.79032	0	1.79032	0	1.79032	0	1.79032
	1.79435	0	1.79435	0	1.79435	0	1.79435	0	1.79435	0	1.79435	0	1.79435	0	1.79435	0	1.79435	0	1.79435	0	1.79435	0	1.79435	0	1.79435	0	1.79435	0	1.79435	0	1.79435	0	1.79435	0	1.79435	0	1.79435	0	1.79435	0	1.79435	0	1.79435	0	1.79435	0	1.79435	0	1.79435
	1.79839	0	1.79839	0	1.79839	0	1.79839	0	1.79839	0	1.79839	0	1.79839	0	1.79839	0	1.79839	0	1.79839	0	1.79839	0	1.79839	0	1.79839	0	1.79839	0	1.79839	0	1.79839	0	1.79839	0	1.79839	0	1.79839	0	1.79839	0	1.79839	0	1.79839	0	1.79839	0	1.79839	0	1.79839
	1.80243	0	1.80243	0	1.80243	0	1.80243	0	1.80243	0	1.80243	0	1.80243	0	1.80243	0	1.80243	0	1.80243	0	1.80243	0	1.80243	1	1.80243	0	1.80243	0	1.80243	0	1.80243	0	1.80243	0	1.80243	0	1.80243	0	1.80243	0	1.80243	0	1.80243	0	1.80243	0	1.80243	0	1.80243
	1.80649	0	1.80649	0	1.80649	0	1.80649	0	1.80649	0	1.80649	0	1.80649	0	1.80649	0	1.80649	0	1.80649	0	1.80649	0	1.80649	0	1.80649	0	1.80649	0	1.80649	0	1.80649	0	1.80649	0	1.80649	0	1.80649	0	1.80649	0	1.80649	0	1.80649	0	1.80649	0	1.80649	0	1.80649
	1.81056	0	1.81056	0	1.81056	1	1.81056	0	1.81056	0	1.81056	0	1.81056	0	1.81056	0	1.81056	0	1.81056	0	1.81056	0	1.81056	0	1.81056	0	1.81056	0	1.81056	0	1.81056	0	1.81056	0	1.81056	0	1.81056	0	1.81056	0	1.81056	0	1.81056	0	1.81056	0	1.81056	0	1.81056
	1.81463	0	1.81463	0	1.81463	0	1.81463	0	1.81463	0	1.81463	0	1.81463	0	1.81463	0	1.81463	0	1.81463	0	1.81463	0	1.81463	0	1.81463	0	1.81463	0	1.81463	0	1.81463	0	1.81463	0	1.81463	0	1.81463	0	1.81463	0	1.81463	0	1.81463	0	1.81463	0	1.81463	0	1.81463
	1.81872	0	1.81872	0	1.81872	0	1.81872	0	1.81872	0	1.81872	0	1.81872	0	1.81872	0	1.81872	0	1.81872	0	1.81872	0	1.81872	0	1.81872	0	1.81872	0	1.81872	0	1.81872	0	1.81872	0	1.81872	0	1.81872	0	1.81872	0	1.81872	0	1.81872	0	1.81872	0	1.81872	0	1.81872
	1.82281	0	1.82281	0	1.82281	1	1.82281	0	1.82281	0	1.82281	0	1.82281	0	1.82281	0	1.82281	0	1.82281	0	1.82281	0	1.82281	0	1.82281	0	1.82281	0	1.82281	0	1.82281	0	1.82281	0	1.82281	0	1.82281	0	1.82281	0	1.82281	0	1.82281	0	1.82281	0	1.82281	0	1.82281
	1.82692	0	1.82692	0	1.82692	0	1.82692	0	1.82692	0	1.82692	0	1.82692	0	1.82692	0	1.82692	0	1.82692	0	1.82692	0	1.82692	0	1.82692	0	1.82692	0	1.82692	0	1.82692	0	1.82692	0	1.82692	0	1.82692	0	1.82692	0	1.82692	0	1.82692	0	1.82692	0	1.82692	0	1.82692
	1.83103	0	1.83103	0	1.83103	1	1.83103	0	1.83103	0	1.83103	0	1.83103	0	1.83103	0	1.83103	0	1.83103	0	1.83103	0	1.83103	0	1.83103	0	1.83103	0	1.83103	0	1.83103	0	1.83103	0	1.83103	0	1.83103	0	1.83103	0	1.83103	0	1.83103	0	1.83103	0	1.83103	0	1.83103
	1.83515	0	1.83515	0	1.83515	0	1.83515	0	1.83515	0	1.83515	0	1.83515	0	1.83515	0	1.83515	0	1.83515	0	1.83515	0	1.83515	0	1.83515	0	1.83515	0	1.83515	0	1.83515	0	1.83515	0	1.83515	0	1.83515	0	1.83515	0	1.83515	0	1.83515	0	1.83515	0	1.83515	0	1.83515
	1.83928	0	1.83928	0	1.83928	0	1.83928	0	1.83928	0	1.83928	0	1.83928	0	1.83928	0	1.83928	0	1.83928	0	1.83928	0	1.83928	0	1.83928	0	1.83928	0	1.83928	0	1.83928	0	1.83928	0	1.83928	0	1.83928	0	1.83928	0	1.83928	0	1.83928	0	1.83928	0	1.83928	0	1.83928
	1.84342	0	1.84342	0	1.84342	0	1.84342	0	1.84342	0	1.84342	0	1.84342	0	1.84342	0	1.84342	0	1.84342	0	1.84342	0	1.84342	0	1.84342	0	1.84342	0	1.84342	0	1.84342	0	1.84342	0	1.84342	0	1.84342	0	1.84342	0	1.84342	0	1.84342	0	1.84342	0	1.84342	0	1.84342
	1.84757	0	1.84757	0	1.84757	0	1.84757	0	1.84757	0	1.84757	0	1.84757	0	1.84757	0	1.84757	0	1.84757	0	1.84757	0	1.84757	0	1.84757	0	1.84757	0	1.84757	0	1.84757	0	1.84757	0	1.84757	0	1.84757	0	1.84757	0	1.84757	0	1.84757	0	1.84757	0	1.84757	0	1.84757
	1.85173	1	1.85173	0	1.85173	0	1.85173	0	1.85173	0	1.85173	0	1.85173	0	1.85173	0	1.85173	0	1.85173	0	1.85173	0	1.85173	0	1.85173	0	1.85173	0	1.85173	0	1.85173	0	1.85173	0	1.85173	0	1.85173	0	1.85173	0	1.85173	0	1.85173	0	1.85173	0	1.85173	0	1.85173
	1.8559	0	1.8559	0	1.8559	0	1.8559	0	1.8559	0	1.8559	0	1.8559	0	1.8559	0	1.8559	1	1.8559	0	1.8559	0	1.8559	0	1.8559	0	1.8559	0	1.8559	0	1.8559	0	1.8559	0	1.8559	0	1.8559	0	1.8559	0	1.8559	0	1.8559	0	1.8559	0	1.8559	0	1.8559
	1.86008	0	1.86008	0	1.86008	0	1.86008	0	1.86008	0	1.86008	0	1.86008	0	1.86008	0	1.86008	0	1.86008	0	1.86008	0	1.86008	0	1.86008	0	1.86008	0	1.86008	0	1.86008	0	1.86008	0	1.86008	0	1.86008	0	1.86008	0	1.86008	0	1.86008	0	1.86008	0	1.86008	0	1.86008
	1.86427	0	1.86427	0	1.86427	0	1.86427	0	1.86427	0	1.86427	0	1.86427	0	1.86427	0	1.86427	0	1.86427	0	1.86427	0	1.86427	0	1.86427	0	1.86427	0	1.86427	0	1.86427	0	1.86427	0	1.86427	0	1.86427	0	1.86427	0	1.86427	0	1.86427	0	1.86427	0	1.86427	0	1.86427
	1.86846	0	1.86846	0	1.86846	0	1.86846	0	1.86846	0	1.86846	0	1.86846	0	1.86846	0	1.86846	0	1.86846	0	1.86846	0	1.86846	0	1.86846	0	1.86846	0	1.86846	0	1.86846	0	1.86846	0	1.86846	0	1.86846	0	1.86846	0	1.86846	0	1.86846	0	1.86846	0	1.86846	0	1.86846
	1.87267	0	1.87267	0	1.87267	0	1.87267	0	1.87267	0	1.87267	0	1.87267	0	1.87267	0	1.87267	0	1.87267	0	1.87267	0	1.87267	0	1.87267	0	1.87267	0	1.87267	0	1.87267	0	1.87267	0	1.87267	0	1.87267	0	1.87267	0	1.87267	0	1.87267	0	1.87267	0	1.87267	0	1.87267
	1.87688	0	1.87688	0	1.87688	0	1.87688	0	1.87688	0	1.87688	0	1.87688	0	1.87688	0	1.87688	0	1.87688	0	1.87688	0	1.87688	0	1.87688	0	1.87688	0	1.87688	0	1.87688	0	1.87688	0	1.87688	0	1.87688	0	1.87688	0	1.87688	0	1.87688	0	1.87688	0	1.87688	0	1.87688
	1.88111	0	1.88111	0	1.88111	0	1.88111	0	1.88111	0	1.88111	0	1.88111	0	1.88111	0	1.88111	0	1.88111	0	1.88111	0	1.88111	0	1.88111	0	1.88111	0	1.88111	0	1.88111	0	1.88111	0	1.88111	0	1.88111	0	1.88111	0	1.88111	0	1.88111	0	1.88111	0	1.88111	0	1.88111
	1.88534	0	1.88534	0	1.88534	0	1.88534	0	1.88534	0	1.88534	0	1.88534	0	1.88534	0	1.88534	0	1.88534	0	1.88534	0	1.88534	0	1.88534	0	1.88534	0	1.88534	0	1.88534	0	1.88534	0	1.88534	0	1.88534	0	1.88534	0	1.88534	0	1.88534	0	1.88534	0	1.88534	0	1.88534
	1.88959	0	1.88959	0	1.88959	0	1.88959	0	1.88959	0	1.88959	0	1.88959	0	1.88959	0	1.88959	0	1.88959	0	1.88959	0	1.88959	0	1.88959	0	1.88959	0	1.88959	0	1.88959	0	1.88959	0	1.88959	0	1.88959	0	1.88959	0	1.88959	0	1.88959	0	1.88959	0	1.88959	0	1.88959
	1.89384	0	1.89384	0	1.89384	0	1.89384	0	1.89384	0	1.89384	0	1.89384	0	1.89384	0	1.89384	0	1.89384	0	1.89384	0	1.89384	0	1.89384	0	1.89384	0	1.89384	0	1.89384	0	1.89384	0	1.89384	0	1.89384	0	1.89384	0	1.89384	0	1.89384	0	1.89384	0	1.89384	0	1.89384
	1.89811	0	1.89811	0	1.89811	0	1.89811	0	1.89811	0	1.89811	0	1.89811	0	1.89811	0	1.89811	0	1.89811	0	1.89811	0	1.89811	0	1.89811	0	1.89811	0	1.89811	0	1.89811	0	1.89811	0	1.89811	0	1.89811	0	1.89811	0	1.89811	0	1.89811	0	1.89811	0	1.89811	0	1.89811
	1.90238	0	1.90238	0	1.90238	0	1.90238	0	1.90238	0	1.90238	0	1.90238	0	1.90238	0	1.90238	0	1.90238	0	1.90238	0	1.90238	0	1.90238	0	1.90238	0	1.90238	0	1.90238	0	1.90238	0	1.90238	0	1.90238	0	1.90238	0	1.90238	0	1.90238	0	1.90238	0	1.90238	0	1.90238
	1.90666	0	1.90666	0	1.90666	0	1.90666	0	1.90666	0	1.90666	0	1.90666	0	1.90666	0	1.90666	0	1.90666	0	1.90666	0	1.90666	0	1.90666	0	1.90666	0	1.90666	0	1.90666	0	1.90666	0	1.90666	0	1.90666	0	1.90666	0	1.90666	0	1.90666	0	1.90666	0	1.90666	0	1.90666
	1.91095	0	1.91095	0	1.91095	0	1.91095	0	1.91095	0	1.91095	0	1.91095	0	1.91095	0	1.91095	0	1.91095	0	1.91095	0	1.91095	0	1.91095	0	1.91095	0	1.91095	0	1.91095	0	1.91095	0	1.91095	0	1.91095	0	1.91095	0	1.91095	0	1.91095	0	1.91095	0	1.91095	0	1.91095
	1.91525	0	1.91525	0	1.91525	0	1.91525	0	1.91525	0	1.91525	0	1.91525	0	1.91525	0	1.91525	0	1.91525	0	1.91525	0	1.91525	0	1.91525	1	1.91525	0	1.91525	0	1.91525	0	1.91525	0	1.91525	0	1.91525	0	1.91525	0	1.91525	0	1.91525	0	1.91525	0	1.91525	0	1.91525
	1.91957	0	1.91957	0	1.91957	0	1.91957	0	1.91957	0	1.91957	0	1.91957	0	1.91957	0	1.91957	0	1.91957	0	1.91957	0	1.91957	0	1.91957	0	1.91957	0	1.91957	0	1.91957	0	1.91957	0	1.91957	0	1.91957	0	1.91957	0	1.91957	0	1.91957	0	1.91957	0	1.91957	0	1.91957
	1.92389	0	1.92389	0	1.92389	0	1.92389	0	1.92389	0	1.92389	0	1.92389	0	1.92389	0	1.92389	0	1.92389	0	1.92389	0	1.92389	0	1.92389	0	1.92389	0	1.92389	0	1.92389	0	1.92389	0	1.92389	0	1.92389	0	1.92389	0	1.92389	0	1.92389	0	1.92389	0	1.92389	0	1.92389
	1.92822	0	1.92822	0	1.92822	0	1.92822	0	1.92822	0	1.92822	0	1.92822	0	1.92822	0	1.92822	0	1.92822	0	1.92822	0	1.92822	0	1.92822	0	1.92822	0	1.92822	0	1.92822	0	1.92822	0	1.92822	0	1.92822	0	1.92822	0	1.92822	0	1.92822	0	1.92822	0	1.92822	0	1.92822
	1.93256	0	1.93256	0	1.93256	0	1.93256	0	1.93256	0	1.93256	0	1.93256	0	1.93256	0	1.93256	0	1.93256	0	1.93256	0	1.93256	0	1.93256	0	1.93256	0	1.93256	0	1.93256	0	1.93256	0	1.93256	0	1.93256	0	1.93256	0	1.93256	0	1.93256	0	1.93256	0	1.93256	0	1.93256
	1.93691	0	1.93691	0	1.93691	0	1.93691	0	1.93691	0	1.93691	0	1.93691	1	1.93691	0	1.93691	0	1.93691	0	1.93691	0	1.93691	0	1.93691	1	1.93691	0	1.93691	0	1.93691	0	1.93691	0	1.93691	0	1.93691	0	1.93691	0	1.93691	0	1.93691	0	1.93691	0	1.93691	0	1.93691
	1.94127	0	1.94127	0	1.94127	0	1.94127	0	1.94127	0	1.94127	0	1.94127	0	1.94127	0	1.94127	0	1.94127	0	1.94127	0	1.94127	0	1.94127	0	1.94127	0	1.94127	0	1.94127	0	1.94127	0	1.94127	0	1.94127	0	1.94127	0	1.94127	0	1.94127	0	1.94127	0	1.94127	0	1.94127
	1.94564	0	1.94564	0	1.94564	0	1.94564	0	1.94564	0	1.94564	0	1.94564	0	1.94564	0	1.94564	0	1.94564	0	1.94564	0	1.94564	0	1.94564	0	1.94564	0	1.94564	0	1.94564	0	1.94564	0	1.94564	0	1.94564	0	1.94564	0	1.94564	0	1.94564	0	1.94564	0	1.94564	0	1.94564
	1.95002	0	1.95002	0	1.95002	0	1.95002	0	1.95002	0	1.95002	0	1.95002	0	1.95002	0	1.95002	0	1.95002	0	1.95002	0	1.95002	0	1.95002	0	1.95002	0	1.95002	0	1.95002	0	1.95002	0	1.95002	0	1.95002	0	1.95002	0	1.95002	0	1.95002	0	1.95002	0	1.95002	0	1.95002
	1.95441	0	1.95441	0	1.95441	0	1.95441	0	1.95441	0	1.95441	0	1.95441	0	1.95441	0	1.95441	0	1.95441	0	1.95441	0	1.95441	0	1.95441	0	1.95441	0	1.95441	0	1.95441	0	1.95441	0	1.95441	0	1.95441	0	1.95441	0	1.95441	0	1.95441	0	1.95441	0	1.95441	0	1.95441
	1.95881	0	1.95881	0	1.95881	0	1.95881	0	1.95881	1	1.95881	0	1.95881	0	1.95881	0	1.95881	0	1.95881	0	1.95881	0	1.95881	0	1.95881	0	1.95881	0	1.95881	0	1.95881	0	1.95881	0	1.95881	0	1.95881	0	1.95881	0	1.95881	0	1.95881	0	1.95881	0	1.95881	0	1.95881
	1.96322	0	1.96322	0	1.96322	0	1.96322	0	1.96322	0	1.96322	0	1.96322	0	1.96322	0	1.96322	0	1.96322	0	1.96322	0	1.96322	0	1.96322	0	1.96322	0	1.96322	0	1.96322	0	1.96322	0	1.96322	0	1.96322	0	1.96322	0	1.96322	0	1.96322	0	1.96322	0	1.96322	0	1.96322
	1.96764	1	1.96764	0	1.96764	0	1.96764	0	1.96764	0	1.96764	0	1.96764	0	1.96764	0	1.96764	0	1.96764	0	1.96764	0	1.96764	0	1.96764	0	1.96764	0	1.96764	0	1.96764	0	1.96764	0	1.96764	0	1.96764	0	1.96764	0	1.96764	0	1.96764	0	1.96764	0	1.96764	0	1.96764
	1.97207	0	1.97207	0	1.97207	0	1.97207	0	1.97207	0	1.97207	0	1.97207	0	1.97207	0	1.97207	0	1.97207	0	1.97207	1	1.97207	0	1.97207	0	1.97207	0	1.97207	0	1.97207	0	1.97207	0	1.97207	0	1.97207	0	1.97207	0	1.97207	0	1.97207	0	1.97207	0	1.97207	0	1.97207
	1.97651	0	1.97651	0	1.97651	0	1.97651	0	1.97651	0	1.97651	0	1.97651	0	1.97651	0	1.97651	0	1.97651	0	1.97651	0	1.97651	0	1.97651	0	1.97651	0	1.97651	0	1.97651	0	1.97651	0	1.97651	0	1.97651	0	1.97651	0	1.97651	0	1.97651	0	1.97651	0	1.97651	0	1.97651
	1.98096	0	1.98096	0	1.98096	0	1.98096	0	1.98096	0	1.98096	0	1.98096	0	1.98096	0	1.98096	0	1.98096	0	1.98096	0	1.98096	0	1.98096	0	1.98096	0	1.98096	0	1.98096	0	1.98096	0	1.98096	0	1.98096	0	1.98096	0	1.98096	0	1.98096	0	1.98096	0	1.98096	0	1.98096
	1.98542	0	1.98542	0	1.98542	1	1.98542	0	1.98542	0	1.98542	0	1.98542	0	1.98542	0	1.98542	0	1.98542	0	1.98542	0	1.98542	0	1.98542	0	1.98542	0	1.98542	0	1.98542	0	1.98542	0	1.98542	0	1.98542	0	1.98542	0	1.98542	0	1.98542	0	1.98542	0	1.98542	0	1.98542
	1.98989	0	1.98989	0	1.98989	0	1.98989	0	1.98989	0	1.98989	0	1.98989	0	1.98989	0	1.98989	0	1.98989	0	1.98989	0	1.98989	0	1.98989	0	1.98989	0	1.98989	0	1.98989	0	1.98989	0	1.98989	0	1.98989	0	1.98989	0	1.98989	0	1.98989	0	1.98989	0	1.98989	0	1.98989
	1.99437	0	1.99437	0	1.99437	0	1.99437	0	1.99437	0	1.99437	0	1.99437	0	1.99437	0	1.99437	0	1.99437	0	1.99437	0	1.99437	0	1.99437	0	1.99437	0	1.99437	0	1.99437	0	1.99437	0	1.99437	0	1.99437	0	1.99437	0	1.99437	0	1.99437	0	1.99437	0	1.99437	0	1.99437
	1.99885	0	1.99885	0	1.99885	0	1.99885	0	1.99885	0	1.99885	0	1.99885	0	1.99885	0	1.99885	0	1.99885	0	1.99885	0	1.99885	0	1.99885	0	1.99885	0	1.99885	0	1.99885	0	1.99885	0	1.99885	0	1.99885	0	1.99885	0	1.99885	0	1.99885	0	1.99885	0	1.99885	0	1.99885
	2.00335	0	2.00335	0	2.00335	0	2.00335	0	2.00335	0	2.00335	0	2.00335	0	2.00335	0	2.00335	0	2.00335	0	2.00335	0	2.00335	0	2.00335	0	2.00335	0	2.00335	0	2.00335	0	2.00335	0	2.00335	0	2.00335	0	2.00335	0	2.00335	0	2.00335	0	2.00335	0	2.00335	0	2.00335
	2.00786	0	2.00786	0	2.00786	0	2.00786	0	2.00786	0	2.00786	0	2.00786	0	2.00786	0	2.00786	0	2.00786	0	2.00786	0	2.00786	0	2.00786	0	2.00786	0	2.00786	0	2.00786	0	2.00786	0	2.00786	0	2.00786	0	2.00786	0	2.00786	0	2.00786	0	2.00786	0	2.00786	0	2.00786
	2.01238	0	2.01238	0	2.01238	0	2.01238	0	2.01238	0	2.01238	0	2.01238	0	2.01238	0	2.01238	0	2.01238	0	2.01238	0	2.01238	0	2.01238	0	2.01238	0	2.01238	0	2.01238	0	2.01238	0	2.01238	0	2.01238	0	2.01238	0	2.01238	0	2.01238	0	2.01238	0	2.01238	0	2.01238
	2.01691	0	2.01691	0	2.01691	0	2.01691	0	2.01691	1	2.01691	0	2.01691	0	2.01691	0	2.01691	0	2.01691	0	2.01691	0	2.01691	0	2.01691	0	2.01691	0	2.01691	0	2.01691	0	2.01691	0	2.01691	0	2.01691	0	2.01691	0	2.01691	0	2.01691	0	2.01691	0	2.01691	0	2.01691
	2.02145	0	2.02145	0	2.02145	0	2.02145	0	2.02145	0	2.02145	0	2.02145	0	2.02145	0	2.02145	0	2.02145	0	2.02145	0	2.02145	0	2.02145	1	2.02145	0	2.02145	0	2.02145	0	2.02145	0	2.02145	0	2.02145	0	2.02145	0	2.02145	0	2.02145	0	2.02145	0	2.02145	0	2.02145
	2.02601	0	2.02601	0	2.02601	0	2.02601	0	2.02601	0	2.02601	0	2.02601	0	2.02601	0	2.02601	0	2.02601	0	2.02601	0	2.02601	0	2.02601	0	2.02601	0	2.02601	0	2.02601	0	2.02601	0	2.02601	0	2.02601	0	2.02601	0	2.02601	0	2.02601	0	2.02601	0	2.02601	0	2.02601
	2.03057	0	2.03057	0	2.03057	0	2.03057	0	2.03057	0	2.03057	0	2.03057	0	2.03057	0	2.03057	0	2.03057	0	2.03057	0	2.03057	0	2.03057	0	2.03057	0	2.03057	0	2.03057	0	2.03057	0	2.03057	0	2.03057	0	2.03057	0	2.03057	0	2.03057	0	2.03057	0	2.03057	0	2.03057
	2.03514	0	2.03514	0	2.03514	0	2.03514	0	2.03514	0	2.03514	0	2.03514	0	2.03514	0	2.03514	0	2.03514	0	2.03514	0	2.03514	0	2.03514	0	2.03514	0	2.03514	0	2.03514	0	2.03514	0	2.03514	0	2.03514	0	2.03514	0	2.03514	0	2.03514	0	2.03514	0	2.03514	0	2.03514
	2.03972	0	2.03972	0	2.03972	0	2.03972	0	2.03972	1	2.03972	0	2.03972	0	2.03972	0	2.03972	0	2.03972	0	2.03972	0	2.03972	0	2.03972	0	2.03972	0	2.03972	0	2.03972	0	2.03972	0	2.03972	0	2.03972	0	2.03972	0	2.03972	0	2.03972	0	2.03972	0	2.03972	0	2.03972
	2.04431	0	2.04431	0	2.04431	0	2.04431	0	2.04431	0	2.04431	0	2.04431	0	2.04431	0	2.04431	0	2.04431	0	2.04431	0	2.04431	0	2.04431	0	2.04431	1	2.04431	0	2.04431	0	2.04431	0	2.04431	0	2.04431	0	2.04431	0	2.04431	0	2.04431	0	2.04431	0	2.04431	0	2.04431
	2.04891	0	2.04891	0	2.04891	0	2.04891	0	2.04891	0	2.04891	0	2.04891	0	2.04891	0	2.04891	0	2.04891	0	2.04891	0	2.04891	0	2.04891	0	2.04891	0	2.04891	0	2.04891	0	2.04891	0	2.04891	0	2.04891	0	2.04891	0	2.04891	0	2.04891	0	2.04891	0	2.04891	0	2.04891
	2.05353	0	2.05353	0	2.05353	0	2.05353	0	2.05353	0	2.05353	0	2.05353	0	2.05353	0	2.05353	0	2.05353	0	2.05353	0	2.05353	0	2.05353	0	2.05353	0	2.05353	0	2.05353	0	2.05353	0	2.05353	0	2.05353	0	2.05353	0	2.05353	0	2.05353	0	2.05353	1	2.05353	0	2.05353
	2.05815	0	2.05815	0	2.05815	0	2.05815	0	2.05815	0	2.05815	0	2.05815	0	2.05815	0	2.05815	0	2.05815	0	2.05815	0	2.05815	0	2.05815	0	2.05815	0	2.05815	0	2.05815	0	2.05815	0	2.05815	0	2.05815	0	2.05815	0	2.05815	0	2.05815	0	2.05815	0	2.05815	0	2.05815
	2.06278	0	2.06278	0	2.06278	0	2.06278	0	2.06278	0	2.06278	0	2.06278	0	2.06278	0	2.06278	0	2.06278	0	2.06278	0	2.06278	0	2.06278	0	2.06278	0	2.06278	0	2.06278	0	2.06278	0	2.06278	0	2.06278	0	2.06278	0	2.06278	0	2.06278	0	2.06278	0	2.06278	0	2.06278
	2.06742	0	2.06742	0	2.06742	0	2.06742	0	2.06742	0	2.06742	0	2.06742	0	2.06742	0	2.06742	0	2.06742	0	2.06742	0	2.06742	0	2.06742	0	2.06742	0	2.06742	0	2.06742	0	2.06742	0	2.06742	0	2.06742	0	2.06742	0	2.06742	0	2.06742	0	2.06742	0	2.06742	0	2.06742
	2.07208	0	2.07208	0	2.07208	0	2.07208	0	2.07208	0	2.07208	0	2.07208	0	2.07208	0	2.07208	1	2.07208	0	2.07208	0	2.07208	0	2.07208	0	2.07208	0	2.07208	0	2.07208	0	2.07208	0	2.07208	0	2.07208	0	2.07208	0	2.07208	0	2.07208	0	2.07208	0	2.07208	0	2.07208
	2.07674	1	2.07674	0	2.07674	1	2.07674	0	2.07674	0	2.07674	0	2.07674	0	2.07674	0	2.07674	0	2.07674	0	2.07674	0	2.07674	0	2.07674	0	2.07674	0	2.07674	0	2.07674	0	2.07674	0	2.07674	0	2.07674	0	2.07674	0	2.07674	0	2.07674	0	2.07674	0	2.07674	0	2.07674
	2.08142	0	2.08142	0	2.08142	0	2.08142	0	2.08142	0	2.08142	0	2.08142	0	2.08142	0	2.08142	0	2.08142	0	2.08142	0	2.08142	0	2.08142	0	2.08142	0	2.08142	0	2.08142	0	2.08142	0	2.08142	0	2.08142	0	2.08142	0	2.08142	0	2.08142	0	2.08142	0	2.08142	0	2.08142
	2.0861	0	2.0861	0	2.0861	0	2.0861	0	2.0861	0	2.0861	0	2.0861	0	2.0861	0	2.0861	1	2.0861	0	2.0861	0	2.0861	0	2.0861	0	2.0861	0	2.0861	0	2.0861	0	2.0861	0	2.0861	0	2.0861	0	2.0861	0	2.0861	0	2.0861	0	2.0861	0	2.0861	0	2.0861
	2.0908	0	2.0908	0	2.0908	0	2.0908	0	2.0908	0	2.0908	0	2.0908	0	2.0908	0	2.0908	0	2.0908	0	2.0908	0	2.0908	0	2.0908	0	2.0908	0	2.0908	0	2.0908	0	2.0908	0	2.0908	0	2.0908	0	2.0908	0	2.0908	0	2.0908	0	2.0908	0	2.0908	0	2.0908
	2.09551	0	2.09551	0	2.09551	0	2.09551	0	2.09551	0	2.09551	0	2.09551	0	2.09551	0	2.09551	0	2.09551	0	2.09551	0	2.09551	0	2.09551	0	2.09551	0	2.09551	0	2.09551	0	2.09551	0	2.09551	0	2.09551	0	2.09551	0	2.09551	0	2.09551	0	2.09551	0	2.09551	0	2.09551
	2.10022	0	2.10022	0	2.10022	0	2.10022	0	2.10022	0	2.10022	0	2.10022	0	2.10022	0	2.10022	0	2.10022	0	2.10022	0	2.10022	0	2.10022	0	2.10022	0	2.10022	0	2.10022	0	2.10022	0	2.10022	0	2.10022	0	2.10022	0	2.10022	0	2.10022	0	2.10022	0	2.10022	0	2.10022
	2.10495	0	2.10495	0	2.10495	0	2.10495	0	2.10495	0	2.10495	0	2.10495	0	2.10495	0	2.10495	0	2.10495	0	2.10495	0	2.10495	0	2.10495	0	2.10495	0	2.10495	0	2.10495	0	2.10495	0	2.10495	0	2.10495	0	2.10495	0	2.10495	0	2.10495	0	2.10495	0	2.10495	0	2.10495
	2.10969	0	2.10969	0	2.10969	0	2.10969	0	2.10969	0	2.10969	0	2.10969	0	2.10969	0	2.10969	0	2.10969	0	2.10969	1	2.10969	0	2.10969	1	2.10969	0	2.10969	0	2.10969	0	2.10969	0	2.10969	0	2.10969	0	2.10969	0	2.10969	0	2.10969	0	2.10969	0	2.10969	0	2.10969
	2.11444	0	2.11444	0	2.11444	0	2.11444	0	2.11444	0	2.11444	0	2.11444	0	2.11444	0	2.11444	0	2.11444	0	2.11444	0	2.11444	0	2.11444	0	2.11444	0	2.11444	0	2.11444	0	2.11444	0	2.11444	0	2.11444	0	2.11444	0	2.11444	0	2.11444	0	2.11444	0	2.11444	0	2.11444
	2.1192	0	2.1192	0	2.1192	0	2.1192	0	2.1192	0	2.1192	0	2.1192	0	2.1192	0	2.1192	0	2.1192	0	2.1192	0	2.1192	0	2.1192	1	2.1192	0	2.1192	0	2.1192	0	2.1192	0	2.1192	0	2.1192	0	2.1192	0	2.1192	0	2.1192	0	2.1192	0	2.1192	0	2.1192
	2.12397	0	2.12397	0	2.12397	0	2.12397	0	2.12397	0	2.12397	0	2.12397	0	2.12397	0	2.12397	0	2.12397	0	2.12397	0	2.12397	0	2.12397	0	2.12397	0	2.12397	0	2.12397	0	2.12397	0	2.12397	0	2.12397	0	2.12397	0	2.12397	0	2.12397	0	2.12397	0	2.12397	0	2.12397
	2.12875	0	2.12875	0	2.12875	0	2.12875	0	2.12875	0	2.12875	0	2.12875	0	2.12875	0	2.12875	0	2.12875	0	2.12875	0	2.12875	0	2.12875	0	2.12875	0	2.12875	0	2.12875	0	2.12875	0	2.12875	0	2.12875	0	2.12875	0	2.12875	0	2.12875	0	2.12875	0	2.12875	0	2.12875
	2.13354	0	2.13354	0	2.13354	0	2.13354	0	2.13354	0	2.13354	0	2.13354	0	2.13354	0	2.13354	0	2.13354	0	2.13354	0	2.13354	0	2.13354	1	2.13354	0	2.13354	0	2.13354	0	2.13354	0	2.13354	0	2.13354	0	2.13354	0	2.13354	0	2.13354	0	2.13354	0	2.13354	0	2.13354
	2.13835	0	2.13835	0	2.13835	0	2.13835	0	2.13835	0	2.13835	0	2.13835	0	2.13835	0	2.13835	0	2.13835	0	2.13835	0	2.13835	0	2.13835	0	2.13835	0	2.13835	0	2.13835	0	2.13835	0	2.13835	0	2.13835	0	2.13835	0	2.13835	0	2.13835	0	2.13835	0	2.13835	0	2.13835
	2.14316	0	2.14316	0	2.14316	0	2.14316	0	2.14316	1	2.14316	0	2.14316	0	2.14316	0	2.14316	1	2.14316	0	2.14316	0	2.14316	0	2.14316	0	2.14316	0	2.14316	0	2.14316	0	2.14316	0	2.14316	0	2.14316	0	2.14316	0	2.14316	0	2.14316	0	2.14316	0	2.14316	0	2.14316
	2.14799	0	2.14799	0	2.14799	0	2.14799	0	2.14799	0	2.14799	0	2.14799	0	2.14799	0	2.14799	0	2.14799	0	2.14799	0	2.14799	0	2.14799	0	2.14799	0	2.14799	0	2.14799	0	2.14799	0	2.14799	0	2.14799	0	2.14799	0	2.14799	0	2.14799	0	2.14799	0	2.14799	0	2.14799
	2.15282	0	2.15282	0	2.15282	0	2.15282	0	2.15282	0	2.15282	0	2.15282	0	2.15282	0	2.15282	0	2.15282	0	2.15282	0	2.15282	0	2.15282	0	2.15282	0	2.15282	0	2.15282	0	2.15282	0	2.15282	0	2.15282	0	2.15282	0	2.15282	0	2.15282	0	2.15282	0	2.15282	0	2.15282
	2.15767	0	2.15767	0	2.15767	0	2.15767	0	2.15767	1	2.15767	0	2.15767	0	2.15767	0	2.15767	0	2.15767	0	2.15767	0	2.15767	0	2.15767	0	2.15767	0	2.15767	0	2.15767	0	2.15767	0	2.15767	0	2.15767	0	2.15767	0	2.15767	0	2.15767	0	2.15767	0	2.15767	0	2.15767
	2.16252	0	2.16252	0	2.16252	0	2.16252	0	2.16252	0	2.16252	0	2.16252	0	2.16252	0	2.16252	0	2.16252	0	2.16252	0	2.16252	0	2.16252	0	2.16252	0	2.16252	0	2.16252	0	2.16252	0	2.16252	0	2.16252	0	2.16252	0	2.16252	0	2.16252	0	2.16252	0	2.16252	0	2.16252
	2.16739	0	2.16739	0	2.16739	0	2.16739	0	2.16739	0	2.16739	0	2.16739	0	2.16739	0	2.16739	0	2.16739	0	2.16739	0	2.16739	0	2.16739	0	2.16739	0	2.16739	0	2.16739	0	2.16739	0	2.16739	0	2.16739	0	2.16739	0	2.16739	0	2.16739	0	2.16739	0	2.16739	0	2.16739
	2.17227	0	2.17227	0	2.17227	0	2.17227	0	2.17227	0	2.17227	0	2.17227	0	2.17227	0	2.17227	0	2.17227	0	2.17227	0	2.17227	0	2.17227	1	2.17227	0	2.17227	0	2.17227	0	2.17227	0	2.17227	0	2.17227	0	2.17227	0	2.17227	0	2.17227	0	2.17227	0	2.17227	0	2.17227
	2.17716	0	2.17716	0	2.17716	0	2.17716	0	2.17716	0	2.17716	0	2.17716	0	2.17716	0	2.17716	0	2.17716	0	2.17716	0	2.17716	0	2.17716	0	2.17716	0	2.17716	0	2.17716	0	2.17716	0	2.17716	0	2.17716	0	2.17716	0	2.17716	0	2.17716	0	2.17716	0	2.17716	0	2.17716
	2.18206	0	2.18206	0	2.18206	0	2.18206	0	2.18206	0	2.18206	0	2.18206	0	2.18206	0	2.18206	0	2.18206	0	2.18206	0	2.18206	0	2.18206	0	2.18206	0	2.18206	0	2.18206	0	2.18206	0	2.18206	0	2.18206	0	2.18206	0	2.18206	0	2.18206	0	2.18206	0	2.18206	0	2.18206
	2.18697	0	2.18697	0	2.18697	0	2.18697	0	2.18697	0	2.18697	0	2.18697	0	2.18697	0	2.18697	0	2.18697	0	2.18697	0	2.18697	0	2.18697	0	2.18697	0	2.18697	0	2.18697	0	2.18697	0	2.18697	0	2.18697	0	2.18697	0	2.18697	0	2.18697	0	2.18697	0	2.18697	0	2.18697
	2.1919	0	2.1919	0	2.1919	0	2.1919	0	2.1919	0	2.1919	0	2.1919	0	2.1919	0	2.1919	0	2.1919	0	2.1919	0	2.1919	0	2.1919	1	2.1919	1	2.1919	0	2.1919	0	2.1919	0	2.1919	0	2.1919	0	2.1919	0	2.1919	0	2.1919	0	2.1919	0	2.1919	0	2.1919
	2.19683	0	2.19683	0	2.19683	0	2.19683	0	2.19683	0	2.19683	0	2.19683	0	2.19683	0	2.19683	0	2.19683	0	2.19683	1	2.19683	0	2.19683	0	2.19683	0	2.19683	0	2.19683	0	2.19683	0	2.19683	0	2.19683	0	2.19683	0	2.19683	0	2.19683	0	2.19683	0	2.19683	0	2.19683
	2.20178	0	2.20178	0	2.20178	0	2.20178	0	2.20178	0	2.20178	0	2.20178	0	2.20178	0	2.20178	1	2.20178	0	2.20178	0	2.20178	0	2.20178	1	2.20178	0	2.20178	0	2.20178	0	2.20178	1	2.20178	0	2.20178	0	2.20178	0	2.20178	0	2.20178	0	2.20178	0	2.20178	0	2.20178
	2.20673	0	2.20673	0	2.20673	0	2.20673	0	2.20673	0	2.20673	0	2.20673	0	2.20673	0	2.20673	0	2.20673	0	2.20673	0	2.20673	0	2.20673	0	2.20673	0	2.20673	0	2.20673	0	2.20673	0	2.20673	0	2.20673	0	2.20673	0	2.20673	0	2.20673	0	2.20673	0	2.20673	0	2.20673
	2.2117	1	2.2117	0	2.2117	0	2.2117	0	2.2117	0	2.2117	0	2.2117	0	2.2117	0	2.2117	0	2.2117	0	2.2117	0	2.2117	0	2.2117	1	2.2117	0	2.2117	0	2.2117	0	2.2117	0	2.2117	0	2.2117	0	2.2117	0	2.2117	0	2.2117	0	2.2117	0	2.2117	0	2.2117
	2.21668	0	2.21668	0	2.21668	1	2.21668	0	2.21668	0	2.21668	0	2.21668	1	2.21668	0	2.21668	0	2.21668	0	2.21668	0	2.21668	0	2.21668	1	2.21668	0	2.21668	0	2.21668	0	2.21668	0	2.21668	0	2.21668	0	2.21668	0	2.21668	0	2.21668	0	2.21668	0	2.21668	0	2.21668
	2.22167	0	2.22167	0	2.22167	0	2.22167	0	2.22167	0	2.22167	0	2.22167	0	2.22167	0	2.22167	0	2.22167	0	2.22167	0	2.22167	0	2.22167	0	2.22167	0	2.22167	0	2.22167	0	2.22167	0	2.22167	0	2.22167	0	2.22167	0	2.22167	0	2.22167	0	2.22167	0	2.22167	0	2.22167
	2.22667	0	2.22667	0	2.22667	0	2.22667	0	2.22667	0	2.22667	0	2.22667	0	2.22667	0	2.22667	0	2.22667	0	2.22667	0	2.22667	0	2.22667	0	2.22667	0	2.22667	0	2.22667	0	2.22667	0	2.22667	0	2.22667	0	2.22667	0	2.22667	0	2.22667	0	2.22667	0	2.22667	0	2.22667
	2.23168	0	2.23168	0	2.23168	0	2.23168	0	2.23168	0	2.23168	0	2.23168	0	2.23168	0	2.23168	0	2.23168	0	2.23168	0	2.23168	0	2.23168	0	2.23168	0	2.23168	0	2.23168	0	2.23168	0	2.23168	0	2.23168	0	2.23168	0	2.23168	0	2.23168	0	2.23168	0	2.23168	0	2.23168
	2.23671	0	2.23671	0	2.23671	0	2.23671	0	2.23671	0	2.23671	0	2.23671	0	2.23671	0	2.23671	0	2.23671	0	2.23671	0	2.23671	0	2.23671	0	2.23671	0	2.23671	0	2.23671	0	2.23671	0	2.23671	0	2.23671	0	2.23671	0	2.23671	0	2.23671	0	2.23671	0	2.23671	0	2.23671
	2.24174	0	2.24174	0	2.24174	0	2.24174	0	2.24174	0	2.24174	0	2.24174	0	2.24174	0	2.24174	0	2.24174	0	2.24174	0	2.24174	0	2.24174	0	2.24174	0	2.24174	0	2.24174	0	2.24174	0	2.24174	0	2.24174	0	2.24174	0	2.24174	0	2.24174	0	2.24174	0	2.24174	0	2.24174
	2.24679	0	2.24679	0	2.24679	0	2.24679	0	2.24679	0	2.24679	0	2.24679	0	2.24679	0	2.24679	0	2.24679	0	2.24679	0	2.24679	0	2.24679	0	2.24679	0	2.24679	0	2.24679	0	2.24679	0	2.24679	0	2.24679	0	2.24679	0	2.24679	0	2.24679	0	2.24679	0	2.24679	0	2.24679
	2.25185	0	2.25185	0	2.25185	0	2.25185	0	2.25185	0	2.25185	0	2.25185	0	2.25185	0	2.25185	0	2.25185	0	2.25185	0	2.25185	0	2.25185	0	2.25185	0	2.25185	0	2.25185	0	2.25185	0	2.25185	0	2.25185	0	2.25185	0	2.25185	0	2.25185	0	2.25185	0	2.25185	0	2.25185
	2.25692	0	2.25692	0	2.25692	0	2.25692	0	2.25692	0	2.25692	0	2.25692	0	2.25692	0	2.25692	0	2.25692	0	2.25692	1	2.25692	0	2.25692	1	2.25692	0	2.25692	0	2.25692	0	2.25692	0	2.25692	0	2.25692	0	2.25692	0	2.25692	0	2.25692	0	2.25692	0	2.25692	0	2.25692
	2.262	0	2.262	0	2.262	0	2.262	0	2.262	0	2.262	0	2.262	0	2.262	0	2.262	0	2.262	0	2.262	0	2.262	0	2.262	0	2.262	0	2.262	0	2.262	0	2.262	0	2.262	0	2.262	0	2.262	0	2.262	0	2.262	0	2.262	0	2.262	0	2.262
	2.26709	0	2.26709	0	2.26709	0	2.26709	0	2.26709	0	2.26709	0	2.26709	0	2.26709	0	2.26709	0	2.26709	0	2.26709	0	2.26709	0	2.26709	1	2.26709	0	2.26709	0	2.26709	0	2.26709	0	2.26709	0	2.26709	0	2.26709	0	2.26709	0	2.26709	0	2.26709	0	2.26709	0	2.26709
	2.27219	0	2.27219	0	2.27219	0	2.27219	0	2.27219	0	2.27219	0	2.27219	0	2.27219	0	2.27219	0	2.27219	0	2.27219	0	2.27219	0	2.27219	0	2.27219	0	2.27219	0	2.27219	0	2.27219	0	2.27219	0	2.27219	0	2.27219	0	2.27219	0	2.27219	0	2.27219	0	2.27219	0	2.27219
	2.27731	0	2.27731	0	2.27731	0	2.27731	0	2.27731	1	2.27731	0	2.27731	1	2.27731	0	2.27731	0	2.27731	0	2.27731	0	2.27731	0	2.27731	1	2.27731	0	2.27731	0	2.27731	0	2.27731	0	2.27731	0	2.27731	0	2.27731	0	2.27731	0	2.27731	0	2.27731	0	2.27731	0	2.27731
	2.28244	0	2.28244	0	2.28244	0	2.28244	0	2.28244	0	2.28244	0	2.28244	0	2.28244	0	2.28244	0	2.28244	0	2.28244	0	2.28244	0	2.28244	0	2.28244	0	2.28244	0	2.28244	0	2.28244	0	2.28244	0	2.28244	0	2.28244	0	2.28244	0	2.28244	0	2.28244	0	2.28244	0	2.28244
	2.28757	0	2.28757	0	2.28757	0	2.28757	0	2.28757	0	2.28757	0	2.28757	0	2.28757	0	2.28757	0	2.28757	0	2.28757	0	2.28757	0	2.28757	0	2.28757	0	2.28757	0	2.28757	0	2.28757	0	2.28757	0	2.28757	0	2.28757	0	2.28757	0	2.28757	0	2.28757	0	2.28757	0	2.28757
	2.29272	0	2.29272	0	2.29272	0	2.29272	0	2.29272	0	2.29272	0	2.29272	0	2.29272	0	2.29272	0	2.29272	0	2.29272	0	2.29272	0	2.29272	0	2.29272	0	2.29272	0	2.29272	0	2.29272	0	2.29272	0	2.29272	0	2.29272	0	2.29272	0	2.29272	0	2.29272	0	2.29272	0	2.29272
	2.29788	0	2.29788	0	2.29788	0	2.29788	0	2.29788	0	2.29788	0	2.29788	0	2.29788	0	2.29788	0	2.29788	0	2.29788	0	2.29788	0	2.29788	0	2.29788	0	2.29788	0	2.29788	0	2.29788	0	2.29788	0	2.29788	0	2.29788	0	2.29788	0	2.29788	0	2.29788	0	2.29788	0	2.29788
	2.30306	0	2.30306	0	2.30306	0	2.30306	0	2.30306	0	2.30306	0	2.30306	0	2.30306	0	2.30306	0	2.30306	0	2.30306	0	2.30306	0	2.30306	0	2.30306	0	2.30306	0	2.30306	0	2.30306	0	2.30306	0	2.30306	0	2.30306	0	2.30306	0	2.30306	0	2.30306	0	2.30306	0	2.30306
	2.30824	0	2.30824	0	2.30824	0	2.30824	0	2.30824	0	2.30824	0	2.30824	0	2.30824	0	2.30824	0	2.30824	0	2.30824	0	2.30824	1	2.30824	0	2.30824	0	2.30824	0	2.30824	0	2.30824	0	2.30824	0	2.30824	0	2.30824	0	2.30824	0	2.30824	0	2.30824	0	2.30824	0	2.30824
	2.31344	0	2.31344	0	2.31344	0	2.31344	0	2.31344	0	2.31344	0	2.31344	0	2.31344	0	2.31344	0	2.31344	0	2.31344	0	2.31344	0	2.31344	0	2.31344	0	2.31344	0	2.31344	0	2.31344	0	2.31344	0	2.31344	0	2.31344	0	2.31344	0	2.31344	0	2.31344	0	2.31344	0	2.31344
	2.31865	1	2.31865	0	2.31865	0	2.31865	0	2.31865	0	2.31865	0	2.31865	0	2.31865	0	2.31865	0	2.31865	0	2.31865	0	2.31865	0	2.31865	2	2.31865	0	2.31865	0	2.31865	0	2.31865	0	2.31865	0	2.31865	0	2.31865	0	2.31865	0	2.31865	0	2.31865	0	2.31865	1	2.31865
	2.32387	0	2.32387	0	2.32387	1	2.32387	0	2.32387	0	2.32387	0	2.32387	0	2.32387	0	2.32387	0	2.32387	0	2.32387	0	2.32387	0	2.32387	0	2.32387	0	2.32387	0	2.32387	0	2.32387	0	2.32387	0	2.32387	0	2.32387	0	2.32387	0	2.32387	0	2.32387	0	2.32387	0	2.32387
	2.3291	0	2.3291	0	2.3291	0	2.3291	0	2.3291	0	2.3291	0	2.3291	1	2.3291	0	2.3291	0	2.3291	0	2.3291	0	2.3291	0	2.3291	0	2.3291	0	2.3291	0	2.3291	0	2.3291	0	2.3291	0	2.3291	0	2.3291	0	2.3291	0	2.3291	0	2.3291	0	2.3291	0	2.3291
	2.33434	0	2.33434	0	2.33434	0	2.33434	0	2.33434	1	2.33434	0	2.33434	0	2.33434	0	2.33434	0	2.33434	1	2.33434	0	2.33434	0	2.33434	1	2.33434	0	2.33434	0	2.33434	0	2.33434	0	2.33434	0	2.33434	0	2.33434	0	2.33434	0	2.33434	0	2.33434	0	2.33434	0	2.33434
	2.33959	0	2.33959	0	2.33959	0	2.33959	0	2.33959	0	2.33959	0	2.33959	0	2.33959	0	2.33959	0	2.33959	0	2.33959	0	2.33959	0	2.33959	0	2.33959	0	2.33959	0	2.33959	0	2.33959	0	2.33959	0	2.33959	0	2.33959	0	2.33959	0	2.33959	0	2.33959	0	2.33959	0	2.33959
	2.34486	0	2.34486	0	2.34486	0	2.34486	0	2.34486	0	2.34486	0	2.34486	0	2.34486	0	2.34486	0	2.34486	0	2.34486	0	2.34486	0	2.34486	0	2.34486	0	2.34486	0	2.34486	0	2.34486	0	2.34486	0	2.34486	0	2.34486	0	2.34486	0	2.34486	0	2.34486	0	2.34486	0	2.34486
	2.35014	0	2.35014	0	2.35014	0	2.35014	0	2.35014	0	2.35014	0	2.35014	0	2.35014	0	2.35014	0	2.35014	0	2.35014	0	2.35014	0	2.35014	0	2.35014	0	2.35014	0	2.35014	0	2.35014	0	2.35014	0	2.35014	0	2.35014	0	2.35014	0	2.35014	0	2.35014	0	2.35014	0	2.35014
	2.35543	0	2.35543	0	2.35543	0	2.35543	0	2.35543	0	2.35543	0	2.35543	0	2.35543	0	2.35543	0	2.35543	0	2.35543	0	2.35543	0	2.35543	0	2.35543	0	2.35543	0	2.35543	0	2.35543	0	2.35543	0	2.35543	0	2.35543	0	2.35543	0	2.35543	0	2.35543	0	2.35543	0	2.35543
	2.36073	0	2.36073	0	2.36073	0	2.36073	0	2.36073	0	2.36073	0	2.36073	0	2.36073	0	2.36073	0	2.36073	0	2.36073	0	2.36073	0	2.36073	0	2.36073	0	2.36073	0	2.36073	0	2.36073	0	2.36073	0	2.36073	0	2.36073	0	2.36073	0	2.36073	0	2.36073	0	2.36073	0	2.36073
	2.36605	0	2.36605	0	2.36605	0	2.36605	0	2.36605	0	2.36605	0	2.36605	0	2.36605	0	2.36605	0	2.36605	0	2.36605	0	2.36605	0	2.36605	0	2.36605	0	2.36605	0	2.36605	0	2.36605	0	2.36605	0	2.36605	0	2.36605	0	2.36605	0	2.36605	0	2.36605	0	2.36605	0	2.36605
	2.37137	0	2.37137	0	2.37137	0	2.37137	0	2.37137	0	2.37137	0	2.37137	0	2.37137	0	2.37137	0	2.37137	0	2.37137	0	2.37137	0	2.37137	0	2.37137	0	2.37137	0	2.37137	0	2.37137	0	2.37137	0	2.37137	0	2.37137	0	2.37137	0	2.37137	0	2.37137	0	2.37137	0	2.37137
	2.37671	1	2.37671	0	2.37671	0	2.37671	0	2.37671	0	2.37671	0	2.37671	0	2.37671	0	2.37671	0	2.37671	0	2.37671	1	2.37671	0	2.37671	0	2.37671	0	2.37671	0	2.37671	0	2.37671	0	2.37671	0	2.37671	0	2.37671	0	2.37671	0	2.37671	0	2.37671	0	2.37671	0	2.37671
	2.38206	0	2.38206	0	2.38206	0	2.38206	0	2.38206	0	2.38206	0	2.38206	0	2.38206	0	2.38206	0	2.38206	0	2.38206	0	2.38206	0	2.38206	0	2.38206	0	2.38206	0	2.38206	0	2.38206	0	2.38206	0	2.38206	0	2.38206	0	2.38206	0	2.38206	0	2.38206	0	2.38206	0	2.38206
	2.38742	0	2.38742	0	2.38742	0	2.38742	0	2.38742	0	2.38742	0	2.38742	0	2.38742	0	2.38742	0	2.38742	0	2.38742	0	2.38742	0	2.38742	1	2.38742	0	2.38742	0	2.38742	0	2.38742	0	2.38742	0	2.38742	0	2.38742	0	2.38742	0	2.38742	0	2.38742	0	2.38742	0	2.38742
	2.3928	0	2.3928	0	2.3928	1	2.3928	0	2.3928	1	2.3928	0	2.3928	0	2.3928	0	2.3928	0	2.3928	0	2.3928	0	2.3928	0	2.3928	0	2.3928	0	2.3928	0	2.3928	0	2.3928	0	2.3928	0	2.3928	0	2.3928	0	2.3928	0	2.3928	0	2.3928	0	2.3928	0	2.3928
	2.39819	0	2.39819	0	2.39819	0	2.39819	0	2.39819	0	2.39819	0	2.39819	0	2.39819	0	2.39819	0	2.39819	0	2.39819	0	2.39819	0	2.39819	0	2.39819	0	2.39819	0	2.39819	0	2.39819	0	2.39819	0	2.39819	0	2.39819	0	2.39819	0	2.39819	0	2.39819	0	2.39819	0	2.39819
	2.40358	0	2.40358	0	2.40358	0	2.40358	0	2.40358	0	2.40358	0	2.40358	0	2.40358	0	2.40358	0	2.40358	0	2.40358	0	2.40358	0	2.40358	0	2.40358	0	2.40358	0	2.40358	0	2.40358	0	2.40358	0	2.40358	0	2.40358	0	2.40358	0	2.40358	0	2.40358	0	2.40358	0	2.40358
	2.409	0	2.409	0	2.409	0	2.409	0	2.409	0	2.409	0	2.409	0	2.409	0	2.409	0	2.409	0	2.409	0	2.409	0	2.409	0	2.409	0	2.409	0	2.409	0	2.409	0	2.409	0	2.409	0	2.409	0	2.409	0	2.409	0	2.409	0	2.409	0	2.409
	2.41442	1	2.41442	0	2.41442	0	2.41442	0	2.41442	0	2.41442	0	2.41442	0	2.41442	0	2.41442	0	2.41442	0	2.41442	0	2.41442	0	2.41442	1	2.41442	0	2.41442	0	2.41442	0	2.41442	0	2.41442	0	2.41442	0	2.41442	0	2.41442	0	2.41442	0	2.41442	0	2.41442	0	2.41442
	2.41985	0	2.41985	0	2.41985	0	2.41985	0	2.41985	1	2.41985	1	2.41985	0	2.41985	0	2.41985	0	2.41985	0	2.41985	0	2.41985	0	2.41985	1	2.41985	0	2.41985	0	2.41985	0	2.41985	0	2.41985	0	2.41985	0	2.41985	0	2.41985	0	2.41985	0	2.41985	0	2.41985	0	2.41985
	2.4253	0	2.4253	0	2.4253	0	2.4253	0	2.4253	0	2.4253	0	2.4253	0	2.4253	0	2.4253	0	2.4253	0	2.4253	0	2.4253	1	2.4253	0	2.4253	0	2.4253	0	2.4253	0	2.4253	0	2.4253	0	2.4253	0	2.4253	0	2.4253	0	2.4253	0	2.4253	0	2.4253	0	2.4253
	2.43076	0	2.43076	0	2.43076	1	2.43076	0	2.43076	0	2.43076	0	2.43076	0	2.43076	0	2.43076	0	2.43076	0	2.43076	0	2.43076	0	2.43076	0	2.43076	0	2.43076	0	2.43076	0	2.43076	0	2.43076	0	2.43076	0	2.43076	0	2.43076	0	2.43076	0	2.43076	0	2.43076	0	2.43076
	2.43623	1	2.43623	0	2.43623	0	2.43623	0	2.43623	0	2.43623	1	2.43623	0	2.43623	0	2.43623	0	2.43623	0	2.43623	0	2.43623	0	2.43623	0	2.43623	0	2.43623	0	2.43623	0	2.43623	0	2.43623	0	2.43623	0	2.43623	0	2.43623	0	2.43623	0	2.43623	0	2.43623	0	2.43623
	2.44172	0	2.44172	0	2.44172	1	2.44172	0	2.44172	1	2.44172	0	2.44172	0	2.44172	0	2.44172	0	2.44172	0	2.44172	0	2.44172	0	2.44172	0	2.44172	0	2.44172	0	2.44172	0	2.44172	0	2.44172	0	2.44172	0	2.44172	0	2.44172	0	2.44172	0	2.44172	0	2.44172	0	2.44172
	2.44721	0	2.44721	0	2.44721	0	2.44721	0	2.44721	0	2.44721	0	2.44721	0	2.44721	0	2.44721	0	2.44721	0	2.44721	0	2.44721	1	2.44721	0	2.44721	0	2.44721	0	2.44721	0	2.44721	0	2.44721	0	2.44721	0	2.44721	0	2.44721	0	2.44721	0	2.44721	0	2.44721	0	2.44721
	2.45272	0	2.45272	0	2.45272	0	2.45272	0	2.45272	0	2.45272	0	2.45272	1	2.45272	0	2.45272	0	2.45272	0	2.45272	0	2.45272	0	2.45272	0	2.45272	0	2.45272	0	2.45272	0	2.45272	0	2.45272	0	2.45272	0	2.45272	0	2.45272	0	2.45272	0	2.45272	0	2.45272	0	2.45272
	2.45824	0	2.45824	0	2.45824	0	2.45824	0	2.45824	0	2.45824	0	2.45824	0	2.45824	0	2.45824	0	2.45824	0	2.45824	0	2.45824	1	2.45824	0	2.45824	0	2.45824	0	2.45824	0	2.45824	0	2.45824	0	2.45824	0	2.45824	0	2.45824	0	2.45824	0	2.45824	0	2.45824	0	2.45824
	2.46378	0	2.46378	0	2.46378	0	2.46378	0	2.46378	0	2.46378	0	2.46378	0	2.46378	0	2.46378	0	2.46378	0	2.46378	0	2.46378	0	2.46378	0	2.46378	0	2.46378	0	2.46378	0	2.46378	1	2.46378	0	2.46378	0	2.46378	0	2.46378	0	2.46378	0	2.46378	0	2.46378	0	2.46378
	2.46932	1	2.46932	0	2.46932	0	2.46932	0	2.46932	0	2.46932	0	2.46932	1	2.46932	0	2.46932	0	2.46932	0	2.46932	0	2.46932	0	2.46932	0	2.46932	0	2.46932	0	2.46932	0	2.46932	0	2.46932	0	2.46932	0	2.46932	0	2.46932	0	2.46932	0	2.46932	0	2.46932	0	2.46932
	2.47488	0	2.47488	0	2.47488	0	2.47488	0	2.47488	0	2.47488	0	2.47488	0	2.47488	0	2.47488	0	2.47488	0	2.47488	0	2.47488	0	2.47488	1	2.47488	0	2.47488	0	2.47488	0	2.47488	0	2.47488	0	2.47488	0	2.47488	0	2.47488	0	2.47488	0	2.47488	0	2.47488	0	2.47488
	2.48045	0	2.48045	0	2.48045	0	2.48045	0	2.48045	0	2.48045	0	2.48045	0	2.48045	0	2.48045	0	2.48045	0	2.48045	0	2.48045	0	2.48045	0	2.48045	0	2.48045	0	2.48045	0	2.48045	0	2.48045	0	2.48045	0	2.48045	0	2.48045	0	2.48045	0	2.48045	0	2.48045	0	2.48045
	2.48604	1	2.48604	0	2.48604	0	2.48604	0	2.48604	0	2.48604	0	2.48604	0	2.48604	0	2.48604	0	2.48604	0	2.48604	0	2.48604	0	2.48604	0	2.48604	0	2.48604	0	2.48604	0	2.48604	0	2.48604	0	2.48604	0	2.48604	0	2.48604	0	2.48604	0	2.48604	0	2.48604	0	2.48604
	2.49163	0	2.49163	0	2.49163	0	2.49163	0	2.49163	0	2.49163	0	2.49163	0	2.49163	0	2.49163	0	2.49163	0	2.49163	0	2.49163	0	2.49163	0	2.49163	0	2.49163	0	2.49163	0	2.49163	0	2.49163	0	2.49163	0	2.49163	0	2.49163	0	2.49163	0	2.49163	0	2.49163	0	2.49163
	2.49724	0	2.49724	0	2.49724	0	2.49724	0	2.49724	0	2.49724	0	2.49724	0	2.49724	0	2.49724	1	2.49724	0	2.49724	0	2.49724	0	2.49724	0	2.49724	0	2.49724	0	2.49724	0	2.49724	0	2.49724	0	2.49724	0	2.49724	1	2.49724	0	2.49724	0	2.49724	0	2.49724	0	2.49724
	2.50287	0	2.50287	0	2.50287	0	2.50287	0	2.50287	0	2.50287	0	2.50287	0	2.50287	0	2.50287	0	2.50287	0	2.50287	0	2.50287	0	2.50287	0	2.50287	0	2.50287	0	2.50287	0	2.50287	0	2.50287	1	2.50287	0	2.50287	0	2.50287	0	2.50287	0	2.50287	0	2.50287	0	2.50287
	2.5085	0	2.5085	0	2.5085	0	2.5085	0	2.5085	0	2.5085	0	2.5085	0	2.5085	0	2.5085	0	2.5085	0	2.5085	0	2.5085	0	2.5085	0	2.5085	0	2.5085	0	2.5085	0	2.5085	0	2.5085	0	2.5085	0	2.5085	0	2.5085	0	2.5085	0	2.5085	0	2.5085	0	2.5085
	2.51415	0	2.51415	0	2.51415	0	2.51415	0	2.51415	0	2.51415	0	2.51415	0	2.51415	0	2.51415	0	2.51415	0	2.51415	0	2.51415	0	2.51415	0	2.51415	0	2.51415	0	2.51415	0	2.51415	0	2.51415	0	2.51415	0	2.51415	0	2.51415	0	2.51415	0	2.51415	0	2.51415	0	2.51415
	2.51981	1	2.51981	0	2.51981	0	2.51981	0	2.51981	0	2.51981	0	2.51981	0	2.51981	0	2.51981	0	2.51981	0	2.51981	0	2.51981	0	2.51981	1	2.51981	0	2.51981	0	2.51981	0	2.51981	0	2.51981	0	2.51981	0	2.51981	0	2.51981	0	2.51981	0	2.51981	0	2.51981	0	2.51981
	2.52548	0	2.52548	0	2.52548	0	2.52548	0	2.52548	0	2.52548	0	2.52548	0	2.52548	0	2.52548	0	2.52548	0	2.52548	0	2.52548	0	2.52548	0	2.52548	0	2.52548	0	2.52548	0	2.52548	0	2.52548	0	2.52548	0	2.52548	0	2.52548	0	2.52548	0	2.52548	0	2.52548	0	2.52548
	2.53116	0	2.53116	0	2.53116	1	2.53116	0	2.53116	0	2.53116	0	2.53116	0	2.53116	0	2.53116	0	2.53116	0	2.53116	0	2.53116	0	2.53116	0	2.53116	0	2.53116	0	2.53116	0	2.53116	0	2.53116	0	2.53116	0	2.53116	0	2.53116	0	2.53116	0	2.53116	0	2.53116	0	2.53116
	2.53686	0	2.53686	0	2.53686	0	2.53686	0	2.53686	0	2.53686	0	2.53686	0	2.53686	0	2.53686	0	2.53686	0	2.53686	0	2.53686	0	2.53686	0	2.53686	0	2.53686	0	2.53686	0	2.53686	0	2.53686	0	2.53686	0	2.53686	0	2.53686	0	2.53686	0	2.53686	0	2.53686	0	2.53686
	2.54257	0	2.54257	0	2.54257	0	2.54257	0	2.54257	0	2.54257	0	2.54257	0	2.54257	0	2.54257	0	2.54257	0	2.54257	0	2.54257	0	2.54257	0	2.54257	0	2.54257	0	2.54257	0	2.54257	0	2.54257	0	2.54257	0	2.54257	1	2.54257	0	2.54257	0	2.54257	0	2.54257	0	2.54257
	2.5483	1	2.5483	0	2.5483	1	2.5483	0	2.5483	0	2.5483	0	2.5483	1	2.5483	0	2.5483	1	2.5483	0	2.5483	0	2.5483	0	2.5483	0	2.5483	0	2.5483	0	2.5483	0	2.5483	0	2.5483	0	2.5483	0	2.5483	0	2.5483	0	2.5483	0	2.5483	0	2.5483	0	2.5483
	2.55403	0	2.55403	0	2.55403	0	2.55403	0	2.55403	0	2.55403	0	2.55403	0	2.55403	0	2.55403	1	2.55403	0	2.55403	0	2.55403	0	2.55403	1	2.55403	0	2.55403	0	2.55403	0	2.55403	0	2.55403	0	2.55403	0	2.55403	0	2.55403	0	2.55403	0	2.55403	0	2.55403	0	2.55403
	2.55978	0	2.55978	0	2.55978	1	2.55978	0	2.55978	0	2.55978	0	2.55978	0	2.55978	0	2.55978	0	2.55978	0	2.55978	0	2.55978	0	2.55978	1	2.55978	0	2.55978	0	2.55978	0	2.55978	0	2.55978	0	2.55978	0	2.55978	0	2.55978	0	2.55978	0	2.55978	0	2.55978	0	2.55978
	2.56555	0	2.56555	0	2.56555	1	2.56555	0	2.56555	0	2.56555	0	2.56555	0	2.56555	0	2.56555	0	2.56555	0	2.56555	0	2.56555	0	2.56555	2	2.56555	0	2.56555	0	2.56555	0	2.56555	0	2.56555	0	2.56555	0	2.56555	0	2.56555	0	2.56555	0	2.56555	0	2.56555	0	2.56555
	2.57132	0	2.57132	0	2.57132	0	2.57132	0	2.57132	0	2.57132	0	2.57132	0	2.57132	0	2.57132	0	2.57132	0	2.57132	0	2.57132	0	2.57132	0	2.57132	0	2.57132	0	2.57132	0	2.57132	0	2.57132	0	2.57132	0	2.57132	0	2.57132	0	2.57132	0	2.57132	0	2.57132	0	2.57132
	2.57711	0	2.57711	0	2.57711	1	2.57711	0	2.57711	0	2.57711	0	2.57711	0	2.57711	0	2.57711	0	2.57711	0	2.57711	1	2.57711	0	2.57711	0	2.57711	0	2.57711	0	2.57711	0	2.57711	0	2.57711	0	2.57711	0	2.57711	0	2.57711	0	2.57711	0	2.57711	0	2.57711	0	2.57711
	2.58291	0	2.58291	0	2.58291	0	2.58291	0	2.58291	0	2.58291	0	2.58291	0	2.58291	0	2.58291	0	2.58291	0	2.58291	0	2.58291	0	2.58291	0	2.58291	0	2.58291	0	2.58291	0	2.58291	1	2.58291	0	2.58291	0	2.58291	0	2.58291	0	2.58291	0	2.58291	0	2.58291	0	2.58291
	2.58873	0	2.58873	0	2.58873	0	2.58873	0	2.58873	0	2.58873	0	2.58873	1	2.58873	0	2.58873	0	2.58873	0	2.58873	1	2.58873	0	2.58873	0	2.58873	0	2.58873	0	2.58873	0	2.58873	0	2.58873	0	2.58873	0	2.58873	1	2.58873	0	2.58873	0	2.58873	0	2.58873	0	2.58873
	2.59455	0	2.59455	0	2.59455	0	2.59455	0	2.59455	0	2.59455	0	2.59455	0	2.59455	0	2.59455	0	2.59455	0	2.59455	0	2.59455	0	2.59455	0	2.59455	0	2.59455	0	2.59455	0	2.59455	0	2.59455	0	2.59455	0	2.59455	0	2.59455	0	2.59455	0	2.59455	0	2.59455	0	2.59455
	2.60039	1	2.60039	0	2.60039	0	2.60039	0	2.60039	0	2.60039	0	2.60039	0	2.60039	0	2.60039	0	2.60039	0	2.60039	0	2.60039	0	2.60039	0	2.60039	0	2.60039	0	2.60039	0	2.60039	0	2.60039	0	2.60039	0	2.60039	0	2.60039	0	2.60039	0	2.60039	0	2.60039	1	2.60039
	2.60625	0	2.60625	0	2.60625	0	2.60625	0	2.60625	0	2.60625	0	2.60625	0	2.60625	0	2.60625	0	2.60625	0	2.60625	0	2.60625	0	2.60625	0	2.60625	0	2.60625	0	2.60625	0	2.60625	0	2.60625	0	2.60625	0	2.60625	0	2.60625	0	2.60625	0	2.60625	0	2.60625	0	2.60625
	2.61211	0	2.61211	0	2.61211	0	2.61211	0	2.61211	0	2.61211	0	2.61211	0	2.61211	0	2.61211	1	2.61211	0	2.61211	0	2.61211	0	2.61211	1	2.61211	0	2.61211	0	2.61211	0	2.61211	0	2.61211	0	2.61211	0	2.61211	0	2.61211	0	2.61211	0	2.61211	0	2.61211	0	2.61211
	2.61799	0	2.61799	0	2.61799	0	2.61799	0	2.61799	0	2.61799	0	2.61799	0	2.61799	0	2.61799	0	2.61799	0	2.61799	0	2.61799	0	2.61799	1	2.61799	0	2.61799	0	2.61799	0	2.61799	0	2.61799	0	2.61799	0	2.61799	0	2.61799	0	2.61799	0	2.61799	0	2.61799	0	2.61799
	2.62389	0	2.62389	0	2.62389	0	2.62389	0	2.62389	0	2.62389	0	2.62389	0	2.62389	0	2.62389	0	2.62389	0	2.62389	0	2.62389	0	2.62389	1	2.62389	0	2.62389	0	2.62389	0	2.62389	0	2.62389	0	2.62389	0	2.62389	0	2.62389	0	2.62389	0	2.62389	0	2.62389	0	2.62389
	2.62979	0	2.62979	0	2.62979	0	2.62979	0	2.62979	0	2.62979	0	2.62979	0	2.62979	0	2.62979	0	2.62979	0	2.62979	0	2.62979	0	2.62979	0	2.62979	0	2.62979	0	2.62979	0	2.62979	0	2.62979	0	2.62979	0	2.62979	1	2.62979	0	2.62979	0	2.62979	0	2.62979	0	2.62979
	2.63571	1	2.63571	0	2.63571	0	2.63571	0	2.63571	0	2.63571	0	2.63571	0	2.63571	0	2.63571	0	2.63571	0	2.63571	0	2.63571	0	2.63571	2	2.63571	0	2.63571	0	2.63571	0	2.63571	0	2.63571	0	2.63571	0	2.63571	0	2.63571	0	2.63571	0	2.63571	0	2.63571	0	2.63571
	2.64165	0	2.64165	0	2.64165	0	2.64165	0	2.64165	0	2.64165	0	2.64165	0	2.64165	0	2.64165	0	2.64165	0	2.64165	0	2.64165	0	2.64165	0	2.64165	0	2.64165	0	2.64165	0	2.64165	0	2.64165	0	2.64165	0	2.64165	0	2.64165	0	2.64165	0	2.64165	0	2.64165	0	2.64165
	2.6476	0	2.6476	0	2.6476	1	2.6476	0	2.6476	0	2.6476	0	2.6476	0	2.6476	0	2.6476	0	2.6476	0	2.6476	0	2.6476	0	2.6476	0	2.6476	0	2.6476	0	2.6476	0	2.6476	0	2.6476	0	2.6476	0	2.6476	0	2.6476	0	2.6476	0	2.6476	0	2.6476	0	2.6476
	2.65356	0	2.65356	0	2.65356	0	2.65356	0	2.65356	1	2.65356	0	2.65356	0	2.65356	0	2.65356	0	2.65356	0	2.65356	0	2.65356	0	2.65356	0	2.65356	0	2.65356	0	2.65356	0	2.65356	0	2.65356	0	2.65356	0	2.65356	0	2.65356	0	2.65356	0	2.65356	0	2.65356	0	2.65356
	2.65953	0	2.65953	0	2.65953	0	2.65953	0	2.65953	0	2.65953	0	2.65953	0	2.65953	0	2.65953	0	2.65953	0	2.65953	0	2.65953	0	2.65953	1	2.65953	0	2.65953	0	2.65953	0	2.65953	0	2.65953	1	2.65953	0	2.65953	0	2.65953	0	2.65953	0	2.65953	0	2.65953	0	2.65953
	2.66552	0	2.66552	0	2.66552	0	2.66552	0	2.66552	0	2.66552	0	2.66552	0	2.66552	0	2.66552	0	2.66552	0	2.66552	0	2.66552	0	2.66552	0	2.66552	0	2.66552	0	2.66552	0	2.66552	0	2.66552	0	2.66552	0	2.66552	0	2.66552	0	2.66552	0	2.66552	0	2.66552	0	2.66552
	2.67152	0	2.67152	0	2.67152	0	2.67152	0	2.67152	0	2.67152	0	2.67152	0	2.67152	0	2.67152	0	2.67152	0	2.67152	0	2.67152	0	2.67152	0	2.67152	1	2.67152	0	2.67152	0	2.67152	0	2.67152	0	2.67152	0	2.67152	0	2.67152	0	2.67152	0	2.67152	0	2.67152	0	2.67152
	2.67753	0	2.67753	0	2.67753	1	2.67753	0	2.67753	0	2.67753	0	2.67753	0	2.67753	0	2.67753	0	2.67753	0	2.67753	0	2.67753	0	2.67753	1	2.67753	0	2.67753	0	2.67753	0	2.67753	1	2.67753	0	2.67753	0	2.67753	0	2.67753	0	2.67753	0	2.67753	0	2.67753	0	2.67753
	2.68356	1	2.68356	0	2.68356	0	2.68356	0	2.68356	0	2.68356	0	2.68356	0	2.68356	0	2.68356	0	2.68356	0	2.68356	0	2.68356	1	2.68356	0	2.68356	0	2.68356	0	2.68356	0	2.68356	0	2.68356	0	2.68356	0	2.68356	1	2.68356	0	2.68356	0	2.68356	0	2.68356	0	2.68356
	2.6896	0	2.6896	0	2.6896	0	2.6896	0	2.6896	1	2.6896	0	2.6896	0	2.6896	0	2.6896	0	2.6896	0	2.6896	0	2.6896	0	2.6896	0	2.6896	0	2.6896	0	2.6896	0	2.6896	0	2.6896	0	2.6896	0	2.6896	0	2.6896	0	2.6896	0	2.6896	0	2.6896	0	2.6896
	2.69565	1	2.69565	0	2.69565	2	2.69565	0	2.69565	0	2.69565	0	2.69565	0	2.69565	0	2.69565	0	2.69565	0	2.69565	0	2.69565	0	2.69565	1	2.69565	0	2.69565	0	2.69565	0	2.69565	0	2.69565	0	2.69565	0	2.69565	0	2.69565	0	2.69565	0	2.69565	0	2.69565	0	2.69565
	2.70172	0	2.70172	0	2.70172	0	2.70172	0	2.70172	0	2.70172	0	2.70172	0	2.70172	0	2.70172	0	2.70172	0	2.70172	0	2.70172	0	2.70172	0	2.70172	0	2.70172	0	2.70172	0	2.70172	0	2.70172	0	2.70172	0	2.70172	0	2.70172	0	2.70172	0	2.70172	0	2.70172	0	2.70172
	2.7078	0	2.7078	0	2.7078	0	2.7078	0	2.7078	0	2.7078	0	2.7078	0	2.7078	0	2.7078	0	2.7078	0	2.7078	0	2.7078	0	2.7078	0	2.7078	0	2.7078	0	2.7078	0	2.7078	0	2.7078	0	2.7078	0	2.7078	0	2.7078	0	2.7078	0	2.7078	0	2.7078	0	2.7078
	2.7139	0	2.7139	0	2.7139	0	2.7139	0	2.7139	0	2.7139	0	2.7139	0	2.7139	0	2.7139	0	2.7139	0	2.7139	0	2.7139	0	2.7139	1	2.7139	0	2.7139	0	2.7139	0	2.7139	0	2.7139	0	2.7139	0	2.7139	1	2.7139	0	2.7139	0	2.7139	0	2.7139	0	2.7139
	2.72001	0	2.72001	0	2.72001	1	2.72001	0	2.72001	1	2.72001	0	2.72001	0	2.72001	0	2.72001	0	2.72001	0	2.72001	0	2.72001	0	2.72001	1	2.72001	0	2.72001	0	2.72001	0	2.72001	0	2.72001	0	2.72001	0	2.72001	0	2.72001	0	2.72001	0	2.72001	0	2.72001	0	2.72001
	2.72613	0	2.72613	0	2.72613	0	2.72613	0	2.72613	1	2.72613	0	2.72613	0	2.72613	0	2.72613	0	2.72613	0	2.72613	0	2.72613	0	2.72613	0	2.72613	0	2.72613	0	2.72613	0	2.72613	0	2.72613	0	2.72613	0	2.72613	0	2.72613	0	2.72613	0	2.72613	0	2.72613	0	2.72613
	2.73227	0	2.73227	0	2.73227	1	2.73227	0	2.73227	0	2.73227	0	2.73227	0	2.73227	0	2.73227	0	2.73227	0	2.73227	0	2.73227	0	2.73227	1	2.73227	0	2.73227	0	2.73227	0	2.73227	0	2.73227	0	2.73227	0	2.73227	0	2.73227	0	2.73227	0	2.73227	0	2.73227	0	2.73227
	2.73842	0	2.73842	0	2.73842	1	2.73842	0	2.73842	0	2.73842	0	2.73842	0	2.73842	0	2.73842	0	2.73842	0	2.73842	0	2.73842	1	2.73842	1	2.73842	0	2.73842	0	2.73842	0	2.73842	0	2.73842	0	2.73842	0	2.73842	0	2.73842	0	2.73842	0	2.73842	0	2.73842	1	2.73842
	2.74458	1	2.74458	0	2.74458	0	2.74458	0	2.74458	0	2.74458	0	2.74458	1	2.74458	0	2.74458	0	2.74458	1	2.74458	0	2.74458	0	2.74458	0	2.74458	0	2.74458	0	2.74458	0	2.74458	0	2.74458	0	2.74458	0	2.74458	0	2.74458	0	2.74458	0	2.74458	0	2.74458	0	2.74458
	2.75076	0	2.75076	0	2.75076	0	2.75076	0	2.75076	0	2.75076	0	2.75076	0	2.75076	0	2.75076	0	2.75076	0	2.75076	0	2.75076	0	2.75076	0	2.75076	0	2.75076	0	2.75076	0	2.75076	0	2.75076	0	2.75076	0	2.75076	0	2.75076	0	2.75076	0	2.75076	0	2.75076	0	2.75076
	2.75696	0	2.75696	0	2.75696	1	2.75696	0	2.75696	0	2.75696	0	2.75696	1	2.75696	0	2.75696	0	2.75696	0	2.75696	0	2.75696	0	2.75696	0	2.75696	0	2.75696	0	2.75696	0	2.75696	0	2.75696	0	2.75696	0	2.75696	0	2.75696	0	2.75696	0	2.75696	1	2.75696	0	2.75696
	2.76316	0	2.76316	0	2.76316	3	2.76316	0	2.76316	0	2.76316	0	2.76316	0	2.76316	0	2.76316	0	2.76316	0	2.76316	0	2.76316	0	2.76316	1	2.76316	0	2.76316	0	2.76316	0	2.76316	1	2.76316	0	2.76316	0	2.76316	0	2.76316	0	2.76316	0	2.76316	0	2.76316	0	2.76316
	2.76938	0	2.76938	0	2.76938	0	2.76938	0	2.76938	0	2.76938	0	2.76938	0	2.76938	0	2.76938	0	2.76938	0	2.76938	0	2.76938	0	2.76938	1	2.76938	0	2.76938	0	2.76938	0	2.76938	0	2.76938	0	2.76938	0	2.76938	0	2.76938	0	2.76938	0	2.76938	0	2.76938	0	2.76938
	2.77562	0	2.77562	0	2.77562	0	2.77562	0	2.77562	0	2.77562	0	2.77562	0	2.77562	0	2.77562	0	2.77562	0	2.77562	0	2.77562	0	2.77562	2	2.77562	0	2.77562	0	2.77562	0	2.77562	0	2.77562	0	2.77562	0	2.77562	0	2.77562	0	2.77562	0	2.77562	0	2.77562	0	2.77562
	2.78186	0	2.78186	0	2.78186	0	2.78186	0	2.78186	0	2.78186	0	2.78186	1	2.78186	0	2.78186	1	2.78186	0	2.78186	0	2.78186	0	2.78186	0	2.78186	0	2.78186	0	2.78186	0	2.78186	0	2.78186	0	2.78186	0	2.78186	0	2.78186	0	2.78186	0	2.78186	0	2.78186	0	2.78186
	2.78813	0	2.78813	0	2.78813	0	2.78813	0	2.78813	0	2.78813	0	2.78813	0	2.78813	0	2.78813	0	2.78813	0	2.78813	0	2.78813	0	2.78813	0	2.78813	0	2.78813	0	2.78813	0	2.78813	0	2.78813	0	2.78813	0	2.78813	0	2.78813	0	2.78813	0	2.78813	0	2.78813	1	2.78813
	2.7944	0	2.7944	0	2.7944	0	2.7944	0	2.7944	0	2.7944	0	2.7944	0	2.7944	0	2.7944	0	2.7944	0	2.7944	0	2.7944	0	2.7944	0	2.7944	0	2.7944	0	2.7944	0	2.7944	0	2.7944	1	2.7944	0	2.7944	0	2.7944	0	2.7944	0	2.7944	0	2.7944	0	2.7944
	2.80069	0	2.80069	0	2.80069	0	2.80069	0	2.80069	0	2.80069	0	2.80069	0	2.80069	0	2.80069	0	2.80069	0	2.80069	0	2.80069	0	2.80069	0	2.80069	0	2.80069	0	2.80069	0	2.80069	0	2.80069	1	2.80069	0	2.80069	0	2.80069	0	2.80069	0	2.80069	0	2.80069	0	2.80069
	2.807	1	2.807	0	2.807	0	2.807	0	2.807	1	2.807	0	2.807	0	2.807	0	2.807	0	2.807	0	2.807	0	2.807	0	2.807	0	2.807	0	2.807	0	2.807	0	2.807	0	2.807	0	2.807	0	2.807	0	2.807	0	2.807	0	2.807	0	2.807	1	2.807
	2.81332	0	2.81332	0	2.81332	1	2.81332	0	2.81332	0	2.81332	0	2.81332	0	2.81332	0	2.81332	0	2.81332	0	2.81332	0	2.81332	0	2.81332	1	2.81332	0	2.81332	0	2.81332	0	2.81332	0	2.81332	0	2.81332	0	2.81332	0	2.81332	0	2.81332	0	2.81332	0	2.81332	0	2.81332
	2.81965	0	2.81965	0	2.81965	1	2.81965	0	2.81965	0	2.81965	0	2.81965	0	2.81965	0	2.81965	0	2.81965	0	2.81965	0	2.81965	0	2.81965	1	2.81965	0	2.81965	0	2.81965	0	2.81965	0	2.81965	0	2.81965	0	2.81965	0	2.81965	0	2.81965	0	2.81965	0	2.81965	0	2.81965
	2.826	0	2.826	0	2.826	0	2.826	0	2.826	0	2.826	0	2.826	1	2.826	0	2.826	0	2.826	0	2.826	0	2.826	0	2.826	0	2.826	0	2.826	0	2.826	1	2.826	1	2.826	0	2.826	0	2.826	0	2.826	0	2.826	0	2.826	0	2.826	0	2.826
	2.83236	0	2.83236	0	2.83236	2	2.83236	0	2.83236	0	2.83236	0	2.83236	0	2.83236	0	2.83236	0	2.83236	0	2.83236	0	2.83236	0	2.83236	1	2.83236	0	2.83236	0	2.83236	0	2.83236	0	2.83236	0	2.83236	0	2.83236	0	2.83236	0	2.83236	0	2.83236	0	2.83236	0	2.83236
	2.83874	0	2.83874	0	2.83874	0	2.83874	0	2.83874	0	2.83874	0	2.83874	0	2.83874	0	2.83874	0	2.83874	0	2.83874	0	2.83874	0	2.83874	1	2.83874	0	2.83874	0	2.83874	0	2.83874	0	2.83874	0	2.83874	0	2.83874	0	2.83874	0	2.83874	0	2.83874	0	2.83874	0	2.83874
	2.84513	0	2.84513	0	2.84513	0	2.84513	0	2.84513	0	2.84513	0	2.84513	0	2.84513	0	2.84513	0	2.84513	0	2.84513	0	2.84513	0	2.84513	0	2.84513	0	2.84513	0	2.84513	0	2.84513	1	2.84513	1	2.84513	0	2.84513	0	2.84513	0	2.84513	0	2.84513	0	2.84513	0	2.84513
	2.85153	0	2.85153	0	2.85153	1	2.85153	0	2.85153	0	2.85153	0	2.85153	0	2.85153	0	2.85153	0	2.85153	0	2.85153	0	2.85153	0	2.85153	0	2.85153	0	2.85153	0	2.85153	0	2.85153	0	2.85153	0	2.85153	0	2.85153	0	2.85153	0	2.85153	0	2.85153	0	2.85153	0	2.85153
	2.85795	0	2.85795	0	2.85795	0	2.85795	0	2.85795	1	2.85795	0	2.85795	0	2.85795	0	2.85795	0	2.85795	0	2.85795	0	2.85795	0	2.85795	0	2.85795	0	2.85795	0	2.85795	0	2.85795	0	2.85795	0	2.85795	0	2.85795	2	2.85795	0	2.85795	0	2.85795	0	2.85795	0	2.85795
	2.86438	0	2.86438	0	2.86438	0	2.86438	0	2.86438	0	2.86438	0	2.86438	0	2.86438	0	2.86438	0	2.86438	0	2.86438	0	2.86438	0	2.86438	1	2.86438	0	2.86438	0	2.86438	0	2.86438	0	2.86438	0	2.86438	0	2.86438	0	2.86438	0	2.86438	0	2.86438	0	2.86438	0	2.86438
	2.87083	0	2.87083	0	2.87083	0	2.87083	0	2.87083	0	2.87083	0	2.87083	1	2.87083	0	2.87083	0	2.87083	0	2.87083	0	2.87083	0	2.87083	0	2.87083	0	2.87083	0	2.87083	0	2.87083	0	2.87083	1	2.87083	0	2.87083	1	2.87083	0	2.87083	0	2.87083	0	2.87083	0	2.87083
	2.87729	1	2.87729	0	2.87729	0	2.87729	1	2.87729	1	2.87729	0	2.87729	0	2.87729	0	2.87729	0	2.87729	0	2.87729	0	2.87729	0	2.87729	0	2.87729	0	2.87729	0	2.87729	0	2.87729	1	2.87729	1	2.87729	0	2.87729	2	2.87729	0	2.87729	0	2.87729	0	2.87729	0	2.87729
	2.88377	0	2.88377	0	2.88377	0	2.88377	0	2.88377	0	2.88377	0	2.88377	0	2.88377	0	2.88377	0	2.88377	0	2.88377	0	2.88377	0	2.88377	0	2.88377	0	2.88377	0	2.88377	0	2.88377	0	2.88377	0	2.88377	0	2.88377	0	2.88377	1	2.88377	0	2.88377	0	2.88377	0	2.88377
	2.89026	0	2.89026	0	2.89026	0	2.89026	0	2.89026	0	2.89026	0	2.89026	0	2.89026	0	2.89026	0	2.89026	0	2.89026	0	2.89026	0	2.89026	1	2.89026	0	2.89026	0	2.89026	0	2.89026	1	2.89026	0	2.89026	0	2.89026	1	2.89026	0	2.89026	0	2.89026	0	2.89026	0	2.89026
	2.89677	1	2.89677	0	2.89677	0	2.89677	0	2.89677	0	2.89677	0	2.89677	1	2.89677	0	2.89677	0	2.89677	0	2.89677	0	2.89677	0	2.89677	0	2.89677	0	2.89677	0	2.89677	0	2.89677	0	2.89677	0	2.89677	0	2.89677	0	2.89677	0	2.89677	0	2.89677	0	2.89677	0	2.89677
	2.90329	0	2.90329	0	2.90329	0	2.90329	0	2.90329	0	2.90329	0	2.90329	0	2.90329	0	2.90329	0	2.90329	0	2.90329	0	2.90329	0	2.90329	0	2.90329	0	2.90329	0	2.90329	0	2.90329	0	2.90329	0	2.90329	0	2.90329	0	2.90329	0	2.90329	0	2.90329	0	2.90329	0	2.90329
	2.90983	0	2.90983	0	2.90983	2	2.90983	0	2.90983	1	2.90983	0	2.90983	0	2.90983	0	2.90983	0	2.90983	0	2.90983	1	2.90983	0	2.90983	0	2.90983	0	2.90983	0	2.90983	0	2.90983	0	2.90983	0	2.90983	0	2.90983	0	2.90983	0	2.90983	0	2.90983	0	2.90983	0	2.90983
	2.91638	0	2.91638	0	2.91638	0	2.91638	0	2.91638	1	2.91638	0	2.91638	1	2.91638	0	2.91638	0	2.91638	0	2.91638	0	2.91638	0	2.91638	1	2.91638	0	2.91638	0	2.91638	0	2.91638	1	2.91638	0	2.91638	0	2.91638	0	2.91638	0	2.91638	0	2.91638	0	2.91638	0	2.91638
	2.92294	0	2.92294	0	2.92294	2	2.92294	0	2.92294	1	2.92294	0	2.92294	0	2.92294	0	2.92294	0	2.92294	0	2.92294	0	2.92294	0	2.92294	2	2.92294	0	2.92294	0	2.92294	0	2.92294	0	2.92294	0	2.92294	0	2.92294	0	2.92294	0	2.92294	0	2.92294	0	2.92294	1	2.92294
	2.92952	0	2.92952	0	2.92952	0	2.92952	0	2.92952	0	2.92952	0	2.92952	0	2.92952	0	2.92952	0	2.92952	0	2.92952	1	2.92952	0	2.92952	0	2.92952	0	2.92952	0	2.92952	0	2.92952	0	2.92952	1	2.92952	0	2.92952	0	2.92952	0	2.92952	0	2.92952	0	2.92952	0	2.92952
	2.93612	0	2.93612	0	2.93612	1	2.93612	0	2.93612	0	2.93612	0	2.93612	0	2.93612	0	2.93612	2	2.93612	0	2.93612	1	2.93612	0	2.93612	0	2.93612	0	2.93612	0	2.93612	0	2.93612	0	2.93612	1	2.93612	1	2.93612	0	2.93612	0	2.93612	0	2.93612	0	2.93612	1	2.93612
	2.94273	0	2.94273	0	2.94273	0	2.94273	0	2.94273	1	2.94273	0	2.94273	2	2.94273	0	2.94273	1	2.94273	0	2.94273	0	2.94273	0	2.94273	1	2.94273	0	2.94273	0	2.94273	0	2.94273	0	2.94273	0	2.94273	0	2.94273	1	2.94273	1	2.94273	0	2.94273	0	2.94273	0	2.94273
	2.94935	0	2.94935	0	2.94935	1	2.94935	0	2.94935	0	2.94935	0	2.94935	0	2.94935	0	2.94935	0	2.94935	0	2.94935	1	2.94935	0	2.94935	0	2.94935	0	2.94935	0	2.94935	0	2.94935	0	2.94935	0	2.94935	0	2.94935	0	2.94935	0	2.94935	0	2.94935	0	2.94935	0	2.94935
	2.95599	0	2.95599	0	2.95599	1	2.95599	0	2.95599	0	2.95599	0	2.95599	0	2.95599	0	2.95599	0	2.95599	0	2.95599	0	2.95599	0	2.95599	2	2.95599	0	2.95599	0	2.95599	0	2.95599	0	2.95599	0	2.95599	0	2.95599	0	2.95599	0	2.95599	0	2.95599	1	2.95599	1	2.95599
	2.96265	0	2.96265	0	2.96265	0	2.96265	0	2.96265	1	2.96265	0	2.96265	0	2.96265	0	2.96265	0	2.96265	0	2.96265	0	2.96265	0	2.96265	0	2.96265	0	2.96265	0	2.96265	0	2.96265	0	2.96265	0	2.96265	0	2.96265	0	2.96265	0	2.96265	0	2.96265	0	2.96265	1	2.96265
	2.96931	0	2.96931	0	2.96931	0	2.96931	0	2.96931	0	2.96931	0	2.96931	0	2.96931	0	2.96931	0	2.96931	0	2.96931	0	2.96931	0	2.96931	0	2.96931	0	2.96931	0	2.96931	0	2.96931	1	2.96931	0	2.96931	0	2.96931	0	2.96931	0	2.96931	0	2.96931	0	2.96931	0	2.96931
	2.976	2	2.976	0	2.976	0	2.976	1	2.976	0	2.976	0	2.976	0	2.976	0	2.976	1	2.976	0	2.976	1	2.976	0	2.976	0	2.976	0	2.976	0	2.976	0	2.976	0	2.976	0	2.976	0	2.976	0	2.976	0	2.976	0	2.976	0	2.976	2	2.976
	2.9827	0	2.9827	0	2.9827	0	2.9827	0	2.9827	0	2.9827	0	2.9827	0	2.9827	0	2.9827	0	2.9827	0	2.9827	0	2.9827	0	2.9827	0	2.9827	0	2.9827	0	2.9827	0	2.9827	0	2.9827	0	2.9827	1	2.9827	0	2.9827	0	2.9827	0	2.9827	1	2.9827	0	2.9827
	2.98941	0	2.98941	0	2.98941	0	2.98941	0	2.98941	1	2.98941	0	2.98941	0	2.98941	0	2.98941	0	2.98941	0	2.98941	0	2.98941	0	2.98941	1	2.98941	0	2.98941	0	2.98941	0	2.98941	0	2.98941	0	2.98941	0	2.98941	0	2.98941	0	2.98941	1	2.98941	0	2.98941	0	2.98941
	2.99614	0	2.99614	0	2.99614	0	2.99614	0	2.99614	2	2.99614	0	2.99614	0	2.99614	0	2.99614	0	2.99614	0	2.99614	0	2.99614	0	2.99614	0	2.99614	0	2.99614	0	2.99614	0	2.99614	0	2.99614	0	2.99614	0	2.99614	2	2.99614	0	2.99614	0	2.99614	0	2.99614	0	2.99614
	3.00289	0	3.00289	0	3.00289	0	3.00289	0	3.00289	0	3.00289	0	3.00289	1	3.00289	0	3.00289	0	3.00289	0	3.00289	0	3.00289	0	3.00289	0	3.00289	0	3.00289	0	3.00289	0	3.00289	0	3.00289	0	3.00289	0	3.00289	0	3.00289	0	3.00289	0	3.00289	0	3.00289	0	3.00289
	3.00965	0	3.00965	0	3.00965	0	3.00965	0	3.00965	0	3.00965	0	3.00965	0	3.00965	0	3.00965	0	3.00965	0	3.00965	1	3.00965	0	3.00965	0	3.00965	0	3.00965	0	3.00965	0	3.00965	0	3.00965	0	3.00965	0	3.00965	1	3.00965	0	3.00965	0	3.00965	0	3.00965	0	3.00965
	3.01642	0	3.01642	0	3.01642	0	3.01642	0	3.01642	1	3.01642	0	3.01642	1	3.01642	0	3.01642	0	3.01642	0	3.01642	0	3.01642	0	3.01642	0	3.01642	0	3.01642	0	3.01642	0	3.01642	0	3.01642	1	3.01642	0	3.01642	2	3.01642	0	3.01642	0	3.01642	0	3.01642	0	3.01642
	3.02321	0	3.02321	0	3.02321	0	3.02321	0	3.02321	1	3.02321	0	3.02321	0	3.02321	0	3.02321	1	3.02321	0	3.02321	0	3.02321	0	3.02321	1	3.02321	0	3.02321	0	3.02321	0	3.02321	0	3.02321	0	3.02321	0	3.02321	1	3.02321	0	3.02321	0	3.02321	1	3.02321	0	3.02321
	3.03002	0	3.03002	0	3.03002	0	3.03002	0	3.03002	0	3.03002	0	3.03002	0	3.03002	0	3.03002	0	3.03002	0	3.03002	0	3.03002	0	3.03002	2	3.03002	0	3.03002	0	3.03002	0	3.03002	0	3.03002	1	3.03002	0	3.03002	1	3.03002	0	3.03002	0	3.03002	0	3.03002	1	3.03002
	3.03684	1	3.03684	0	3.03684	0	3.03684	1	3.03684	0	3.03684	0	3.03684	0	3.03684	0	3.03684	1	3.03684	0	3.03684	0	3.03684	0	3.03684	0	3.03684	0	3.03684	0	3.03684	0	3.03684	0	3.03684	0	3.03684	0	3.03684	0	3.03684	0	3.03684	0	3.03684	0	3.03684	0	3.03684
	3.04368	1	3.04368	0	3.04368	0	3.04368	0	3.04368	0	3.04368	0	3.04368	0	3.04368	0	3.04368	0	3.04368	0	3.04368	0	3.04368	0	3.04368	0	3.04368	0	3.04368	0	3.04368	0	3.04368	0	3.04368	0	3.04368	1	3.04368	2	3.04368	0	3.04368	0	3.04368	2	3.04368	0	3.04368
	3.05053	0	3.05053	0	3.05053	0	3.05053	0	3.05053	0	3.05053	0	3.05053	0	3.05053	0	3.05053	1	3.05053	0	3.05053	0	3.05053	0	3.05053	1	3.05053	0	3.05053	0	3.05053	0	3.05053	0	3.05053	0	3.05053	0	3.05053	3	3.05053	0	3.05053	0	3.05053	1	3.05053	0	3.05053
	3.0574	0	3.0574	0	3.0574	0	3.0574	0	3.0574	0	3.0574	0	3.0574	0	3.0574	0	3.0574	0	3.0574	0	3.0574	0	3.0574	0	3.0574	1	3.0574	0	3.0574	0	3.0574	0	3.0574	0	3.0574	0	3.0574	0	3.0574	0	3.0574	0	3.0574	0	3.0574	0	3.0574	0	3.0574
	3.06428	0	3.06428	0	3.06428	0	3.06428	0	3.06428	1	3.06428	0	3.06428	0	3.06428	0	3.06428	0	3.06428	0	3.06428	0	3.06428	0	3.06428	0	3.06428	0	3.06428	0	3.06428	0	3.06428	2	3.06428	1	3.06428	0	3.06428	0	3.06428	0	3.06428	0	3.06428	2	3.06428	1	3.06428
	3.07118	0	3.07118	0	3.07118	0	3.07118	0	3.07118	0	3.07118	0	3.07118	0	3.07118	0	3.07118	0	3.07118	0	3.07118	0	3.07118	0	3.07118	1	3.07118	0	3.07118	0	3.07118	0	3.07118	0	3.07118	0	3.07118	0	3.07118	0	3.07118	0	3.07118	0	3.07118	0	3.07118	0	3.07118
	3.07809	0	3.07809	0	3.07809	0	3.07809	0	3.07809	0	3.07809	0	3.07809	0	3.07809	0	3.07809	0	3.07809	0	3.07809	0	3.07809	0	3.07809	1	3.07809	0	3.07809	0	3.07809	0	3.07809	0	3.07809	0	3.07809	1	3.07809	0	3.07809	0	3.07809	0	3.07809	1	3.07809	0	3.07809
	3.08502	0	3.08502	0	3.08502	0	3.08502	0	3.08502	0	3.08502	0	3.08502	0	3.08502	0	3.08502	0	3.08502	0	3.08502	0	3.08502	0	3.08502	1	3.08502	0	3.08502	0	3.08502	0	3.08502	1	3.08502	0	3.08502	0	3.08502	1	3.08502	1	3.08502	0	3.08502	1	3.08502	0	3.08502
	3.09196	1	3.09196	0	3.09196	0	3.09196	0	3.09196	0	3.09196	0	3.09196	1	3.09196	0	3.09196	0	3.09196	0	3.09196	0	3.09196	0	3.09196	2	3.09196	0	3.09196	0	3.09196	0	3.09196	0	3.09196	0	3.09196	0	3.09196	2	3.09196	0	3.09196	0	3.09196	1	3.09196	1	3.09196
	3.09892	0	3.09892	0	3.09892	0	3.09892	0	3.09892	1	3.09892	0	3.09892	1	3.09892	0	3.09892	0	3.09892	0	3.09892	0	3.09892	0	3.09892	1	3.09892	0	3.09892	0	3.09892	0	3.09892	0	3.09892	0	3.09892	0	3.09892	0	3.09892	0	3.09892	0	3.09892	0	3.09892	0	3.09892
	3.1059	0	3.1059	0	3.1059	1	3.1059	0	3.1059	0	3.1059	0	3.1059	1	3.1059	0	3.1059	0	3.1059	0	3.1059	0	3.1059	0	3.1059	1	3.1059	0	3.1059	0	3.1059	0	3.1059	0	3.1059	0	3.1059	0	3.1059	0	3.1059	0	3.1059	0	3.1059	1	3.1059	0	3.1059
	3.11289	1	3.11289	0	3.11289	0	3.11289	0	3.11289	0	3.11289	0	3.11289	0	3.11289	0	3.11289	0	3.11289	0	3.11289	1	3.11289	1	3.11289	0	3.11289	0	3.11289	0	3.11289	0	3.11289	0	3.11289	1	3.11289	0	3.11289	0	3.11289	1	3.11289	0	3.11289	0	3.11289	0	3.11289
	3.1199	0	3.1199	0	3.1199	0	3.1199	0	3.1199	1	3.1199	0	3.1199	0	3.1199	0	3.1199	0	3.1199	0	3.1199	1	3.1199	0	3.1199	1	3.1199	0	3.1199	0	3.1199	0	3.1199	1	3.1199	1	3.1199	2	3.1199	0	3.1199	0	3.1199	0	3.1199	0	3.1199	0	3.1199
	3.12692	0	3.12692	0	3.12692	1	3.12692	0	3.12692	0	3.12692	0	3.12692	0	3.12692	0	3.12692	0	3.12692	0	3.12692	0	3.12692	1	3.12692	2	3.12692	0	3.12692	0	3.12692	0	3.12692	0	3.12692	0	3.12692	1	3.12692	1	3.12692	0	3.12692	0	3.12692	0	3.12692	1	3.12692
	3.13396	0	3.13396	0	3.13396	0	3.13396	0	3.13396	0	3.13396	0	3.13396	0	3.13396	0	3.13396	0	3.13396	0	3.13396	1	3.13396	0	3.13396	1	3.13396	0	3.13396	0	3.13396	0	3.13396	0	3.13396	1	3.13396	0	3.13396	0	3.13396	0	3.13396	0	3.13396	0	3.13396	0	3.13396
	3.14102	1	3.14102	0	3.14102	1	3.14102	0	3.14102	0	3.14102	0	3.14102	0	3.14102	0	3.14102	0	3.14102	0	3.14102	0	3.14102	0	3.14102	4	3.14102	0	3.14102	0	3.14102	0	3.14102	0	3.14102	0	3.14102	0	3.14102	1	3.14102	0	3.14102	0	3.14102	0	3.14102	0	3.14102
	3.14809	0	3.14809	0	3.14809	0	3.14809	0	3.14809	0	3.14809	0	3.14809	0	3.14809	0	3.14809	0	3.14809	0	3.14809	0	3.14809	1	3.14809	1	3.14809	1	3.14809	0	3.14809	0	3.14809	1	3.14809	0	3.14809	1	3.14809	1	3.14809	0	3.14809	0	3.14809	1	3.14809	0	3.14809
	3.15517	0	3.15517	0	3.15517	0	3.15517	0	3.15517	1	3.15517	0	3.15517	0	3.15517	0	3.15517	0	3.15517	0	3.15517	0	3.15517	0	3.15517	1	3.15517	0	3.15517	0	3.15517	0	3.15517	1	3.15517	0	3.15517	0	3.15517	0	3.15517	0	3.15517	0	3.15517	2	3.15517	0	3.15517
	3.16228	0	3.16228	0	3.16228	0	3.16228	0	3.16228	0	3.16228	0	3.16228	0	3.16228	0	3.16228	0	3.16228	0	3.16228	0	3.16228	0	3.16228	1	3.16228	0	3.16228	0	3.16228	0	3.16228	1	3.16228	1	3.16228	0	3.16228	2	3.16228	0	3.16228	1	3.16228	1	3.16228	0	3.16228
	3.1694	0	3.1694	0	3.1694	0	3.1694	0	3.1694	0	3.1694	0	3.1694	0	3.1694	0	3.1694	0	3.1694	0	3.1694	0	3.1694	0	3.1694	0	3.1694	0	3.1694	0	3.1694	0	3.1694	0	3.1694	0	3.1694	0	3.1694	1	3.1694	0	3.1694	0	3.1694	0	3.1694	1	3.1694
	3.17653	0	3.17653	0	3.17653	1	3.17653	0	3.17653	1	3.17653	0	3.17653	0	3.17653	0	3.17653	1	3.17653	0	3.17653	0	3.17653	0	3.17653	2	3.17653	0	3.17653	0	3.17653	0	3.17653	0	3.17653	1	3.17653	0	3.17653	3	3.17653	0	3.17653	0	3.17653	0	3.17653	0	3.17653
	3.18368	0	3.18368	0	3.18368	0	3.18368	0	3.18368	0	3.18368	0	3.18368	0	3.18368	0	3.18368	0	3.18368	0	3.18368	0	3.18368	0	3.18368	2	3.18368	0	3.18368	0	3.18368	0	3.18368	0	3.18368	0	3.18368	0	3.18368	1	3.18368	0	3.18368	0	3.18368	0	3.18368	0	3.18368
	3.19085	1	3.19085	0	3.19085	0	3.19085	0	3.19085	0	3.19085	0	3.19085	1	3.19085	0	3.19085	0	3.19085	0	3.19085	1	3.19085	0	3.19085	0	3.19085	0	3.19085	0	3.19085	0	3.19085	0	3.19085	0	3.19085	0	3.19085	0	3.19085	0	3.19085	0	3.19085	0	3.19085	1	3.19085
	3.19803	0	3.19803	0	3.19803	1	3.19803	0	3.19803	1	3.19803	0	3.19803	0	3.19803	0	3.19803	1	3.19803	0	3.19803	0	3.19803	1	3.19803	0	3.19803	0	3.19803	0	3.19803	0	3.19803	0	3.19803	2	3.19803	0	3.19803	0	3.19803	0	3.19803	0	3.19803	0	3.19803	1	3.19803
	3.20523	1	3.20523	0	3.20523	0	3.20523	0	3.20523	0	3.20523	0	3.20523	0	3.20523	0	3.20523	1	3.20523	1	3.20523	0	3.20523	0	3.20523	0	3.20523	0	3.20523	0	3.20523	0	3.20523	0	3.20523	0	3.20523	0	3.20523	0	3.20523	0	3.20523	0	3.20523	2	3.20523	1	3.20523
	3.21245	0	3.21245	0	3.21245	0	3.21245	1	3.21245	1	3.21245	0	3.21245	0	3.21245	0	3.21245	0	3.21245	0	3.21245	0	3.21245	0	3.21245	2	3.21245	0	3.21245	0	3.21245	0	3.21245	0	3.21245	1	3.21245	1	3.21245	1	3.21245	0	3.21245	0	3.21245	0	3.21245	0	3.21245
	3.21968	0	3.21968	0	3.21968	2	3.21968	0	3.21968	1	3.21968	0	3.21968	0	3.21968	0	3.21968	0	3.21968	0	3.21968	0	3.21968	0	3.21968	1	3.21968	0	3.21968	0	3.21968	0	3.21968	0	3.21968	0	3.21968	1	3.21968	0	3.21968	0	3.21968	1	3.21968	0	3.21968	0	3.21968
	3.22693	1	3.22693	0	3.22693	0	3.22693	0	3.22693	1	3.22693	0	3.22693	0	3.22693	0	3.22693	0	3.22693	0	3.22693	0	3.22693	0	3.22693	2	3.22693	0	3.22693	0	3.22693	0	3.22693	1	3.22693	0	3.22693	0	3.22693	0	3.22693	0	3.22693	0	3.22693	1	3.22693	0	3.22693
	3.23419	0	3.23419	0	3.23419	1	3.23419	0	3.23419	0	3.23419	0	3.23419	0	3.23419	0	3.23419	0	3.23419	0	3.23419	0	3.23419	0	3.23419	0	3.23419	0	3.23419	0	3.23419	0	3.23419	1	3.23419	0	3.23419	0	3.23419	0	3.23419	0	3.23419	0	3.23419	0	3.23419	0	3.23419
	3.24147	1	3.24147	0	3.24147	0	3.24147	0	3.24147	0	3.24147	0	3.24147	0	3.24147	0	3.24147	2	3.24147	0	3.24147	0	3.24147	0	3.24147	0	3.24147	0	3.24147	0	3.24147	0	3.24147	2	3.24147	0	3.24147	1	3.24147	1	3.24147	0	3.24147	0	3.24147	0	3.24147	0	3.24147
	3.24877	0	3.24877	0	3.24877	0	3.24877	0	3.24877	0	3.24877	0	3.24877	1	3.24877	0	3.24877	0	3.24877	0	3.24877	0	3.24877	0	3.24877	1	3.24877	0	3.24877	0	3.24877	0	3.24877	0	3.24877	2	3.24877	0	3.24877	2	3.24877	0	3.24877	0	3.24877	0	3.24877	1	3.24877
	3.25608	0	3.25608	0	3.25608	2	3.25608	0	3.25608	0	3.25608	0	3.25608	0	3.25608	0	3.25608	0	3.25608	0	3.25608	0	3.25608	0	3.25608	0	3.25608	0	3.25608	0	3.25608	0	3.25608	0	3.25608	2	3.25608	0	3.25608	1	3.25608	0	3.25608	0	3.25608	0	3.25608	0	3.25608
	3.26341	0	3.26341	0	3.26341	0	3.26341	0	3.26341	0	3.26341	0	3.26341	0	3.26341	0	3.26341	0	3.26341	0	3.26341	0	3.26341	0	3.26341	1	3.26341	0	3.26341	0	3.26341	0	3.26341	0	3.26341	1	3.26341	0	3.26341	0	3.26341	0	3.26341	0	3.26341	1	3.26341	0	3.26341
	3.27076	1	3.27076	0	3.27076	0	3.27076	0	3.27076	0	3.27076	0	3.27076	0	3.27076	0	3.27076	0	3.27076	0	3.27076	0	3.27076	0	3.27076	2	3.27076	0	3.27076	0	3.27076	0	3.27076	0	3.27076	0	3.27076	1	3.27076	0	3.27076	0	3.27076	1	3.27076	1	3.27076	0	3.27076
	3.27812	0	3.27812	0	3.27812	0	3.27812	0	3.27812	0	3.27812	0	3.27812	0	3.27812	0	3.27812	1	3.27812	0	3.27812	0	3.27812	0	3.27812	1	3.27812	0	3.27812	0	3.27812	1	3.27812	0	3.27812	0	3.27812	0	3.27812	0	3.27812	0	3.27812	0	3.27812	1	3.27812	0	3.27812
	3.2855	0	3.2855	0	3.2855	2	3.2855	1	3.2855	0	3.2855	0	3.2855	0	3.2855	0	3.2855	0	3.2855	0	3.2855	0	3.2855	0	3.2855	2	3.2855	0	3.2855	0	3.2855	0	3.2855	2	3.2855	0	3.2855	1	3.2855	1	3.2855	1	3.2855	0	3.2855	1	3.2855	0	3.2855
	3.2929	1	3.2929	0	3.2929	0	3.2929	0	3.2929	0	3.2929	0	3.2929	0	3.2929	0	3.2929	0	3.2929	0	3.2929	0	3.2929	0	3.2929	1	3.2929	0	3.2929	0	3.2929	0	3.2929	0	3.2929	1	3.2929	1	3.2929	1	3.2929	0	3.2929	0	3.2929	1	3.2929	1	3.2929
	3.30031	1	3.30031	0	3.30031	1	3.30031	0	3.30031	1	3.30031	0	3.30031	0	3.30031	0	3.30031	0	3.30031	0	3.30031	0	3.30031	0	3.30031	1	3.30031	0	3.30031	0	3.30031	0	3.30031	0	3.30031	1	3.30031	0	3.30031	0	3.30031	0	3.30031	0	3.30031	0	3.30031	0	3.30031
	3.30774	2	3.30774	0	3.30774	0	3.30774	0	3.30774	1	3.30774	0	3.30774	0	3.30774	0	3.30774	0	3.30774	0	3.30774	0	3.30774	1	3.30774	0	3.30774	0	3.30774	0	3.30774	1	3.30774	0	3.30774	1	3.30774	1	3.30774	0	3.30774	0	3.30774	1	3.30774	0	3.30774	1	3.30774
	3.31519	0	3.31519	0	3.31519	0	3.31519	0	3.31519	0	3.31519	0	3.31519	1	3.31519	0	3.31519	0	3.31519	0	3.31519	0	3.31519	0	3.31519	0	3.31519	0	3.31519	0	3.31519	0	3.31519	0	3.31519	0	3.31519	0	3.31519	0	3.31519	1	3.31519	0	3.31519	0	3.31519	0	3.31519
	3.32265	0	3.32265	0	3.32265	2	3.32265	0	3.32265	2	3.32265	0	3.32265	0	3.32265	0	3.32265	1	3.32265	0	3.32265	0	3.32265	0	3.32265	1	3.32265	0	3.32265	0	3.32265	0	3.32265	0	3.32265	0	3.32265	0	3.32265	0	3.32265	0	3.32265	0	3.32265	1	3.32265	0	3.32265
	3.33013	0	3.33013	0	3.33013	1	3.33013	0	3.33013	0	3.33013	0	3.33013	0	3.33013	0	3.33013	0	3.33013	0	3.33013	0	3.33013	0	3.33013	4	3.33013	0	3.33013	0	3.33013	0	3.33013	0	3.33013	1	3.33013	0	3.33013	2	3.33013	0	3.33013	0	3.33013	1	3.33013	0	3.33013
	3.33762	1	3.33762	0	3.33762	0	3.33762	0	3.33762	0	3.33762	0	3.33762	1	3.33762	0	3.33762	0	3.33762	0	3.33762	1	3.33762	0	3.33762	1	3.33762	0	3.33762	0	3.33762	0	3.33762	1	3.33762	2	3.33762	0	3.33762	1	3.33762	1	3.33762	0	3.33762	1	3.33762	2	3.33762
	3.34514	1	3.34514	0	3.34514	1	3.34514	0	3.34514	1	3.34514	0	3.34514	1	3.34514	0	3.34514	0	3.34514	0	3.34514	0	3.34514	0	3.34514	0	3.34514	0	3.34514	0	3.34514	0	3.34514	1	3.34514	1	3.34514	1	3.34514	0	3.34514	0	3.34514	0	3.34514	0	3.34514	0	3.34514
	3.35267	0	3.35267	0	3.35267	0	3.35267	0	3.35267	1	3.35267	0	3.35267	1	3.35267	0	3.35267	0	3.35267	0	3.35267	0	3.35267	0	3.35267	1	3.35267	0	3.35267	0	3.35267	0	3.35267	1	3.35267	0	3.35267	0	3.35267	2	3.35267	0	3.35267	0	3.35267	0	3.35267	0	3.35267
	3.36022	1	3.36022	0	3.36022	0	3.36022	0	3.36022	1	3.36022	0	3.36022	0	3.36022	0	3.36022	2	3.36022	0	3.36022	0	3.36022	0	3.36022	2	3.36022	0	3.36022	0	3.36022	0	3.36022	1	3.36022	3	3.36022	2	3.36022	0	3.36022	0	3.36022	0	3.36022	1	3.36022	0	3.36022
	3.36778	1	3.36778	0	3.36778	1	3.36778	1	3.36778	0	3.36778	0	3.36778	0	3.36778	0	3.36778	0	3.36778	0	3.36778	0	3.36778	0	3.36778	0	3.36778	0	3.36778	0	3.36778	0	3.36778	2	3.36778	0	3.36778	1	3.36778	1	3.36778	0	3.36778	0	3.36778	0	3.36778	1	3.36778
	3.37536	0	3.37536	0	3.37536	0	3.37536	0	3.37536	1	3.37536	0	3.37536	0	3.37536	0	3.37536	0	3.37536	0	3.37536	1	3.37536	0	3.37536	2	3.37536	0	3.37536	0	3.37536	0	3.37536	2	3.37536	1	3.37536	1	3.37536	1	3.37536	0	3.37536	0	3.37536	0	3.37536	0	3.37536
	3.38296	0	3.38296	0	3.38296	0	3.38296	0	3.38296	0	3.38296	0	3.38296	0	3.38296	0	3.38296	0	3.38296	0	3.38296	0	3.38296	0	3.38296	1	3.38296	0	3.38296	0	3.38296	0	3.38296	1	3.38296	0	3.38296	0	3.38296	2	3.38296	0	3.38296	0	3.38296	0	3.38296	0	3.38296
	3.39058	0	3.39058	0	3.39058	0	3.39058	0	3.39058	0	3.39058	0	3.39058	0	3.39058	0	3.39058	0	3.39058	0	3.39058	0	3.39058	0	3.39058	3	3.39058	0	3.39058	0	3.39058	0	3.39058	2	3.39058	1	3.39058	0	3.39058	2	3.39058	0	3.39058	0	3.39058	1	3.39058	0	3.39058
	3.39821	0	3.39821	0	3.39821	1	3.39821	0	3.39821	1	3.39821	0	3.39821	0	3.39821	0	3.39821	0	3.39821	0	3.39821	0	3.39821	0	3.39821	0	3.39821	0	3.39821	0	3.39821	0	3.39821	0	3.39821	0	3.39821	0	3.39821	2	3.39821	0	3.39821	0	3.39821	0	3.39821	0	3.39821
	3.40586	0	3.40586	0	3.40586	0	3.40586	0	3.40586	1	3.40586	0	3.40586	0	3.40586	0	3.40586	0	3.40586	0	3.40586	0	3.40586	0	3.40586	1	3.40586	0	3.40586	0	3.40586	0	3.40586	0	3.40586	1	3.40586	0	3.40586	0	3.40586	0	3.40586	0	3.40586	1	3.40586	1	3.40586
	3.41353	0	3.41353	0	3.41353	2	3.41353	0	3.41353	0	3.41353	0	3.41353	1	3.41353	0	3.41353	1	3.41353	0	3.41353	0	3.41353	0	3.41353	0	3.41353	0	3.41353	0	3.41353	0	3.41353	0	3.41353	1	3.41353	1	3.41353	1	3.41353	0	3.41353	0	3.41353	1	3.41353	0	3.41353
	3.42121	0	3.42121	0	3.42121	2	3.42121	0	3.42121	0	3.42121	0	3.42121	0	3.42121	1	3.42121	0	3.42121	0	3.42121	0	3.42121	0	3.42121	2	3.42121	0	3.42121	0	3.42121	0	3.42121	2	3.42121	0	3.42121	0	3.42121	0	3.42121	0	3.42121	1	3.42121	0	3.42121	0	3.42121
	3.42891	0	3.42891	0	3.42891	0	3.42891	0	3.42891	1	3.42891	0	3.42891	1	3.42891	0	3.42891	0	3.42891	0	3.42891	0	3.42891	0	3.42891	1	3.42891	0	3.42891	0	3.42891	0	3.42891	2	3.42891	0	3.42891	0	3.42891	0	3.42891	0	3.42891	0	3.42891	0	3.42891	0	3.42891
	3.43663	0	3.43663	0	3.43663	1	3.43663	0	3.43663	1	3.43663	0	3.43663	0	3.43663	0	3.43663	0	3.43663	0	3.43663	0	3.43663	1	3.43663	3	3.43663	0	3.43663	0	3.43663	0	3.43663	0	3.43663	3	3.43663	2	3.43663	2	3.43663	0	3.43663	0	3.43663	0	3.43663	0	3.43663
	3.44437	0	3.44437	0	3.44437	1	3.44437	0	3.44437	1	3.44437	0	3.44437	0	3.44437	0	3.44437	0	3.44437	0	3.44437	1	3.44437	0	3.44437	0	3.44437	0	3.44437	0	3.44437	0	3.44437	2	3.44437	1	3.44437	0	3.44437	1	3.44437	0	3.44437	0	3.44437	1	3.44437	0	3.44437
	3.45212	2	3.45212	0	3.45212	0	3.45212	0	3.45212	0	3.45212	0	3.45212	1	3.45212	0	3.45212	0	3.45212	0	3.45212	0	3.45212	0	3.45212	1	3.45212	1	3.45212	0	3.45212	0	3.45212	1	3.45212	0	3.45212	0	3.45212	1	3.45212	0	3.45212	0	3.45212	1	3.45212	0	3.45212
	3.45989	1	3.45989	0	3.45989	0	3.45989	0	3.45989	0	3.45989	0	3.45989	0	3.45989	0	3.45989	0	3.45989	0	3.45989	0	3.45989	0	3.45989	2	3.45989	0	3.45989	0	3.45989	0	3.45989	0	3.45989	0	3.45989	0	3.45989	1	3.45989	0	3.45989	0	3.45989	1	3.45989	0	3.45989
	3.46768	1	3.46768	0	3.46768	0	3.46768	0	3.46768	0	3.46768	0	3.46768	0	3.46768	0	3.46768	1	3.46768	0	3.46768	0	3.46768	0	3.46768	2	3.46768	0	3.46768	0	3.46768	0	3.46768	1	3.46768	1	3.46768	3	3.46768	2	3.46768	1	3.46768	0	3.46768	1	3.46768	0	3.46768
	3.47549	1	3.47549	0	3.47549	0	3.47549	0	3.47549	1	3.47549	0	3.47549	0	3.47549	0	3.47549	0	3.47549	0	3.47549	0	3.47549	0	3.47549	2	3.47549	0	3.47549	0	3.47549	0	3.47549	0	3.47549	1	3.47549	0	3.47549	1	3.47549	1	3.47549	0	3.47549	0	3.47549	0	3.47549
	3.48331	0	3.48331	0	3.48331	0	3.48331	0	3.48331	0	3.48331	0	3.48331	0	3.48331	0	3.48331	0	3.48331	0	3.48331	0	3.48331	1	3.48331	0	3.48331	0	3.48331	0	3.48331	0	3.48331	2	3.48331	0	3.48331	2	3.48331	0	3.48331	0	3.48331	0	3.48331	3	3.48331	1	3.48331
	3.49115	1	3.49115	0	3.49115	0	3.49115	0	3.49115	1	3.49115	0	3.49115	0	3.49115	0	3.49115	0	3.49115	0	3.49115	0	3.49115	0	3.49115	1	3.49115	0	3.49115	0	3.49115	0	3.49115	1	3.49115	0	3.49115	2	3.49115	1	3.49115	0	3.49115	0	3.49115	0	3.49115	0	3.49115
	3.49901	1	3.49901	0	3.49901	0	3.49901	0	3.49901	0	3.49901	0	3.49901	0	3.49901	0	3.49901	0	3.49901	0	3.49901	0	3.49901	0	3.49901	0	3.49901	0	3.49901	0	3.49901	1	3.49901	0	3.49901	0	3.49901	0	3.49901	1	3.49901	0	3.49901	0	3.49901	0	3.49901	0	3.49901
	3.50689	0	3.50689	0	3.50689	1	3.50689	0	3.50689	0	3.50689	0	3.50689	0	3.50689	0	3.50689	0	3.50689	0	3.50689	0	3.50689	0	3.50689	1	3.50689	0	3.50689	0	3.50689	0	3.50689	0	3.50689	1	3.50689	0	3.50689	2	3.50689	0	3.50689	0	3.50689	0	3.50689	1	3.50689
	3.51478	1	3.51478	0	3.51478	0	3.51478	0	3.51478	0	3.51478	0	3.51478	1	3.51478	0	3.51478	1	3.51478	0	3.51478	0	3.51478	0	3.51478	0	3.51478	0	3.51478	0	3.51478	0	3.51478	0	3.51478	1	3.51478	0	3.51478	1	3.51478	0	3.51478	0	3.51478	1	3.51478	1	3.51478
	3.52269	0	3.52269	0	3.52269	0	3.52269	0	3.52269	0	3.52269	0	3.52269	0	3.52269	0	3.52269	1	3.52269	0	3.52269	0	3.52269	0	3.52269	1	3.52269	0	3.52269	0	3.52269	0	3.52269	0	3.52269	0	3.52269	0	3.52269	0	3.52269	0	3.52269	0	3.52269	2	3.52269	1	3.52269
	3.53062	0	3.53062	0	3.53062	1	3.53062	0	3.53062	1	3.53062	0	3.53062	1	3.53062	0	3.53062	1	3.53062	0	3.53062	1	3.53062	1	3.53062	0	3.53062	0	3.53062	0	3.53062	0	3.53062	1	3.53062	1	3.53062	1	3.53062	0	3.53062	0	3.53062	0	3.53062	0	3.53062	0	3.53062
	3.53857	1	3.53857	0	3.53857	2	3.53857	0	3.53857	0	3.53857	0	3.53857	1	3.53857	0	3.53857	1	3.53857	0	3.53857	0	3.53857	0	3.53857	1	3.53857	0	3.53857	0	3.53857	0	3.53857	2	3.53857	2	3.53857	0	3.53857	3	3.53857	0	3.53857	0	3.53857	0	3.53857	0	3.53857
	3.54654	2	3.54654	0	3.54654	1	3.54654	0	3.54654	2	3.54654	0	3.54654	1	3.54654	0	3.54654	0	3.54654	0	3.54654	0	3.54654	0	3.54654	1	3.54654	0	3.54654	0	3.54654	0	3.54654	0	3.54654	0	3.54654	1	3.54654	1	3.54654	1	3.54654	0	3.54654	0	3.54654	0	3.54654
	3.55452	1	3.55452	0	3.55452	0	3.55452	0	3.55452	0	3.55452	0	3.55452	0	3.55452	0	3.55452	1	3.55452	0	3.55452	0	3.55452	0	3.55452	2	3.55452	0	3.55452	0	3.55452	0	3.55452	1	3.55452	2	3.55452	1	3.55452	1	3.55452	0	3.55452	0	3.55452	0	3.55452	2	3.55452
	3.56252	1	3.56252	0	3.56252	0	3.56252	0	3.56252	0	3.56252	0	3.56252	1	3.56252	0	3.56252	0	3.56252	0	3.56252	0	3.56252	0	3.56252	2	3.56252	0	3.56252	0	3.56252	0	3.56252	0	3.56252	1	3.56252	1	3.56252	0	3.56252	0	3.56252	0	3.56252	0	3.56252	0	3.56252
	3.57054	1	3.57054	0	3.57054	1	3.57054	0	3.57054	0	3.57054	0	3.57054	1	3.57054	0	3.57054	0	3.57054	1	3.57054	2	3.57054	0	3.57054	0	3.57054	0	3.57054	0	3.57054	0	3.57054	0	3.57054	1	3.57054	0	3.57054	2	3.57054	0	3.57054	0	3.57054	0	3.57054	0	3.57054
	3.57858	0	3.57858	0	3.57858	0	3.57858	0	3.57858	0	3.57858	0	3.57858	0	3.57858	0	3.57858	0	3.57858	0	3.57858	0	3.57858	0	3.57858	1	3.57858	0	3.57858	0	3.57858	0	3.57858	1	3.57858	0	3.57858	0	3.57858	0	3.57858	0	3.57858	1	3.57858	0	3.57858	1	3.57858
	3.58664	0	3.58664	0	3.58664	0	3.58664	0	3.58664	0	3.58664	0	3.58664	1	3.58664	0	3.58664	0	3.58664	0	3.58664	0	3.58664	0	3.58664	1	3.58664	0	3.58664	0	3.58664	0	3.58664	1	3.58664	0	3.58664	0	3.58664	2	3.58664	1	3.58664	0	3.58664	0	3.58664	2	3.58664
	3.59471	2	3.59471	0	3.59471	1	3.59471	0	3.59471	1	3.59471	0	3.59471	0	3.59471	0	3.59471	0	3.59471	0	3.59471	1	3.59471	0	3.59471	1	3.59471	0	3.59471	0	3.59471	0	3.59471	0	3.59471	0	3.59471	0	3.59471	5	3.59471	0	3.59471	0	3.59471	0	3.59471	2	3.59471
	3.6028	0	3.6028	0	3.6028	1	3.6028	0	3.6028	0	3.6028	0	3.6028	0	3.6028	0	3.6028	0	3.6028	0	3.6028	3	3.6028	0	3.6028	1	3.6028	0	3.6028	0	3.6028	0	3.6028	1	3.6028	1	3.6028	1	3.6028	0	3.6028	0	3.6028	0	3.6028	0	3.6028	0	3.6028
	3.61091	0	3.61091	0	3.61091	0	3.61091	0	3.61091	0	3.61091	0	3.61091	0	3.61091	0	3.61091	0	3.61091	0	3.61091	0	3.61091	0	3.61091	1	3.61091	0	3.61091	0	3.61091	1	3.61091	0	3.61091	1	3.61091	0	3.61091	1	3.61091	0	3.61091	0	3.61091	4	3.61091	0	3.61091
	3.61904	1	3.61904	0	3.61904	0	3.61904	0	3.61904	1	3.61904	0	3.61904	0	3.61904	0	3.61904	1	3.61904	0	3.61904	2	3.61904	0	3.61904	1	3.61904	1	3.61904	0	3.61904	0	3.61904	0	3.61904	0	3.61904	0	3.61904	3	3.61904	1	3.61904	0	3.61904	0	3.61904	0	3.61904
	3.62719	0	3.62719	0	3.62719	1	3.62719	0	3.62719	0	3.62719	0	3.62719	0	3.62719	0	3.62719	0	3.62719	0	3.62719	0	3.62719	0	3.62719	0	3.62719	0	3.62719	0	3.62719	0	3.62719	1	3.62719	0	3.62719	1	3.62719	0	3.62719	1	3.62719	0	3.62719	1	3.62719	0	3.62719
	3.63536	0	3.63536	0	3.63536	0	3.63536	0	3.63536	0	3.63536	0	3.63536	0	3.63536	0	3.63536	0	3.63536	0	3.63536	0	3.63536	0	3.63536	1	3.63536	0	3.63536	0	3.63536	0	3.63536	0	3.63536	0	3.63536	1	3.63536	2	3.63536	1	3.63536	0	3.63536	1	3.63536	5	3.63536
	3.64354	0	3.64354	0	3.64354	0	3.64354	0	3.64354	0	3.64354	0	3.64354	0	3.64354	0	3.64354	1	3.64354	0	3.64354	0	3.64354	0	3.64354	1	3.64354	0	3.64354	0	3.64354	0	3.64354	1	3.64354	1	3.64354	0	3.64354	0	3.64354	0	3.64354	0	3.64354	0	3.64354	0	3.64354
	3.65174	2	3.65174	0	3.65174	1	3.65174	0	3.65174	1	3.65174	0	3.65174	0	3.65174	0	3.65174	0	3.65174	0	3.65174	1	3.65174	0	3.65174	0	3.65174	0	3.65174	0	3.65174	0	3.65174	1	3.65174	1	3.65174	0	3.65174	0	3.65174	0	3.65174	0	3.65174	2	3.65174	1	3.65174
	3.65996	0	3.65996	0	3.65996	1	3.65996	0	3.65996	0	3.65996	0	3.65996	1	3.65996	0	3.65996	0	3.65996	0	3.65996	0	3.65996	0	3.65996	1	3.65996	0	3.65996	0	3.65996	1	3.65996	3	3.65996	1	3.65996	1	3.65996	2	3.65996	1	3.65996	0	3.65996	1	3.65996	2	3.65996
	3.6682	2	3.6682	0	3.6682	1	3.6682	0	3.6682	0	3.6682	0	3.6682	1	3.6682	0	3.6682	0	3.6682	0	3.6682	0	3.6682	0	3.6682	1	3.6682	0	3.6682	0	3.6682	0	3.6682	1	3.6682	4	3.6682	1	3.6682	2	3.6682	0	3.6682	1	3.6682	0	3.6682	1	3.6682
	3.67646	0	3.67646	0	3.67646	0	3.67646	1	3.67646	2	3.67646	0	3.67646	0	3.67646	0	3.67646	0	3.67646	0	3.67646	1	3.67646	0	3.67646	4	3.67646	0	3.67646	0	3.67646	0	3.67646	0	3.67646	1	3.67646	0	3.67646	4	3.67646	0	3.67646	0	3.67646	1	3.67646	2	3.67646
	3.68473	2	3.68473	0	3.68473	0	3.68473	0	3.68473	0	3.68473	0	3.68473	2	3.68473	0	3.68473	3	3.68473	0	3.68473	0	3.68473	0	3.68473	2	3.68473	0	3.68473	0	3.68473	0	3.68473	0	3.68473	1	3.68473	3	3.68473	0	3.68473	1	3.68473	0	3.68473	1	3.68473	0	3.68473
	3.69303	1	3.69303	0	3.69303	2	3.69303	0	3.69303	1	3.69303	0	3.69303	0	3.69303	0	3.69303	1	3.69303	0	3.69303	0	3.69303	0	3.69303	1	3.69303	0	3.69303	0	3.69303	0	3.69303	1	3.69303	3	3.69303	0	3.69303	4	3.69303	0	3.69303	0	3.69303	1	3.69303	1	3.69303
	3.70134	0	3.70134	0	3.70134	1	3.70134	0	3.70134	1	3.70134	0	3.70134	1	3.70134	0	3.70134	0	3.70134	0	3.70134	0	3.70134	0	3.70134	1	3.70134	0	3.70134	0	3.70134	0	3.70134	0	3.70134	2	3.70134	0	3.70134	2	3.70134	0	3.70134	0	3.70134	2	3.70134	1	3.70134
	3.70968	0	3.70968	0	3.70968	0	3.70968	0	3.70968	0	3.70968	0	3.70968	0	3.70968	0	3.70968	0	3.70968	0	3.70968	0	3.70968	0	3.70968	2	3.70968	0	3.70968	0	3.70968	0	3.70968	1	3.70968	1	3.70968	0	3.70968	1	3.70968	1	3.70968	1	3.70968	0	3.70968	1	3.70968
	3.71803	0	3.71803	0	3.71803	0	3.71803	0	3.71803	0	3.71803	0	3.71803	0	3.71803	0	3.71803	0	3.71803	0	3.71803	1	3.71803	0	3.71803	1	3.71803	0	3.71803	0	3.71803	0	3.71803	0	3.71803	3	3.71803	0	3.71803	5	3.71803	0	3.71803	1	3.71803	0	3.71803	0	3.71803
	3.7264	2	3.7264	0	3.7264	0	3.7264	0	3.7264	2	3.7264	0	3.7264	0	3.7264	0	3.7264	2	3.7264	0	3.7264	0	3.7264	0	3.7264	3	3.7264	0	3.7264	0	3.7264	0	3.7264	1	3.7264	1	3.7264	0	3.7264	4	3.7264	0	3.7264	0	3.7264	0	3.7264	1	3.7264
	3.73479	1	3.73479	0	3.73479	1	3.73479	0	3.73479	1	3.73479	0	3.73479	2	3.73479	0	3.73479	1	3.73479	0	3.73479	0	3.73479	0	3.73479	3	3.73479	0	3.73479	0	3.73479	0	3.73479	0	3.73479	5	3.73479	3	3.73479	2	3.73479	1	3.73479	0	3.73479	1	3.73479	2	3.73479
	3.74319	0	3.74319	0	3.74319	0	3.74319	0	3.74319	0	3.74319	0	3.74319	1	3.74319	0	3.74319	2	3.74319	0	3.74319	2	3.74319	0	3.74319	2	3.74319	0	3.74319	0	3.74319	0	3.74319	2	3.74319	1	3.74319	1	3.74319	1	3.74319	0	3.74319	0	3.74319	1	3.74319	1	3.74319
	3.75162	0	3.75162	0	3.75162	0	3.75162	0	3.75162	0	3.75162	0	3.75162	0	3.75162	0	3.75162	1	3.75162	0	3.75162	0	3.75162	0	3.75162	3	3.75162	0	3.75162	0	3.75162	0	3.75162	1	3.75162	2	3.75162	1	3.75162	2	3.75162	1	3.75162	0	3.75162	0	3.75162	0	3.75162
	3.76006	0	3.76006	0	3.76006	0	3.76006	0	3.76006	1	3.76006	0	3.76006	1	3.76006	0	3.76006	2	3.76006	0	3.76006	1	3.76006	0	3.76006	1	3.76006	0	3.76006	0	3.76006	0	3.76006	1	3.76006	0	3.76006	0	3.76006	3	3.76006	1	3.76006	1	3.76006	2	3.76006	1	3.76006
	3.76853	1	3.76853	0	3.76853	0	3.76853	0	3.76853	0	3.76853	0	3.76853	2	3.76853	0	3.76853	1	3.76853	0	3.76853	2	3.76853	0	3.76853	3	3.76853	0	3.76853	0	3.76853	0	3.76853	1	3.76853	2	3.76853	3	3.76853	2	3.76853	1	3.76853	0	3.76853	1	3.76853	0	3.76853
	3.77701	0	3.77701	0	3.77701	1	3.77701	0	3.77701	1	3.77701	0	3.77701	0	3.77701	0	3.77701	0	3.77701	0	3.77701	1	3.77701	0	3.77701	1	3.77701	0	3.77701	0	3.77701	0	3.77701	3	3.77701	1	3.77701	2	3.77701	1	3.77701	0	3.77701	0	3.77701	1	3.77701	5	3.77701
	3.78552	1	3.78552	0	3.78552	0	3.78552	0	3.78552	0	3.78552	0	3.78552	1	3.78552	0	3.78552	0	3.78552	0	3.78552	1	3.78552	1	3.78552	0	3.78552	0	3.78552	0	3.78552	0	3.78552	3	3.78552	1	3.78552	1	3.78552	2	3.78552	0	3.78552	0	3.78552	1	3.78552	2	3.78552
	3.79404	1	3.79404	0	3.79404	0	3.79404	0	3.79404	2	3.79404	0	3.79404	0	3.79404	0	3.79404	0	3.79404	0	3.79404	0	3.79404	0	3.79404	2	3.79404	0	3.79404	0	3.79404	0	3.79404	1	3.79404	2	3.79404	0	3.79404	2	3.79404	0	3.79404	0	3.79404	1	3.79404	1	3.79404
	3.80258	0	3.80258	0	3.80258	1	3.80258	0	3.80258	0	3.80258	0	3.80258	0	3.80258	0	3.80258	0	3.80258	0	3.80258	0	3.80258	0	3.80258	4	3.80258	0	3.80258	0	3.80258	0	3.80258	2	3.80258	0	3.80258	1	3.80258	1	3.80258	0	3.80258	1	3.80258	1	3.80258	0	3.80258
	3.81114	0	3.81114	0	3.81114	2	3.81114	0	3.81114	1	3.81114	0	3.81114	0	3.81114	0	3.81114	0	3.81114	0	3.81114	0	3.81114	0	3.81114	1	3.81114	0	3.81114	0	3.81114	0	3.81114	0	3.81114	2	3.81114	0	3.81114	2	3.81114	0	3.81114	0	3.81114	1	3.81114	1	3.81114
	3.81972	0	3.81972	0	3.81972	0	3.81972	0	3.81972	0	3.81972	0	3.81972	0	3.81972	0	3.81972	0	3.81972	0	3.81972	1	3.81972	0	3.81972	0	3.81972	0	3.81972	0	3.81972	0	3.81972	1	3.81972	2	3.81972	1	3.81972	1	3.81972	0	3.81972	0	3.81972	0	3.81972	0	3.81972
	3.82832	1	3.82832	0	3.82832	1	3.82832	0	3.82832	0	3.82832	0	3.82832	0	3.82832	0	3.82832	0	3.82832	0	3.82832	0	3.82832	0	3.82832	1	3.82832	0	3.82832	0	3.82832	0	3.82832	2	3.82832	1	3.82832	0	3.82832	2	3.82832	0	3.82832	0	3.82832	1	3.82832	1	3.82832
	3.83693	0	3.83693	0	3.83693	3	3.83693	0	3.83693	0	3.83693	0	3.83693	0	3.83693	0	3.83693	2	3.83693	0	3.83693	0	3.83693	0	3.83693	1	3.83693	0	3.83693	0	3.83693	0	3.83693	1	3.83693	0	3.83693	2	3.83693	3	3.83693	0	3.83693	0	3.83693	0	3.83693	1	3.83693
	3.84557	0	3.84557	0	3.84557	1	3.84557	0	3.84557	0	3.84557	0	3.84557	2	3.84557	0	3.84557	0	3.84557	0	3.84557	0	3.84557	0	3.84557	1	3.84557	0	3.84557	0	3.84557	0	3.84557	0	3.84557	4	3.84557	2	3.84557	5	3.84557	0	3.84557	0	3.84557	2	3.84557	2	3.84557
	3.85423	0	3.85423	0	3.85423	0	3.85423	0	3.85423	0	3.85423	0	3.85423	1	3.85423	0	3.85423	0	3.85423	0	3.85423	0	3.85423	0	3.85423	0	3.85423	0	3.85423	0	3.85423	0	3.85423	2	3.85423	1	3.85423	1	3.85423	3	3.85423	0	3.85423	1	3.85423	2	3.85423	1	3.85423
	3.86291	1	3.86291	0	3.86291	2	3.86291	0	3.86291	1	3.86291	0	3.86291	1	3.86291	0	3.86291	0	3.86291	0	3.86291	0	3.86291	0	3.86291	1	3.86291	0	3.86291	0	3.86291	0	3.86291	1	3.86291	2	3.86291	1	3.86291	7	3.86291	0	3.86291	0	3.86291	0	3.86291	3	3.86291
	3.8716	2	3.8716	0	3.8716	2	3.8716	0	3.8716	2	3.8716	0	3.8716	0	3.8716	0	3.8716	1	3.8716	0	3.8716	0	3.8716	0	3.8716	2	3.8716	0	3.8716	0	3.8716	0	3.8716	2	3.8716	0	3.8716	0	3.8716	1	3.8716	2	3.8716	0	3.8716	2	3.8716	0	3.8716
	3.88032	0	3.88032	0	3.88032	0	3.88032	0	3.88032	0	3.88032	0	3.88032	0	3.88032	0	3.88032	0	3.88032	0	3.88032	0	3.88032	0	3.88032	1	3.88032	0	3.88032	0	3.88032	0	3.88032	1	3.88032	3	3.88032	1	3.88032	6	3.88032	0	3.88032	0	3.88032	1	3.88032	0	3.88032
	3.88905	1	3.88905	0	3.88905	0	3.88905	0	3.88905	0	3.88905	0	3.88905	0	3.88905	0	3.88905	2	3.88905	0	3.88905	1	3.88905	1	3.88905	0	3.88905	0	3.88905	0	3.88905	0	3.88905	3	3.88905	2	3.88905	3	3.88905	5	3.88905	0	3.88905	0	3.88905	0	3.88905	3	3.88905
	3.89781	0	3.89781	0	3.89781	1	3.89781	1	3.89781	0	3.89781	0	3.89781	1	3.89781	0	3.89781	0	3.89781	0	3.89781	3	3.89781	0	3.89781	1	3.89781	0	3.89781	0	3.89781	0	3.89781	1	3.89781	3	3.89781	0	3.89781	5	3.89781	0	3.89781	0	3.89781	2	3.89781	0	3.89781
	3.90658	0	3.90658	0	3.90658	1	3.90658	0	3.90658	0	3.90658	0	3.90658	1	3.90658	0	3.90658	1	3.90658	0	3.90658	0	3.90658	0	3.90658	3	3.90658	0	3.90658	0	3.90658	0	3.90658	0	3.90658	2	3.90658	3	3.90658	6	3.90658	0	3.90658	0	3.90658	2	3.90658	0	3.90658
	3.91538	0	3.91538	0	3.91538	1	3.91538	0	3.91538	0	3.91538	0	3.91538	2	3.91538	0	3.91538	1	3.91538	0	3.91538	1	3.91538	0	3.91538	2	3.91538	0	3.91538	0	3.91538	0	3.91538	2	3.91538	2	3.91538	1	3.91538	2	3.91538	0	3.91538	0	3.91538	1	3.91538	0	3.91538
	3.92419	1	3.92419	0	3.92419	0	3.92419	0	3.92419	2	3.92419	0	3.92419	0	3.92419	0	3.92419	0	3.92419	0	3.92419	1	3.92419	0	3.92419	0	3.92419	0	3.92419	0	3.92419	0	3.92419	2	3.92419	0	3.92419	1	3.92419	4	3.92419	1	3.92419	0	3.92419	1	3.92419	0	3.92419
	3.93302	0	3.93302	0	3.93302	1	3.93302	1	3.93302	1	3.93302	0	3.93302	1	3.93302	0	3.93302	1	3.93302	0	3.93302	0	3.93302	0	3.93302	1	3.93302	0	3.93302	0	3.93302	1	3.93302	2	3.93302	1	3.93302	0	3.93302	4	3.93302	0	3.93302	0	3.93302	0	3.93302	1	3.93302
	3.94188	0	3.94188	0	3.94188	1	3.94188	0	3.94188	1	3.94188	0	3.94188	3	3.94188	0	3.94188	1	3.94188	0	3.94188	0	3.94188	0	3.94188	1	3.94188	0	3.94188	0	3.94188	0	3.94188	4	3.94188	2	3.94188	0	3.94188	4	3.94188	1	3.94188	0	3.94188	0	3.94188	2	3.94188
	3.95075	1	3.95075	0	3.95075	1	3.95075	0	3.95075	0	3.95075	0	3.95075	1	3.95075	0	3.95075	1	3.95075	0	3.95075	1	3.95075	0	3.95075	0	3.95075	0	3.95075	0	3.95075	1	3.95075	0	3.95075	2	3.95075	2	3.95075	5	3.95075	0	3.95075	1	3.95075	2	3.95075	0	3.95075
	3.95964	0	3.95964	0	3.95964	1	3.95964	0	3.95964	0	3.95964	0	3.95964	0	3.95964	0	3.95964	0	3.95964	0	3.95964	2	3.95964	1	3.95964	3	3.95964	0	3.95964	0	3.95964	0	3.95964	1	3.95964	5	3.95964	1	3.95964	4	3.95964	0	3.95964	0	3.95964	1	3.95964	3	3.95964
	3.96856	0	3.96856	0	3.96856	0	3.96856	0	3.96856	0	3.96856	0	3.96856	2	3.96856	0	3.96856	0	3.96856	0	3.96856	0	3.96856	2	3.96856	4	3.96856	0	3.96856	0	3.96856	0	3.96856	0	3.96856	2	3.96856	0	3.96856	5	3.96856	0	3.96856	0	3.96856	0	3.96856	1	3.96856
	3.97749	2	3.97749	0	3.97749	1	3.97749	0	3.97749	2	3.97749	0	3.97749	0	3.97749	0	3.97749	1	3.97749	0	3.97749	0	3.97749	0	3.97749	0	3.97749	0	3.97749	0	3.97749	0	3.97749	3	3.97749	1	3.97749	2	3.97749	5	3.97749	1	3.97749	1	3.97749	2	3.97749	2	3.97749
	3.98645	0	3.98645	0	3.98645	1	3.98645	0	3.98645	0	3.98645	0	3.98645	0	3.98645	0	3.98645	1	3.98645	1	3.98645	1	3.98645	0	3.98645	2	3.98645	0	3.98645	0	3.98645	0	3.98645	2	3.98645	1	3.98645	2	3.98645	3	3.98645	0	3.98645	0	3.98645	2	3.98645	0	3.98645
	3.99542	0	3.99542	0	3.99542	0	3.99542	0	3.99542	0	3.99542	0	3.99542	0	3.99542	0	3.99542	0	3.99542	0	3.99542	1	3.99542	0	3.99542	3	3.99542	0	3.99542	0	3.99542	0	3.99542	4	3.99542	2	3.99542	2	3.99542	1	3.99542	0	3.99542	0	3.99542	2	3.99542	0	3.99542
	4.00441	1	4.00441	0	4.00441	0	4.00441	0	4.00441	0	4.00441	0	4.00441	1	4.00441	0	4.00441	1	4.00441	0	4.00441	0	4.00441	0	4.00441	1	4.00441	0	4.00441	0	4.00441	0	4.00441	2	4.00441	4	4.00441	0	4.00441	4	4.00441	1	4.00441	0	4.00441	1	4.00441	1	4.00441
	4.01343	0	4.01343	0	4.01343	1	4.01343	1	4.01343	2	4.01343	0	4.01343	0	4.01343	0	4.01343	0	4.01343	0	4.01343	0	4.01343	0	4.01343	3	4.01343	0	4.01343	0	4.01343	0	4.01343	4	4.01343	5	4.01343	2	4.01343	3	4.01343	0	4.01343	0	4.01343	1	4.01343	4	4.01343
	4.02246	0	4.02246	0	4.02246	0	4.02246	0	4.02246	0	4.02246	0	4.02246	1	4.02246	0	4.02246	0	4.02246	0	4.02246	1	4.02246	0	4.02246	3	4.02246	0	4.02246	0	4.02246	0	4.02246	3	4.02246	3	4.02246	1	4.02246	3	4.02246	0	4.02246	1	4.02246	1	4.02246	0	4.02246
	4.03152	1	4.03152	0	4.03152	2	4.03152	0	4.03152	0	4.03152	0	4.03152	0	4.03152	0	4.03152	1	4.03152	1	4.03152	0	4.03152	0	4.03152	4	4.03152	0	4.03152	0	4.03152	0	4.03152	1	4.03152	1	4.03152	5	4.03152	4	4.03152	1	4.03152	0	4.03152	0	4.03152	2	4.03152
	4.04059	0	4.04059	0	4.04059	0	4.04059	0	4.04059	1	4.04059	0	4.04059	0	4.04059	0	4.04059	0	4.04059	0	4.04059	0	4.04059	0	4.04059	1	4.04059	0	4.04059	0	4.04059	0	4.04059	2	4.04059	1	4.04059	1	4.04059	1	4.04059	0	4.04059	0	4.04059	0	4.04059	0	4.04059
	4.04969	2	4.04969	0	4.04969	3	4.04969	0	4.04969	0	4.04969	0	4.04969	0	4.04969	0	4.04969	1	4.04969	0	4.04969	0	4.04969	1	4.04969	3	4.04969	0	4.04969	0	4.04969	0	4.04969	3	4.04969	2	4.04969	1	4.04969	5	4.04969	1	4.04969	0	4.04969	2	4.04969	0	4.04969
	4.05881	0	4.05881	0	4.05881	2	4.05881	0	4.05881	0	4.05881	0	4.05881	0	4.05881	0	4.05881	1	4.05881	0	4.05881	0	4.05881	0	4.05881	2	4.05881	0	4.05881	0	4.05881	0	4.05881	0	4.05881	1	4.05881	1	4.05881	3	4.05881	0	4.05881	0	4.05881	3	4.05881	1	4.05881
	4.06794	1	4.06794	0	4.06794	1	4.06794	0	4.06794	2	4.06794	0	4.06794	1	4.06794	0	4.06794	0	4.06794	0	4.06794	0	4.06794	0	4.06794	0	4.06794	0	4.06794	0	4.06794	0	4.06794	3	4.06794	3	4.06794	5	4.06794	2	4.06794	0	4.06794	0	4.06794	1	4.06794	1	4.06794
	4.0771	1	4.0771	0	4.0771	1	4.0771	0	4.0771	1	4.0771	0	4.0771	0	4.0771	0	4.0771	0	4.0771	0	4.0771	0	4.0771	0	4.0771	0	4.0771	0	4.0771	0	4.0771	0	4.0771	4	4.0771	3	4.0771	1	4.0771	1	4.0771	0	4.0771	2	4.0771	1	4.0771	0	4.0771
	4.08628	0	4.08628	0	4.08628	0	4.08628	0	4.08628	2	4.08628	0	4.08628	0	4.08628	0	4.08628	0	4.08628	0	4.08628	0	4.08628	0	4.08628	3	4.08628	0	4.08628	0	4.08628	1	4.08628	5	4.08628	3	4.08628	0	4.08628	2	4.08628	2	4.08628	0	4.08628	2	4.08628	4	4.08628
	4.09548	0	4.09548	0	4.09548	1	4.09548	0	4.09548	1	4.09548	0	4.09548	0	4.09548	0	4.09548	1	4.09548	0	4.09548	1	4.09548	0	4.09548	2	4.09548	0	4.09548	0	4.09548	0	4.09548	2	4.09548	3	4.09548	1	4.09548	6	4.09548	1	4.09548	0	4.09548	0	4.09548	1	4.09548
	4.1047	2	4.1047	0	4.1047	0	4.1047	0	4.1047	0	4.1047	0	4.1047	0	4.1047	0	4.1047	1	4.1047	0	4.1047	0	4.1047	0	4.1047	2	4.1047	1	4.1047	0	4.1047	0	4.1047	6	4.1047	4	4.1047	1	4.1047	4	4.1047	0	4.1047	0	4.1047	1	4.1047	2	4.1047
	4.11394	3	4.11394	0	4.11394	0	4.11394	0	4.11394	1	4.11394	0	4.11394	1	4.11394	0	4.11394	0	4.11394	0	4.11394	1	4.11394	0	4.11394	3	4.11394	0	4.11394	0	4.11394	0	4.11394	4	4.11394	1	4.11394	4	4.11394	5	4.11394	0	4.11394	0	4.11394	3	4.11394	1	4.11394
	4.1232	1	4.1232	0	4.1232	1	4.1232	0	4.1232	2	4.1232	0	4.1232	1	4.1232	1	4.1232	0	4.1232	0	4.1232	0	4.1232	0	4.1232	0	4.1232	0	4.1232	0	4.1232	0	4.1232	3	4.1232	1	4.1232	2	4.1232	3	4.1232	0	4.1232	0	4.1232	1	4.1232	3	4.1232
	4.13248	0	4.13248	0	4.13248	0	4.13248	0	4.13248	1	4.13248	0	4.13248	1	4.13248	0	4.13248	0	4.13248	0	4.13248	0	4.13248	0	4.13248	5	4.13248	0	4.13248	0	4.13248	0	4.13248	2	4.13248	2	4.13248	2	4.13248	6	4.13248	1	4.13248	1	4.13248	1	4.13248	3	4.13248
	4.14178	0	4.14178	0	4.14178	1	4.14178	0	4.14178	2	4.14178	0	4.14178	2	4.14178	0	4.14178	1	4.14178	0	4.14178	0	4.14178	0	4.14178	4	4.14178	0	4.14178	0	4.14178	0	4.14178	2	4.14178	4	4.14178	3	4.14178	2	4.14178	0	4.14178	0	4.14178	0	4.14178	0	4.14178
	4.15111	2	4.15111	0	4.15111	1	4.15111	0	4.15111	0	4.15111	0	4.15111	1	4.15111	0	4.15111	2	4.15111	0	4.15111	1	4.15111	0	4.15111	3	4.15111	0	4.15111	0	4.15111	0	4.15111	4	4.15111	2	4.15111	3	4.15111	6	4.15111	0	4.15111	0	4.15111	4	4.15111	1	4.15111
	4.16045	2	4.16045	0	4.16045	0	4.16045	0	4.16045	1	4.16045	0	4.16045	1	4.16045	0	4.16045	0	4.16045	0	4.16045	0	4.16045	0	4.16045	1	4.16045	0	4.16045	0	4.16045	0	4.16045	3	4.16045	1	4.16045	3	4.16045	1	4.16045	0	4.16045	0	4.16045	0	4.16045	1	4.16045
	4.16982	0	4.16982	0	4.16982	2	4.16982	0	4.16982	3	4.16982	0	4.16982	2	4.16982	0	4.16982	1	4.16982	0	4.16982	0	4.16982	0	4.16982	0	4.16982	0	4.16982	0	4.16982	0	4.16982	4	4.16982	1	4.16982	1	4.16982	6	4.16982	0	4.16982	1	4.16982	3	4.16982	2	4.16982
	4.17921	0	4.17921	0	4.17921	0	4.17921	0	4.17921	2	4.17921	0	4.17921	0	4.17921	1	4.17921	1	4.17921	0	4.17921	1	4.17921	0	4.17921	4	4.17921	0	4.17921	0	4.17921	0	4.17921	3	4.17921	4	4.17921	5	4.17921	12	4.17921	0	4.17921	0	4.17921	3	4.17921	1	4.17921
	4.18861	1	4.18861	0	4.18861	0	4.18861	0	4.18861	1	4.18861	0	4.18861	0	4.18861	0	4.18861	0	4.18861	0	4.18861	0	4.18861	0	4.18861	2	4.18861	0	4.18861	0	4.18861	0	4.18861	2	4.18861	4	4.18861	3	4.18861	5	4.18861	2	4.18861	0	4.18861	2	4.18861	4	4.18861
	4.19804	2	4.19804	0	4.19804	0	4.19804	0	4.19804	3	4.19804	0	4.19804	1	4.19804	0	4.19804	1	4.19804	0	4.19804	0	4.19804	0	4.19804	2	4.19804	0	4.19804	0	4.19804	0	4.19804	4	4.19804	4	4.19804	3	4.19804	5	4.19804	1	4.19804	0	4.19804	2	4.19804	1	4.19804
	4.20749	0	4.20749	0	4.20749	0	4.20749	0	4.20749	1	4.20749	0	4.20749	0	4.20749	0	4.20749	0	4.20749	1	4.20749	0	4.20749	0	4.20749	1	4.20749	0	4.20749	0	4.20749	0	4.20749	4	4.20749	2	4.20749	0	4.20749	7	4.20749	1	4.20749	1	4.20749	1	4.20749	2	4.20749
	4.21697	0	4.21697	0	4.21697	1	4.21697	0	4.21697	2	4.21697	0	4.21697	1	4.21697	0	4.21697	0	4.21697	0	4.21697	0	4.21697	0	4.21697	5	4.21697	0	4.21697	0	4.21697	0	4.21697	4	4.21697	3	4.21697	2	4.21697	1	4.21697	0	4.21697	0	4.21697	4	4.21697	1	4.21697
	4.22646	1	4.22646	0	4.22646	1	4.22646	0	4.22646	1	4.22646	0	4.22646	0	4.22646	0	4.22646	1	4.22646	0	4.22646	0	4.22646	1	4.22646	0	4.22646	0	4.22646	0	4.22646	0	4.22646	4	4.22646	4	4.22646	1	4.22646	3	4.22646	0	4.22646	1	4.22646	2	4.22646	2	4.22646
	4.23597	1	4.23597	0	4.23597	1	4.23597	0	4.23597	1	4.23597	0	4.23597	0	4.23597	0	4.23597	0	4.23597	0	4.23597	1	4.23597	1	4.23597	4	4.23597	0	4.23597	0	4.23597	0	4.23597	4	4.23597	3	4.23597	1	4.23597	3	4.23597	0	4.23597	0	4.23597	3	4.23597	1	4.23597
	4.24551	1	4.24551	0	4.24551	1	4.24551	0	4.24551	0	4.24551	0	4.24551	1	4.24551	0	4.24551	2	4.24551	0	4.24551	0	4.24551	0	4.24551	3	4.24551	0	4.24551	0	4.24551	0	4.24551	4	4.24551	6	4.24551	0	4.24551	6	4.24551	1	4.24551	0	4.24551	3	4.24551	1	4.24551
	4.25507	2	4.25507	0	4.25507	2	4.25507	0	4.25507	0	4.25507	0	4.25507	1	4.25507	0	4.25507	1	4.25507	0	4.25507	2	4.25507	2	4.25507	6	4.25507	0	4.25507	0	4.25507	0	4.25507	7	4.25507	2	4.25507	4	4.25507	6	4.25507	2	4.25507	0	4.25507	0	4.25507	1	4.25507
	4.26464	0	4.26464	0	4.26464	2	4.26464	0	4.26464	1	4.26464	0	4.26464	0	4.26464	0	4.26464	0	4.26464	0	4.26464	0	4.26464	2	4.26464	3	4.26464	0	4.26464	0	4.26464	0	4.26464	3	4.26464	5	4.26464	4	4.26464	1	4.26464	3	4.26464	0	4.26464	1	4.26464	2	4.26464
	4.27424	2	4.27424	0	4.27424	1	4.27424	0	4.27424	1	4.27424	0	4.27424	0	4.27424	0	4.27424	1	4.27424	0	4.27424	2	4.27424	0	4.27424	2	4.27424	0	4.27424	0	4.27424	0	4.27424	1	4.27424	1	4.27424	2	4.27424	8	4.27424	0	4.27424	0	4.27424	2	4.27424	3	4.27424
	4.28387	0	4.28387	0	4.28387	1	4.28387	0	4.28387	0	4.28387	0	4.28387	1	4.28387	0	4.28387	2	4.28387	0	4.28387	1	4.28387	0	4.28387	2	4.28387	0	4.28387	0	4.28387	0	4.28387	3	4.28387	4	4.28387	6	4.28387	3	4.28387	0	4.28387	0	4.28387	3	4.28387	2	4.28387
	4.29351	1	4.29351	0	4.29351	2	4.29351	0	4.29351	1	4.29351	0	4.29351	1	4.29351	0	4.29351	0	4.29351	0	4.29351	0	4.29351	0	4.29351	1	4.29351	0	4.29351	0	4.29351	0	4.29351	5	4.29351	3	4.29351	2	4.29351	7	4.29351	0	4.29351	0	4.29351	1	4.29351	1	4.29351
	4.30318	1	4.30318	0	4.30318	0	4.30318	0	4.30318	1	4.30318	0	4.30318	0	4.30318	0	4.30318	2	4.30318	0	4.30318	0	4.30318	0	4.30318	1	4.30318	0	4.30318	0	4.30318	1	4.30318	2	4.30318	5	4.30318	1	4.30318	7	4.30318	2	4.30318	1	4.30318	5	4.30318	0	4.30318
	4.31286	0	4.31286	0	4.31286	1	4.31286	0	4.31286	1	4.31286	0	4.31286	0	4.31286	0	4.31286	0	4.31286	0	4.31286	0	4.31286	0	4.31286	2	4.31286	0	4.31286	0	4.31286	0	4.31286	6	4.31286	5	4.31286	2	4.31286	6	4.31286	0	4.31286	0	4.31286	2	4.31286	0	4.31286
	4.32257	4	4.32257	0	4.32257	2	4.32257	0	4.32257	1	4.32257	0	4.32257	0	4.32257	0	4.32257	2	4.32257	0	4.32257	1	4.32257	0	4.32257	2	4.32257	0	4.32257	0	4.32257	0	4.32257	2	4.32257	5	4.32257	2	4.32257	3	4.32257	1	4.32257	0	4.32257	0	4.32257	0	4.32257
	4.3323	3	4.3323	0	4.3323	1	4.3323	0	4.3323	1	4.3323	0	4.3323	5	4.3323	1	4.3323	2	4.3323	0	4.3323	1	4.3323	0	4.3323	2	4.3323	0	4.3323	0	4.3323	0	4.3323	4	4.3323	1	4.3323	0	4.3323	3	4.3323	1	4.3323	1	4.3323	1	4.3323	0	4.3323
	4.34205	0	4.34205	0	4.34205	1	4.34205	0	4.34205	1	4.34205	0	4.34205	2	4.34205	0	4.34205	1	4.34205	0	4.34205	1	4.34205	0	4.34205	7	4.34205	1	4.34205	0	4.34205	0	4.34205	3	4.34205	8	4.34205	4	4.34205	9	4.34205	0	4.34205	1	4.34205	5	4.34205	0	4.34205
	4.35183	2	4.35183	0	4.35183	4	4.35183	0	4.35183	1	4.35183	0	4.35183	1	4.35183	0	4.35183	2	4.35183	0	4.35183	2	4.35183	0	4.35183	6	4.35183	0	4.35183	0	4.35183	0	4.35183	3	4.35183	5	4.35183	1	4.35183	8	4.35183	1	4.35183	0	4.35183	1	4.35183	1	4.35183
	4.36163	2	4.36163	0	4.36163	1	4.36163	0	4.36163	2	4.36163	0	4.36163	0	4.36163	0	4.36163	0	4.36163	1	4.36163	1	4.36163	0	4.36163	4	4.36163	0	4.36163	0	4.36163	0	4.36163	5	4.36163	3	4.36163	3	4.36163	6	4.36163	1	4.36163	0	4.36163	1	4.36163	1	4.36163
	4.37144	1	4.37144	0	4.37144	2	4.37144	1	4.37144	3	4.37144	0	4.37144	1	4.37144	0	4.37144	0	4.37144	1	4.37144	0	4.37144	0	4.37144	3	4.37144	0	4.37144	0	4.37144	0	4.37144	5	4.37144	5	4.37144	4	4.37144	6	4.37144	2	4.37144	1	4.37144	1	4.37144	1	4.37144
	4.38129	0	4.38129	0	4.38129	1	4.38129	0	4.38129	0	4.38129	0	4.38129	2	4.38129	0	4.38129	2	4.38129	0	4.38129	0	4.38129	0	4.38129	4	4.38129	0	4.38129	0	4.38129	0	4.38129	5	4.38129	3	4.38129	1	4.38129	4	4.38129	0	4.38129	0	4.38129	3	4.38129	2	4.38129
	4.39115	3	4.39115	0	4.39115	0	4.39115	0	4.39115	0	4.39115	0	4.39115	1	4.39115	0	4.39115	2	4.39115	0	4.39115	1	4.39115	0	4.39115	1	4.39115	0	4.39115	0	4.39115	0	4.39115	10	4.39115	4	4.39115	5	4.39115	7	4.39115	2	4.39115	2	4.39115	3	4.39115	0	4.39115
	4.40103	1	4.40103	0	4.40103	0	4.40103	1	4.40103	2	4.40103	0	4.40103	2	4.40103	0	4.40103	3	4.40103	0	4.40103	2	4.40103	0	4.40103	2	4.40103	0	4.40103	0	4.40103	0	4.40103	3	4.40103	4	4.40103	3	4.40103	3	4.40103	0	4.40103	0	4.40103	3	4.40103	1	4.40103
	4.41094	1	4.41094	0	4.41094	1	4.41094	0	4.41094	1	4.41094	0	4.41094	1	4.41094	0	4.41094	0	4.41094	0	4.41094	2	4.41094	1	4.41094	7	4.41094	0	4.41094	0	4.41094	0	4.41094	3	4.41094	4	4.41094	2	4.41094	4	4.41094	2	4.41094	0	4.41094	6	4.41094	1	4.41094
	4.42087	1	4.42087	0	4.42087	1	4.42087	0	4.42087	0	4.42087	0	4.42087	0	4.42087	0	4.42087	1	4.42087	0	4.42087	1	4.42087	0	4.42087	4	4.42087	0	4.42087	0	4.42087	1	4.42087	3	4.42087	5	4.42087	1	4.42087	7	4.42087	2	4.42087	0	4.42087	1	4.42087	3	4.42087
	4.43082	4	4.43082	0	4.43082	2	4.43082	0	4.43082	4	4.43082	0	4.43082	2	4.43082	0	4.43082	0	4.43082	0	4.43082	1	4.43082	0	4.43082	4	4.43082	0	4.43082	0	4.43082	0	4.43082	10	4.43082	3	4.43082	5	4.43082	11	4.43082	3	4.43082	2	4.43082	4	4.43082	2	4.43082
	4.4408	0	4.4408	0	4.4408	1	4.4408	0	4.4408	1	4.4408	0	4.4408	1	4.4408	0	4.4408	3	4.4408	1	4.4408	2	4.4408	0	4.4408	3	4.4408	0	4.4408	0	4.4408	0	4.4408	3	4.4408	1	4.4408	1	4.4408	4	4.4408	0	4.4408	0	4.4408	3	4.4408	1	4.4408
	4.45079	2	4.45079	0	4.45079	1	4.45079	0	4.45079	1	4.45079	0	4.45079	0	4.45079	0	4.45079	5	4.45079	0	4.45079	0	4.45079	0	4.45079	4	4.45079	0	4.45079	0	4.45079	0	4.45079	3	4.45079	5	4.45079	6	4.45079	7	4.45079	0	4.45079	0	4.45079	9	4.45079	1	4.45079
	4.46081	1	4.46081	0	4.46081	1	4.46081	0	4.46081	1	4.46081	0	4.46081	1	4.46081	0	4.46081	1	4.46081	0	4.46081	1	4.46081	0	4.46081	2	4.46081	1	4.46081	0	4.46081	0	4.46081	3	4.46081	1	4.46081	6	4.46081	4	4.46081	1	4.46081	0	4.46081	2	4.46081	3	4.46081
	4.47086	2	4.47086	0	4.47086	1	4.47086	1	4.47086	2	4.47086	0	4.47086	0	4.47086	1	4.47086	1	4.47086	0	4.47086	2	4.47086	0	4.47086	4	4.47086	0	4.47086	0	4.47086	0	4.47086	5	4.47086	6	4.47086	1	4.47086	4	4.47086	1	4.47086	0	4.47086	1	4.47086	2	4.47086
	4.48092	0	4.48092	0	4.48092	3	4.48092	0	4.48092	1	4.48092	0	4.48092	0	4.48092	0	4.48092	0	4.48092	0	4.48092	0	4.48092	0	4.48092	0	4.48092	0	4.48092	0	4.48092	0	4.48092	9	4.48092	3	4.48092	4	4.48092	7	4.48092	0	4.48092	0	4.48092	1	4.48092	4	4.48092
	4.49101	0	4.49101	0	4.49101	3	4.49101	0	4.49101	0	4.49101	0	4.49101	0	4.49101	0	4.49101	3	4.49101	0	4.49101	1	4.49101	1	4.49101	3	4.49101	0	4.49101	0	4.49101	0	4.49101	6	4.49101	4	4.49101	5	4.49101	8	4.49101	0	4.49101	1	4.49101	2	4.49101	3	4.49101
	4.50112	0	4.50112	0	4.50112	2	4.50112	0	4.50112	0	4.50112	0	4.50112	2	4.50112	0	4.50112	0	4.50112	0	4.50112	1	4.50112	0	4.50112	4	4.50112	0	4.50112	0	4.50112	0	4.50112	10	4.50112	4	4.50112	5	4.50112	10	4.50112	0	4.50112	0	4.50112	4	4.50112	5	4.50112
	4.51125	3	4.51125	0	4.51125	1	4.51125	0	4.51125	3	4.51125	0	4.51125	0	4.51125	0	4.51125	1	4.51125	0	4.51125	1	4.51125	0	4.51125	4	4.51125	0	4.51125	0	4.51125	0	4.51125	5	4.51125	9	4.51125	6	4.51125	7	4.51125	1	4.51125	0	4.51125	4	4.51125	1	4.51125
	4.52141	2	4.52141	0	4.52141	2	4.52141	0	4.52141	0	4.52141	0	4.52141	2	4.52141	0	4.52141	2	4.52141	0	4.52141	1	4.52141	0	4.52141	2	4.52141	0	4.52141	0	4.52141	0	4.52141	8	4.52141	3	4.52141	3	4.52141	5	4.52141	0	4.52141	1	4.52141	1	4.52141	2	4.52141
	4.53158	1	4.53158	0	4.53158	2	4.53158	0	4.53158	2	4.53158	0	4.53158	4	4.53158	0	4.53158	2	4.53158	0	4.53158	2	4.53158	0	4.53158	3	4.53158	1	4.53158	0	4.53158	0	4.53158	1	4.53158	2	4.53158	3	4.53158	10	4.53158	1	4.53158	1	4.53158	3	4.53158	3	4.53158
	4.54178	2	4.54178	0	4.54178	0	4.54178	0	4.54178	1	4.54178	0	4.54178	0	4.54178	0	4.54178	1	4.54178	0	4.54178	1	4.54178	0	4.54178	2	4.54178	0	4.54178	0	4.54178	0	4.54178	4	4.54178	6	4.54178	4	4.54178	6	4.54178	1	4.54178	0	4.54178	2	4.54178	2	4.54178
	4.55201	1	4.55201	0	4.55201	0	4.55201	0	4.55201	0	4.55201	0	4.55201	0	4.55201	0	4.55201	2	4.55201	0	4.55201	1	4.55201	0	4.55201	3	4.55201	0	4.55201	0	4.55201	0	4.55201	4	4.55201	1	4.55201	7	4.55201	7	4.55201	1	4.55201	1	4.55201	4	4.55201	2	4.55201
	4.56226	1	4.56226	0	4.56226	1	4.56226	1	4.56226	0	4.56226	0	4.56226	0	4.56226	0	4.56226	1	4.56226	0	4.56226	1	4.56226	0	4.56226	2	4.56226	0	4.56226	0	4.56226	0	4.56226	8	4.56226	9	4.56226	1	4.56226	10	4.56226	2	4.56226	0	4.56226	4	4.56226	2	4.56226
	4.57253	2	4.57253	0	4.57253	3	4.57253	0	4.57253	1	4.57253	0	4.57253	0	4.57253	0	4.57253	2	4.57253	0	4.57253	1	4.57253	0	4.57253	3	4.57253	0	4.57253	0	4.57253	0	4.57253	3	4.57253	5	4.57253	3	4.57253	8	4.57253	4	4.57253	0	4.57253	7	4.57253	2	4.57253
	4.58282	1	4.58282	0	4.58282	2	4.58282	0	4.58282	1	4.58282	0	4.58282	1	4.58282	0	4.58282	3	4.58282	1	4.58282	1	4.58282	1	4.58282	3	4.58282	0	4.58282	0	4.58282	0	4.58282	5	4.58282	5	4.58282	5	4.58282	7	4.58282	0	4.58282	2	4.58282	3	4.58282	2	4.58282
	4.59314	1	4.59314	0	4.59314	3	4.59314	0	4.59314	4	4.59314	0	4.59314	0	4.59314	0	4.59314	0	4.59314	0	4.59314	2	4.59314	1	4.59314	3	4.59314	0	4.59314	0	4.59314	1	4.59314	5	4.59314	5	4.59314	3	4.59314	6	4.59314	1	4.59314	0	4.59314	4	4.59314	3	4.59314
	4.60348	1	4.60348	0	4.60348	4	4.60348	0	4.60348	0	4.60348	0	4.60348	1	4.60348	0	4.60348	2	4.60348	0	4.60348	0	4.60348	0	4.60348	2	4.60348	1	4.60348	0	4.60348	0	4.60348	7	4.60348	5	4.60348	4	4.60348	6	4.60348	1	4.60348	1	4.60348	3	4.60348	5	4.60348
	4.61384	1	4.61384	0	4.61384	2	4.61384	0	4.61384	3	4.61384	0	4.61384	0	4.61384	0	4.61384	1	4.61384	0	4.61384	1	4.61384	0	4.61384	4	4.61384	0	4.61384	0	4.61384	1	4.61384	7	4.61384	5	4.61384	2	4.61384	5	4.61384	4	4.61384	0	4.61384	3	4.61384	8	4.61384
	4.62423	1	4.62423	0	4.62423	1	4.62423	0	4.62423	0	4.62423	0	4.62423	1	4.62423	0	4.62423	0	4.62423	0	4.62423	1	4.62423	0	4.62423	4	4.62423	0	4.62423	0	4.62423	1	4.62423	7	4.62423	6	4.62423	5	4.62423	11	4.62423	2	4.62423	1	4.62423	4	4.62423	2	4.62423
	4.63464	2	4.63464	0	4.63464	3	4.63464	0	4.63464	2	4.63464	0	4.63464	0	4.63464	0	4.63464	1	4.63464	0	4.63464	1	4.63464	0	4.63464	3	4.63464	0	4.63464	0	4.63464	1	4.63464	10	4.63464	6	4.63464	3	4.63464	9	4.63464	2	4.63464	2	4.63464	5	4.63464	1	4.63464
	4.64507	0	4.64507	0	4.64507	2	4.64507	0	4.64507	2	4.64507	0	4.64507	1	4.64507	0	4.64507	2	4.64507	1	4.64507	0	4.64507	0	4.64507	6	4.64507	0	4.64507	0	4.64507	0	4.64507	5	4.64507	4	4.64507	6	4.64507	7	4.64507	2	4.64507	0	4.64507	6	4.64507	3	4.64507
	4.65553	3	4.65553	0	4.65553	2	4.65553	0	4.65553	2	4.65553	0	4.65553	1	4.65553	1	4.65553	2	4.65553	0	4.65553	0	4.65553	0	4.65553	6	4.65553	0	4.65553	0	4.65553	1	4.65553	4	4.65553	9	4.65553	5	4.65553	14	4.65553	3	4.65553	2	4.65553	2	4.65553	4	4.65553
	4.66601	1	4.66601	0	4.66601	3	4.66601	0	4.66601	1	4.66601	0	4.66601	1	4.66601	0	4.66601	5	4.66601	0	4.66601	2	4.66601	0	4.66601	4	4.66601	0	4.66601	0	4.66601	0	4.66601	5	4.66601	6	4.66601	3	4.66601	6	4.66601	3	4.66601	1	4.66601	3	4.66601	3	4.66601
	4.67651	2	4.67651	0	4.67651	4	4.67651	0	4.67651	0	4.67651	0	4.67651	0	4.67651	0	4.67651	2	4.67651	0	4.67651	0	4.67651	0	4.67651	5	4.67651	0	4.67651	0	4.67651	0	4.67651	1	4.67651	9	4.67651	5	4.67651	4	4.67651	1	4.67651	0	4.67651	6	4.67651	2	4.67651
	4.68704	2	4.68704	0	4.68704	0	4.68704	0	4.68704	2	4.68704	0	4.68704	2	4.68704	0	4.68704	2	4.68704	0	4.68704	1	4.68704	0	4.68704	4	4.68704	0	4.68704	0	4.68704	0	4.68704	6	4.68704	3	4.68704	8	4.68704	9	4.68704	1	4.68704	1	4.68704	2	4.68704	2	4.68704
	4.69759	2	4.69759	0	4.69759	1	4.69759	1	4.69759	0	4.69759	0	4.69759	0	4.69759	0	4.69759	2	4.69759	0	4.69759	0	4.69759	0	4.69759	2	4.69759	0	4.69759	0	4.69759	0	4.69759	8	4.69759	7	4.69759	2	4.69759	4	4.69759	3	4.69759	1	4.69759	5	4.69759	4	4.69759
	4.70816	0	4.70816	0	4.70816	1	4.70816	0	4.70816	2	4.70816	0	4.70816	0	4.70816	0	4.70816	0	4.70816	0	4.70816	3	4.70816	0	4.70816	5	4.70816	0	4.70816	0	4.70816	1	4.70816	3	4.70816	5	4.70816	2	4.70816	14	4.70816	1	4.70816	0	4.70816	4	4.70816	1	4.70816
	4.71876	6	4.71876	0	4.71876	1	4.71876	1	4.71876	0	4.71876	0	4.71876	3	4.71876	0	4.71876	3	4.71876	0	4.71876	0	4.71876	0	4.71876	4	4.71876	0	4.71876	0	4.71876	1	4.71876	5	4.71876	3	4.71876	3	4.71876	4	4.71876	0	4.71876	2	4.71876	5	4.71876	3	4.71876
	4.72939	3	4.72939	0	4.72939	2	4.72939	0	4.72939	2	4.72939	0	4.72939	1	4.72939	0	4.72939	2	4.72939	0	4.72939	0	4.72939	0	4.72939	2	4.72939	0	4.72939	0	4.72939	1	4.72939	9	4.72939	10	4.72939	5	4.72939	7	4.72939	1	4.72939	0	4.72939	7	4.72939	1	4.72939
	4.74003	0	4.74003	0	4.74003	4	4.74003	0	4.74003	2	4.74003	0	4.74003	2	4.74003	0	4.74003	3	4.74003	0	4.74003	0	4.74003	0	4.74003	3	4.74003	0	4.74003	0	4.74003	0	4.74003	7	4.74003	4	4.74003	5	4.74003	7	4.74003	3	4.74003	0	4.74003	5	4.74003	2	4.74003
	4.7507	2	4.7507	0	4.7507	0	4.7507	0	4.7507	0	4.7507	0	4.7507	2	4.7507	1	4.7507	4	4.7507	0	4.7507	0	4.7507	0	4.7507	6	4.7507	0	4.7507	0	4.7507	0	4.7507	7	4.7507	7	4.7507	5	4.7507	12	4.7507	1	4.7507	0	4.7507	2	4.7507	2	4.7507
	4.7614	5	4.7614	0	4.7614	3	4.7614	0	4.7614	2	4.7614	0	4.7614	0	4.7614	0	4.7614	2	4.7614	0	4.7614	0	4.7614	0	4.7614	2	4.7614	0	4.7614	0	4.7614	0	4.7614	4	4.7614	6	4.7614	3	4.7614	9	4.7614	1	4.7614	1	4.7614	5	4.7614	2	4.7614
	4.77212	3	4.77212	0	4.77212	1	4.77212	0	4.77212	1	4.77212	0	4.77212	0	4.77212	1	4.77212	0	4.77212	1	4.77212	1	4.77212	0	4.77212	7	4.77212	0	4.77212	0	4.77212	0	4.77212	13	4.77212	7	4.77212	7	4.77212	11	4.77212	2	4.77212	0	4.77212	4	4.77212	6	4.77212
	4.78286	1	4.78286	0	4.78286	3	4.78286	0	4.78286	0	4.78286	0	4.78286	2	4.78286	1	4.78286	1	4.78286	0	4.78286	0	4.78286	1	4.78286	6	4.78286	0	4.78286	0	4.78286	0	4.78286	5	4.78286	5	4.78286	4	4.78286	14	4.78286	2	4.78286	2	4.78286	6	4.78286	5	4.78286
	4.79363	7	4.79363	0	4.79363	0	4.79363	0	4.79363	3	4.79363	0	4.79363	1	4.79363	0	4.79363	4	4.79363	0	4.79363	0	4.79363	0	4.79363	3	4.79363	0	4.79363	0	4.79363	0	4.79363	6	4.79363	5	4.79363	3	4.79363	9	4.79363	0	4.79363	0	4.79363	4	4.79363	3	4.79363
	4.80442	1	4.80442	0	4.80442	5	4.80442	1	4.80442	2	4.80442	0	4.80442	2	4.80442	0	4.80442	1	4.80442	0	4.80442	2	4.80442	0	4.80442	4	4.80442	0	4.80442	0	4.80442	1	4.80442	10	4.80442	12	4.80442	5	4.80442	9	4.80442	2	4.80442	0	4.80442	4	4.80442	2	4.80442
	4.81523	3	4.81523	0	4.81523	1	4.81523	0	4.81523	1	4.81523	0	4.81523	2	4.81523	0	4.81523	3	4.81523	0	4.81523	0	4.81523	0	4.81523	3	4.81523	0	4.81523	0	4.81523	0	4.81523	4	4.81523	15	4.81523	6	4.81523	11	4.81523	3	4.81523	0	4.81523	3	4.81523	2	4.81523
	4.82607	3	4.82607	0	4.82607	2	4.82607	0	4.82607	1	4.82607	0	4.82607	0	4.82607	0	4.82607	2	4.82607	0	4.82607	2	4.82607	0	4.82607	4	4.82607	0	4.82607	0	4.82607	0	4.82607	11	4.82607	5	4.82607	5	4.82607	8	4.82607	1	4.82607	0	4.82607	2	4.82607	4	4.82607
	4.83694	2	4.83694	0	4.83694	3	4.83694	1	4.83694	1	4.83694	0	4.83694	2	4.83694	0	4.83694	0	4.83694	0	4.83694	1	4.83694	1	4.83694	6	4.83694	0	4.83694	0	4.83694	0	4.83694	3	4.83694	10	4.83694	9	4.83694	9	4.83694	1	4.83694	0	4.83694	9	4.83694	2	4.83694
	4.84782	2	4.84782	0	4.84782	0	4.84782	0	4.84782	1	4.84782	0	4.84782	1	4.84782	0	4.84782	2	4.84782	0	4.84782	2	4.84782	0	4.84782	5	4.84782	0	4.84782	0	4.84782	0	4.84782	3	4.84782	10	4.84782	6	4.84782	13	4.84782	2	4.84782	1	4.84782	8	4.84782	3	4.84782
	4.85874	1	4.85874	0	4.85874	2	4.85874	1	4.85874	1	4.85874	0	4.85874	1	4.85874	0	4.85874	1	4.85874	0	4.85874	0	4.85874	0	4.85874	6	4.85874	0	4.85874	0	4.85874	1	4.85874	8	4.85874	6	4.85874	4	4.85874	11	4.85874	2	4.85874	1	4.85874	6	4.85874	1	4.85874
	4.86968	1	4.86968	0	4.86968	3	4.86968	1	4.86968	2	4.86968	0	4.86968	0	4.86968	0	4.86968	2	4.86968	0	4.86968	1	4.86968	0	4.86968	3	4.86968	0	4.86968	0	4.86968	0	4.86968	10	4.86968	3	4.86968	3	4.86968	14	4.86968	3	4.86968	0	4.86968	6	4.86968	3	4.86968
	4.88064	2	4.88064	0	4.88064	4	4.88064	0	4.88064	1	4.88064	0	4.88064	1	4.88064	0	4.88064	4	4.88064	0	4.88064	0	4.88064	0	4.88064	0	4.88064	0	4.88064	0	4.88064	0	4.88064	3	4.88064	5	4.88064	7	4.88064	10	4.88064	1	4.88064	0	4.88064	5	4.88064	3	4.88064
	4.89162	2	4.89162	0	4.89162	2	4.89162	1	4.89162	0	4.89162	0	4.89162	4	4.89162	0	4.89162	2	4.89162	0	4.89162	2	4.89162	0	4.89162	2	4.89162	0	4.89162	0	4.89162	0	4.89162	8	4.89162	9	4.89162	6	4.89162	9	4.89162	3	4.89162	0	4.89162	2	4.89162	4	4.89162
	4.90264	1	4.90264	0	4.90264	1	4.90264	0	4.90264	2	4.90264	0	4.90264	1	4.90264	0	4.90264	2	4.90264	0	4.90264	0	4.90264	0	4.90264	3	4.90264	0	4.90264	0	4.90264	1	4.90264	5	4.90264	7	4.90264	7	4.90264	17	4.90264	3	4.90264	1	4.90264	4	4.90264	3	4.90264
	4.91367	1	4.91367	0	4.91367	2	4.91367	0	4.91367	0	4.91367	0	4.91367	0	4.91367	0	4.91367	1	4.91367	0	4.91367	0	4.91367	0	4.91367	2	4.91367	1	4.91367	0	4.91367	0	4.91367	10	4.91367	6	4.91367	4	4.91367	7	4.91367	2	4.91367	1	4.91367	2	4.91367	4	4.91367
	4.92473	2	4.92473	0	4.92473	3	4.92473	0	4.92473	1	4.92473	0	4.92473	1	4.92473	0	4.92473	1	4.92473	0	4.92473	0	4.92473	0	4.92473	4	4.92473	0	4.92473	0	4.92473	0	4.92473	8	4.92473	5	4.92473	5	4.92473	13	4.92473	2	4.92473	1	4.92473	3	4.92473	4	4.92473
	4.93582	3	4.93582	0	4.93582	6	4.93582	0	4.93582	1	4.93582	1	4.93582	2	4.93582	0	4.93582	4	4.93582	0	4.93582	3	4.93582	0	4.93582	5	4.93582	0	4.93582	0	4.93582	0	4.93582	7	4.93582	14	4.93582	6	4.93582	14	4.93582	6	4.93582	1	4.93582	10	4.93582	3	4.93582
	4.94693	2	4.94693	0	4.94693	2	4.94693	0	4.94693	0	4.94693	0	4.94693	2	4.94693	2	4.94693	5	4.94693	0	4.94693	0	4.94693	0	4.94693	9	4.94693	0	4.94693	0	4.94693	0	4.94693	9	4.94693	9	4.94693	2	4.94693	17	4.94693	2	4.94693	1	4.94693	8	4.94693	3	4.94693
	4.95807	3	4.95807	0	4.95807	2	4.95807	0	4.95807	0	4.95807	0	4.95807	1	4.95807	0	4.95807	2	4.95807	0	4.95807	0	4.95807	0	4.95807	2	4.95807	0	4.95807	0	4.95807	0	4.95807	9	4.95807	13	4.95807	6	4.95807	7	4.95807	1	4.95807	0	4.95807	8	4.95807	5	4.95807
	4.96923	0	4.96923	0	4.96923	1	4.96923	0	4.96923	0	4.96923	0	4.96923	1	4.96923	0	4.96923	4	4.96923	0	4.96923	0	4.96923	1	4.96923	4	4.96923	0	4.96923	0	4.96923	0	4.96923	11	4.96923	12	4.96923	6	4.96923	9	4.96923	1	4.96923	1	4.96923	7	4.96923	5	4.96923
	4.98042	1	4.98042	0	4.98042	1	4.98042	0	4.98042	4	4.98042	1	4.98042	0	4.98042	0	4.98042	3	4.98042	0	4.98042	2	4.98042	1	4.98042	9	4.98042	0	4.98042	0	4.98042	2	4.98042	5	4.98042	6	4.98042	6	4.98042	13	4.98042	2	4.98042	2	4.98042	4	4.98042	0	4.98042
	4.99163	4	4.99163	0	4.99163	3	4.99163	0	4.99163	3	4.99163	0	4.99163	3	4.99163	0	4.99163	1	4.99163	0	4.99163	0	4.99163	1	4.99163	5	4.99163	1	4.99163	0	4.99163	0	4.99163	11	4.99163	5	4.99163	6	4.99163	13	4.99163	1	4.99163	1	4.99163	4	4.99163	1	4.99163
	5.00286	7	5.00286	0	5.00286	4	5.00286	1	5.00286	1	5.00286	0	5.00286	3	5.00286	0	5.00286	4	5.00286	0	5.00286	0	5.00286	2	5.00286	5	5.00286	0	5.00286	0	5.00286	0	5.00286	13	5.00286	7	5.00286	7	5.00286	11	5.00286	3	5.00286	2	5.00286	4	5.00286	2	5.00286
	5.01413	2	5.01413	0	5.01413	0	5.01413	0	5.01413	0	5.01413	0	5.01413	2	5.01413	1	5.01413	3	5.01413	0	5.01413	1	5.01413	2	5.01413	8	5.01413	0	5.01413	0	5.01413	0	5.01413	9	5.01413	4	5.01413	7	5.01413	12	5.01413	1	5.01413	0	5.01413	5	5.01413	4	5.01413
	5.02541	2	5.02541	0	5.02541	4	5.02541	0	5.02541	0	5.02541	0	5.02541	1	5.02541	0	5.02541	5	5.02541	0	5.02541	2	5.02541	0	5.02541	6	5.02541	0	5.02541	0	5.02541	0	5.02541	7	5.02541	12	5.02541	4	5.02541	14	5.02541	6	5.02541	1	5.02541	3	5.02541	5	5.02541
	5.03673	2	5.03673	0	5.03673	2	5.03673	0	5.03673	3	5.03673	0	5.03673	1	5.03673	0	5.03673	0	5.03673	0	5.03673	0	5.03673	0	5.03673	8	5.03673	0	5.03673	0	5.03673	0	5.03673	8	5.03673	17	5.03673	6	5.03673	14	5.03673	0	5.03673	1	5.03673	5	5.03673	1	5.03673
	5.04807	2	5.04807	0	5.04807	4	5.04807	1	5.04807	4	5.04807	0	5.04807	1	5.04807	0	5.04807	2	5.04807	0	5.04807	1	5.04807	0	5.04807	2	5.04807	0	5.04807	0	5.04807	0	5.04807	13	5.04807	11	5.04807	11	5.04807	12	5.04807	3	5.04807	0	5.04807	4	5.04807	2	5.04807
	5.05943	4	5.05943	0	5.05943	5	5.05943	2	5.05943	1	5.05943	0	5.05943	3	5.05943	0	5.05943	0	5.05943	0	5.05943	3	5.05943	0	5.05943	2	5.05943	0	5.05943	0	5.05943	0	5.05943	7	5.05943	8	5.05943	5	5.05943	11	5.05943	2	5.05943	1	5.05943	2	5.05943	4	5.05943
	5.07082	2	5.07082	0	5.07082	2	5.07082	0	5.07082	2	5.07082	1	5.07082	6	5.07082	0	5.07082	3	5.07082	0	5.07082	0	5.07082	0	5.07082	3	5.07082	0	5.07082	0	5.07082	0	5.07082	9	5.07082	12	5.07082	5	5.07082	14	5.07082	2	5.07082	0	5.07082	5	5.07082	2	5.07082
	5.08223	1	5.08223	0	5.08223	3	5.08223	1	5.08223	5	5.08223	0	5.08223	0	5.08223	0	5.08223	4	5.08223	0	5.08223	1	5.08223	0	5.08223	7	5.08223	0	5.08223	0	5.08223	1	5.08223	11	5.08223	10	5.08223	9	5.08223	8	5.08223	4	5.08223	2	5.08223	3	5.08223	3	5.08223
	5.09368	3	5.09368	0	5.09368	2	5.09368	1	5.09368	2	5.09368	0	5.09368	0	5.09368	0	5.09368	4	5.09368	0	5.09368	0	5.09368	0	5.09368	5	5.09368	0	5.09368	0	5.09368	1	5.09368	12	5.09368	13	5.09368	8	5.09368	13	5.09368	1	5.09368	1	5.09368	7	5.09368	6	5.09368
	5.10514	7	5.10514	0	5.10514	2	5.10514	0	5.10514	0	5.10514	0	5.10514	0	5.10514	0	5.10514	2	5.10514	0	5.10514	3	5.10514	1	5.10514	8	5.10514	0	5.10514	0	5.10514	0	5.10514	15	5.10514	11	5.10514	8	5.10514	11	5.10514	2	5.10514	1	5.10514	4	5.10514	6	5.10514
	5.11663	6	5.11663	0	5.11663	4	5.11663	1	5.11663	0	5.11663	0	5.11663	2	5.11663	0	5.11663	1	5.11663	0	5.11663	4	5.11663	0	5.11663	5	5.11663	0	5.11663	0	5.11663	0	5.11663	9	5.11663	14	5.11663	8	5.11663	11	5.11663	0	5.11663	1	5.11663	6	5.11663	6	5.11663
	5.12815	8	5.12815	0	5.12815	4	5.12815	2	5.12815	3	5.12815	0	5.12815	1	5.12815	0	5.12815	3	5.12815	0	5.12815	1	5.12815	0	5.12815	10	5.12815	0	5.12815	0	5.12815	0	5.12815	11	5.12815	7	5.12815	6	5.12815	10	5.12815	6	5.12815	0	5.12815	5	5.12815	2	5.12815
	5.1397	7	5.1397	0	5.1397	7	5.1397	0	5.1397	1	5.1397	0	5.1397	2	5.1397	0	5.1397	5	5.1397	0	5.1397	2	5.1397	0	5.1397	4	5.1397	0	5.1397	0	5.1397	0	5.1397	17	5.1397	7	5.1397	8	5.1397	15	5.1397	4	5.1397	0	5.1397	4	5.1397	3	5.1397
	5.15127	6	5.15127	0	5.15127	6	5.15127	1	5.15127	2	5.15127	0	5.15127	5	5.15127	0	5.15127	4	5.15127	0	5.15127	2	5.15127	0	5.15127	10	5.15127	0	5.15127	0	5.15127	0	5.15127	8	5.15127	6	5.15127	8	5.15127	14	5.15127	3	5.15127	0	5.15127	8	5.15127	0	5.15127
	5.16286	6	5.16286	0	5.16286	3	5.16286	0	5.16286	2	5.16286	0	5.16286	3	5.16286	0	5.16286	3	5.16286	1	5.16286	5	5.16286	2	5.16286	5	5.16286	0	5.16286	0	5.16286	0	5.16286	10	5.16286	8	5.16286	8	5.16286	15	5.16286	2	5.16286	0	5.16286	9	5.16286	7	5.16286
	5.17449	1	5.17449	0	5.17449	5	5.17449	0	5.17449	0	5.17449	0	5.17449	1	5.17449	1	5.17449	3	5.17449	1	5.17449	1	5.17449	0	5.17449	9	5.17449	0	5.17449	0	5.17449	0	5.17449	7	5.17449	9	5.17449	6	5.17449	16	5.17449	2	5.17449	2	5.17449	12	5.17449	3	5.17449
	5.18613	2	5.18613	0	5.18613	3	5.18613	0	5.18613	2	5.18613	0	5.18613	0	5.18613	0	5.18613	4	5.18613	0	5.18613	3	5.18613	1	5.18613	2	5.18613	0	5.18613	0	5.18613	0	5.18613	16	5.18613	9	5.18613	3	5.18613	17	5.18613	4	5.18613	1	5.18613	8	5.18613	4	5.18613
	5.19781	2	5.19781	0	5.19781	3	5.19781	1	5.19781	1	5.19781	1	5.19781	2	5.19781	0	5.19781	6	5.19781	0	5.19781	5	5.19781	1	5.19781	4	5.19781	0	5.19781	0	5.19781	0	5.19781	8	5.19781	6	5.19781	7	5.19781	13	5.19781	2	5.19781	0	5.19781	7	5.19781	4	5.19781
	5.20951	2	5.20951	0	5.20951	1	5.20951	0	5.20951	3	5.20951	0	5.20951	1	5.20951	1	5.20951	1	5.20951	0	5.20951	0	5.20951	0	5.20951	2	5.20951	1	5.20951	0	5.20951	0	5.20951	9	5.20951	17	5.20951	11	5.20951	18	5.20951	2	5.20951	2	5.20951	7	5.20951	3	5.20951
	5.22124	5	5.22124	0	5.22124	4	5.22124	0	5.22124	4	5.22124	0	5.22124	4	5.22124	0	5.22124	5	5.22124	0	5.22124	3	5.22124	0	5.22124	6	5.22124	0	5.22124	0	5.22124	1	5.22124	12	5.22124	10	5.22124	5	5.22124	19	5.22124	2	5.22124	0	5.22124	2	5.22124	2	5.22124
	5.23299	7	5.23299	0	5.23299	1	5.23299	0	5.23299	3	5.23299	0	5.23299	1	5.23299	0	5.23299	1	5.23299	0	5.23299	4	5.23299	0	5.23299	8	5.23299	0	5.23299	0	5.23299	1	5.23299	8	5.23299	7	5.23299	7	5.23299	9	5.23299	8	5.23299	0	5.23299	8	5.23299	7	5.23299
	5.24477	2	5.24477	0	5.24477	3	5.24477	0	5.24477	3	5.24477	0	5.24477	4	5.24477	0	5.24477	1	5.24477	0	5.24477	3	5.24477	0	5.24477	9	5.24477	0	5.24477	0	5.24477	0	5.24477	16	5.24477	13	5.24477	6	5.24477	11	5.24477	3	5.24477	1	5.24477	10	5.24477	3	5.24477
	5.25658	6	5.25658	0	5.25658	3	5.25658	0	5.25658	3	5.25658	0	5.25658	1	5.25658	0	5.25658	3	5.25658	0	5.25658	2	5.25658	1	5.25658	6	5.25658	0	5.25658	0	5.25658	0	5.25658	8	5.25658	17	5.25658	10	5.25658	11	5.25658	5	5.25658	2	5.25658	4	5.25658	4	5.25658
	5.26841	4	5.26841	0	5.26841	4	5.26841	0	5.26841	1	5.26841	0	5.26841	0	5.26841	0	5.26841	0	5.26841	0	5.26841	1	5.26841	1	5.26841	9	5.26841	0	5.26841	0	5.26841	1	5.26841	17	5.26841	8	5.26841	9	5.26841	15	5.26841	5	5.26841	1	5.26841	5	5.26841	3	5.26841
	5.28027	6	5.28027	0	5.28027	5	5.28027	0	5.28027	3	5.28027	0	5.28027	2	5.28027	0	5.28027	3	5.28027	0	5.28027	3	5.28027	0	5.28027	5	5.28027	0	5.28027	0	5.28027	0	5.28027	10	5.28027	2	5.28027	2	5.28027	22	5.28027	7	5.28027	0	5.28027	7	5.28027	6	5.28027
	5.29216	5	5.29216	0	5.29216	5	5.29216	0	5.29216	1	5.29216	0	5.29216	3	5.29216	1	5.29216	3	5.29216	0	5.29216	3	5.29216	1	5.29216	7	5.29216	0	5.29216	0	5.29216	1	5.29216	13	5.29216	10	5.29216	10	5.29216	10	5.29216	3	5.29216	1	5.29216	7	5.29216	6	5.29216
	5.30407	0	5.30407	0	5.30407	0	5.30407	1	5.30407	1	5.30407	0	5.30407	2	5.30407	0	5.30407	2	5.30407	1	5.30407	2	5.30407	1	5.30407	4	5.30407	0	5.30407	0	5.30407	0	5.30407	14	5.30407	9	5.30407	13	5.30407	14	5.30407	1	5.30407	1	5.30407	6	5.30407	7	5.30407
	5.31601	5	5.31601	0	5.31601	5	5.31601	2	5.31601	1	5.31601	0	5.31601	0	5.31601	0	5.31601	3	5.31601	0	5.31601	4	5.31601	1	5.31601	7	5.31601	0	5.31601	0	5.31601	1	5.31601	10	5.31601	10	5.31601	15	5.31601	10	5.31601	1	5.31601	1	5.31601	3	5.31601	5	5.31601
	5.32798	1	5.32798	0	5.32798	4	5.32798	0	5.32798	1	5.32798	0	5.32798	2	5.32798	0	5.32798	2	5.32798	0	5.32798	2	5.32798	1	5.32798	8	5.32798	0	5.32798	0	5.32798	0	5.32798	13	5.32798	10	5.32798	10	5.32798	22	5.32798	3	5.32798	2	5.32798	8	5.32798	4	5.32798
	5.33997	2	5.33997	0	5.33997	2	5.33997	1	5.33997	0	5.33997	1	5.33997	1	5.33997	0	5.33997	5	5.33997	1	5.33997	1	5.33997	1	5.33997	5	5.33997	1	5.33997	0	5.33997	0	5.33997	11	5.33997	18	5.33997	6	5.33997	20	5.33997	2	5.33997	0	5.33997	11	5.33997	3	5.33997
	5.35199	4	5.35199	0	5.35199	9	5.35199	1	5.35199	2	5.35199	0	5.35199	2	5.35199	1	5.35199	3	5.35199	1	5.35199	2	5.35199	0	5.35199	7	5.35199	0	5.35199	0	5.35199	0	5.35199	14	5.35199	14	5.35199	9	5.35199	17	5.35199	4	5.35199	0	5.35199	10	5.35199	7	5.35199
	5.36404	1	5.36404	0	5.36404	3	5.36404	0	5.36404	2	5.36404	0	5.36404	2	5.36404	1	5.36404	1	5.36404	0	5.36404	0	5.36404	0	5.36404	9	5.36404	0	5.36404	0	5.36404	0	5.36404	10	5.36404	10	5.36404	8	5.36404	16	5.36404	3	5.36404	2	5.36404	8	5.36404	3	5.36404
	5.37612	8	5.37612	0	5.37612	2	5.37612	1	5.37612	3	5.37612	0	5.37612	3	5.37612	0	5.37612	4	5.37612	0	5.37612	2	5.37612	2	5.37612	4	5.37612	0	5.37612	0	5.37612	1	5.37612	14	5.37612	7	5.37612	10	5.37612	23	5.37612	4	5.37612	1	5.37612	9	5.37612	8	5.37612
	5.38822	2	5.38822	0	5.38822	4	5.38822	0	5.38822	5	5.38822	0	5.38822	4	5.38822	0	5.38822	3	5.38822	0	5.38822	1	5.38822	0	5.38822	11	5.38822	1	5.38822	0	5.38822	0	5.38822	14	5.38822	13	5.38822	6	5.38822	19	5.38822	2	5.38822	0	5.38822	9	5.38822	2	5.38822
	5.40035	4	5.40035	0	5.40035	2	5.40035	0	5.40035	2	5.40035	0	5.40035	2	5.40035	0	5.40035	5	5.40035	1	5.40035	3	5.40035	0	5.40035	6	5.40035	0	5.40035	0	5.40035	1	5.40035	13	5.40035	11	5.40035	8	5.40035	16	5.40035	5	5.40035	2	5.40035	9	5.40035	9	5.40035
	5.41251	3	5.41251	0	5.41251	6	5.41251	0	5.41251	2	5.41251	0	5.41251	2	5.41251	0	5.41251	0	5.41251	0	5.41251	2	5.41251	0	5.41251	15	5.41251	0	5.41251	0	5.41251	1	5.41251	8	5.41251	14	5.41251	8	5.41251	8	5.41251	3	5.41251	1	5.41251	6	5.41251	8	5.41251
	5.42469	6	5.42469	0	5.42469	2	5.42469	0	5.42469	2	5.42469	0	5.42469	2	5.42469	0	5.42469	3	5.42469	1	5.42469	0	5.42469	0	5.42469	8	5.42469	0	5.42469	0	5.42469	1	5.42469	12	5.42469	18	5.42469	12	5.42469	18	5.42469	5	5.42469	1	5.42469	9	5.42469	3	5.42469
	5.4369	6	5.4369	0	5.4369	3	5.4369	0	5.4369	2	5.4369	0	5.4369	2	5.4369	0	5.4369	2	5.4369	0	5.4369	3	5.4369	0	5.4369	4	5.4369	0	5.4369	0	5.4369	0	5.4369	14	5.4369	13	5.4369	6	5.4369	14	5.4369	7	5.4369	1	5.4369	4	5.4369	6	5.4369
	5.44914	10	5.44914	0	5.44914	5	5.44914	0	5.44914	2	5.44914	1	5.44914	2	5.44914	0	5.44914	2	5.44914	0	5.44914	4	5.44914	0	5.44914	9	5.44914	0	5.44914	0	5.44914	0	5.44914	18	5.44914	18	5.44914	15	5.44914	21	5.44914	2	5.44914	1	5.44914	9	5.44914	4	5.44914
	5.46141	5	5.46141	0	5.46141	2	5.46141	0	5.46141	4	5.46141	0	5.46141	4	5.46141	1	5.46141	1	5.46141	0	5.46141	3	5.46141	0	5.46141	7	5.46141	0	5.46141	0	5.46141	0	5.46141	11	5.46141	17	5.46141	8	5.46141	17	5.46141	5	5.46141	1	5.46141	10	5.46141	6	5.46141
	5.4737	6	5.4737	0	5.4737	6	5.4737	2	5.4737	1	5.4737	0	5.4737	4	5.4737	0	5.4737	2	5.4737	0	5.4737	0	5.4737	0	5.4737	11	5.4737	0	5.4737	0	5.4737	0	5.4737	20	5.4737	13	5.4737	13	5.4737	14	5.4737	5	5.4737	0	5.4737	11	5.4737	7	5.4737
	5.48603	5	5.48603	0	5.48603	2	5.48603	1	5.48603	2	5.48603	1	5.48603	6	5.48603	0	5.48603	5	5.48603	0	5.48603	2	5.48603	0	5.48603	4	5.48603	0	5.48603	0	5.48603	0	5.48603	14	5.48603	11	5.48603	13	5.48603	17	5.48603	8	5.48603	4	5.48603	6	5.48603	4	5.48603
	5.49838	8	5.49838	0	5.49838	4	5.49838	0	5.49838	1	5.49838	0	5.49838	3	5.49838	0	5.49838	1	5.49838	0	5.49838	3	5.49838	1	5.49838	6	5.49838	1	5.49838	0	5.49838	1	5.49838	14	5.49838	23	5.49838	14	5.49838	19	5.49838	6	5.49838	0	5.49838	8	5.49838	6	5.49838
	5.51075	2	5.51075	0	5.51075	1	5.51075	2	5.51075	3	5.51075	0	5.51075	5	5.51075	0	5.51075	3	5.51075	0	5.51075	1	5.51075	0	5.51075	3	5.51075	0	5.51075	0	5.51075	0	5.51075	22	5.51075	11	5.51075	7	5.51075	16	5.51075	3	5.51075	0	5.51075	8	5.51075	7	5.51075
	5.52316	2	5.52316	0	5.52316	6	5.52316	1	5.52316	2	5.52316	0	5.52316	2	5.52316	0	5.52316	2	5.52316	0	5.52316	3	5.52316	0	5.52316	4	5.52316	0	5.52316	0	5.52316	1	5.52316	12	5.52316	16	5.52316	16	5.52316	23	5.52316	6	5.52316	1	5.52316	6	5.52316	9	5.52316
	5.53559	8	5.53559	0	5.53559	5	5.53559	2	5.53559	0	5.53559	0	5.53559	3	5.53559	0	5.53559	8	5.53559	1	5.53559	0	5.53559	1	5.53559	7	5.53559	0	5.53559	0	5.53559	1	5.53559	14	5.53559	13	5.53559	13	5.53559	22	5.53559	5	5.53559	0	5.53559	11	5.53559	5	5.53559
	5.54805	5	5.54805	0	5.54805	3	5.54805	0	5.54805	3	5.54805	0	5.54805	3	5.54805	0	5.54805	2	5.54805	0	5.54805	2	5.54805	0	5.54805	9	5.54805	0	5.54805	0	5.54805	0	5.54805	15	5.54805	17	5.54805	13	5.54805	28	5.54805	5	5.54805	2	5.54805	11	5.54805	10	5.54805
	5.56054	6	5.56054	0	5.56054	6	5.56054	0	5.56054	2	5.56054	1	5.56054	1	5.56054	0	5.56054	4	5.56054	0	5.56054	1	5.56054	0	5.56054	10	5.56054	1	5.56054	0	5.56054	0	5.56054	12	5.56054	17	5.56054	7	5.56054	21	5.56054	9	5.56054	4	5.56054	7	5.56054	5	5.56054
	5.57306	1	5.57306	0	5.57306	4	5.57306	0	5.57306	3	5.57306	0	5.57306	4	5.57306	0	5.57306	3	5.57306	0	5.57306	2	5.57306	0	5.57306	3	5.57306	0	5.57306	0	5.57306	0	5.57306	16	5.57306	14	5.57306	6	5.57306	15	5.57306	6	5.57306	1	5.57306	12	5.57306	3	5.57306
	5.58561	8	5.58561	0	5.58561	2	5.58561	1	5.58561	4	5.58561	0	5.58561	1	5.58561	0	5.58561	3	5.58561	0	5.58561	1	5.58561	0	5.58561	6	5.58561	0	5.58561	0	5.58561	0	5.58561	21	5.58561	18	5.58561	13	5.58561	19	5.58561	3	5.58561	3	5.58561	8	5.58561	6	5.58561
	5.59818	4	5.59818	0	5.59818	6	5.59818	0	5.59818	7	5.59818	0	5.59818	0	5.59818	0	5.59818	6	5.59818	0	5.59818	4	5.59818	1	5.59818	5	5.59818	1	5.59818	0	5.59818	1	5.59818	12	5.59818	16	5.59818	7	5.59818	21	5.59818	8	5.59818	1	5.59818	12	5.59818	4	5.59818
	5.61078	4	5.61078	0	5.61078	5	5.61078	1	5.61078	3	5.61078	0	5.61078	1	5.61078	0	5.61078	5	5.61078	0	5.61078	3	5.61078	0	5.61078	6	5.61078	0	5.61078	0	5.61078	0	5.61078	13	5.61078	8	5.61078	11	5.61078	23	5.61078	5	5.61078	2	5.61078	6	5.61078	4	5.61078
	5.62341	6	5.62341	0	5.62341	6	5.62341	1	5.62341	5	5.62341	0	5.62341	0	5.62341	0	5.62341	4	5.62341	0	5.62341	1	5.62341	0	5.62341	9	5.62341	0	5.62341	0	5.62341	0	5.62341	15	5.62341	17	5.62341	13	5.62341	18	5.62341	4	5.62341	4	5.62341	9	5.62341	11	5.62341
	5.63607	9	5.63607	0	5.63607	3	5.63607	1	5.63607	4	5.63607	0	5.63607	1	5.63607	0	5.63607	5	5.63607	0	5.63607	0	5.63607	2	5.63607	6	5.63607	0	5.63607	0	5.63607	0	5.63607	16	5.63607	18	5.63607	11	5.63607	30	5.63607	3	5.63607	2	5.63607	10	5.63607	5	5.63607
	5.64876	8	5.64876	0	5.64876	7	5.64876	0	5.64876	1	5.64876	0	5.64876	0	5.64876	0	5.64876	1	5.64876	0	5.64876	1	5.64876	0	5.64876	2	5.64876	0	5.64876	0	5.64876	0	5.64876	17	5.64876	16	5.64876	18	5.64876	30	5.64876	7	5.64876	2	5.64876	9	5.64876	6	5.64876
	5.66148	6	5.66148	0	5.66148	3	5.66148	0	5.66148	5	5.66148	0	5.66148	7	5.66148	0	5.66148	4	5.66148	0	5.66148	1	5.66148	0	5.66148	11	5.66148	0	5.66148	0	5.66148	0	5.66148	12	5.66148	13	5.66148	14	5.66148	18	5.66148	3	5.66148	1	5.66148	9	5.66148	6	5.66148
	5.67422	5	5.67422	0	5.67422	3	5.67422	1	5.67422	1	5.67422	0	5.67422	5	5.67422	0	5.67422	4	5.67422	0	5.67422	2	5.67422	0	5.67422	9	5.67422	0	5.67422	0	5.67422	0	5.67422	15	5.67422	19	5.67422	11	5.67422	25	5.67422	6	5.67422	0	5.67422	12	5.67422	10	5.67422
	5.68699	3	5.68699	0	5.68699	0	5.68699	0	5.68699	4	5.68699	0	5.68699	0	5.68699	0	5.68699	7	5.68699	0	5.68699	2	5.68699	0	5.68699	5	5.68699	0	5.68699	0	5.68699	1	5.68699	20	5.68699	19	5.68699	9	5.68699	17	5.68699	4	5.68699	1	5.68699	8	5.68699	8	5.68699
	5.6998	4	5.6998	0	5.6998	3	5.6998	0	5.6998	1	5.6998	0	5.6998	3	5.6998	1	5.6998	7	5.6998	0	5.6998	3	5.6998	1	5.6998	9	5.6998	0	5.6998	0	5.6998	1	5.6998	13	5.6998	20	5.6998	10	5.6998	20	5.6998	2	5.6998	1	5.6998	10	5.6998	4	5.6998
	5.71263	1	5.71263	0	5.71263	5	5.71263	1	5.71263	4	5.71263	0	5.71263	2	5.71263	1	5.71263	2	5.71263	1	5.71263	2	5.71263	0	5.71263	8	5.71263	0	5.71263	0	5.71263	0	5.71263	12	5.71263	15	5.71263	7	5.71263	23	5.71263	1	5.71263	1	5.71263	11	5.71263	7	5.71263
	5.72549	11	5.72549	0	5.72549	2	5.72549	0	5.72549	3	5.72549	0	5.72549	1	5.72549	0	5.72549	3	5.72549	0	5.72549	3	5.72549	0	5.72549	10	5.72549	0	5.72549	0	5.72549	1	5.72549	25	5.72549	17	5.72549	10	5.72549	30	5.72549	4	5.72549	1	5.72549	6	5.72549	9	5.72549
	5.73838	9	5.73838	0	5.73838	4	5.73838	2	5.73838	7	5.73838	0	5.73838	0	5.73838	0	5.73838	1	5.73838	0	5.73838	2	5.73838	0	5.73838	13	5.73838	0	5.73838	0	5.73838	0	5.73838	14	5.73838	13	5.73838	11	5.73838	24	5.73838	9	5.73838	3	5.73838	8	5.73838	5	5.73838
	5.75129	6	5.75129	0	5.75129	10	5.75129	0	5.75129	2	5.75129	0	5.75129	2	5.75129	0	5.75129	3	5.75129	0	5.75129	6	5.75129	0	5.75129	4	5.75129	0	5.75129	0	5.75129	0	5.75129	19	5.75129	20	5.75129	14	5.75129	18	5.75129	11	5.75129	2	5.75129	16	5.75129	12	5.75129
	5.76424	6	5.76424	0	5.76424	3	5.76424	0	5.76424	2	5.76424	0	5.76424	1	5.76424	0	5.76424	6	5.76424	0	5.76424	3	5.76424	0	5.76424	2	5.76424	0	5.76424	0	5.76424	0	5.76424	17	5.76424	20	5.76424	9	5.76424	38	5.76424	5	5.76424	0	5.76424	10	5.76424	6	5.76424
	5.77722	5	5.77722	0	5.77722	2	5.77722	0	5.77722	4	5.77722	0	5.77722	5	5.77722	0	5.77722	0	5.77722	0	5.77722	2	5.77722	2	5.77722	4	5.77722	0	5.77722	0	5.77722	0	5.77722	18	5.77722	16	5.77722	13	5.77722	27	5.77722	3	5.77722	2	5.77722	9	5.77722	11	5.77722
	5.79022	8	5.79022	0	5.79022	4	5.79022	0	5.79022	0	5.79022	0	5.79022	6	5.79022	0	5.79022	5	5.79022	0	5.79022	1	5.79022	0	5.79022	8	5.79022	0	5.79022	0	5.79022	0	5.79022	23	5.79022	16	5.79022	15	5.79022	26	5.79022	7	5.79022	1	5.79022	10	5.79022	10	5.79022
	5.80326	5	5.80326	0	5.80326	4	5.80326	0	5.80326	8	5.80326	0	5.80326	2	5.80326	0	5.80326	5	5.80326	0	5.80326	2	5.80326	2	5.80326	5	5.80326	0	5.80326	0	5.80326	1	5.80326	20	5.80326	23	5.80326	10	5.80326	33	5.80326	6	5.80326	4	5.80326	12	5.80326	11	5.80326
	5.81632	5	5.81632	0	5.81632	4	5.81632	0	5.81632	4	5.81632	0	5.81632	3	5.81632	0	5.81632	7	5.81632	0	5.81632	4	5.81632	0	5.81632	6	5.81632	0	5.81632	0	5.81632	0	5.81632	21	5.81632	12	5.81632	18	5.81632	22	5.81632	4	5.81632	3	5.81632	15	5.81632	8	5.81632
	5.82942	10	5.82942	0	5.82942	5	5.82942	0	5.82942	0	5.82942	0	5.82942	2	5.82942	0	5.82942	2	5.82942	1	5.82942	4	5.82942	0	5.82942	7	5.82942	0	5.82942	0	5.82942	0	5.82942	14	5.82942	10	5.82942	17	5.82942	15	5.82942	7	5.82942	3	5.82942	17	5.82942	10	5.82942
	5.84254	8	5.84254	0	5.84254	8	5.84254	0	5.84254	3	5.84254	0	5.84254	5	5.84254	0	5.84254	2	5.84254	0	5.84254	3	5.84254	1	5.84254	18	5.84254	0	5.84254	0	5.84254	1	5.84254	28	5.84254	15	5.84254	16	5.84254	21	5.84254	4	5.84254	3	5.84254	8	5.84254	5	5.84254
	5.85569	8	5.85569	0	5.85569	4	5.85569	0	5.85569	0	5.85569	0	5.85569	3	5.85569	0	5.85569	2	5.85569	0	5.85569	2	5.85569	0	5.85569	8	5.85569	0	5.85569	0	5.85569	0	5.85569	32	5.85569	14	5.85569	18	5.85569	21	5.85569	7	5.85569	1	5.85569	13	5.85569	7	5.85569
	5.86887	3	5.86887	0	5.86887	6	5.86887	0	5.86887	4	5.86887	0	5.86887	3	5.86887	0	5.86887	6	5.86887	1	5.86887	3	5.86887	1	5.86887	7	5.86887	0	5.86887	0	5.86887	1	5.86887	24	5.86887	23	5.86887	15	5.86887	14	5.86887	4	5.86887	2	5.86887	8	5.86887	10	5.86887
	5.88208	7	5.88208	0	5.88208	5	5.88208	0	5.88208	3	5.88208	0	5.88208	7	5.88208	0	5.88208	6	5.88208	0	5.88208	1	5.88208	1	5.88208	9	5.88208	0	5.88208	0	5.88208	0	5.88208	15	5.88208	25	5.88208	11	5.88208	19	5.88208	4	5.88208	2	5.88208	8	5.88208	10	5.88208
	5.89533	7	5.89533	0	5.89533	5	5.89533	0	5.89533	7	5.89533	0	5.89533	2	5.89533	0	5.89533	2	5.89533	0	5.89533	2	5.89533	1	5.89533	6	5.89533	0	5.89533	0	5.89533	0	5.89533	30	5.89533	18	5.89533	16	5.89533	23	5.89533	7	5.89533	7	5.89533	9	5.89533	6	5.89533
	5.9086	7	5.9086	0	5.9086	7	5.9086	0	5.9086	6	5.9086	0	5.9086	1	5.9086	0	5.9086	4	5.9086	1	5.9086	3	5.9086	1	5.9086	12	5.9086	0	5.9086	0	5.9086	2	5.9086	28	5.9086	24	5.9086	21	5.9086	20	5.9086	2	5.9086	3	5.9086	6	5.9086	10	5.9086
	5.9219	9	5.9219	0	5.9219	6	5.9219	0	5.9219	0	5.9219	0	5.9219	2	5.9219	0	5.9219	5	5.9219	0	5.9219	4	5.9219	0	5.9219	7	5.9219	0	5.9219	0	5.9219	0	5.9219	21	5.9219	29	5.9219	18	5.9219	22	5.9219	4	5.9219	1	5.9219	8	5.9219	10	5.9219
	5.93523	8	5.93523	0	5.93523	8	5.93523	3	5.93523	4	5.93523	0	5.93523	1	5.93523	0	5.93523	7	5.93523	0	5.93523	1	5.93523	0	5.93523	9	5.93523	0	5.93523	0	5.93523	0	5.93523	19	5.93523	31	5.93523	16	5.93523	28	5.93523	7	5.93523	3	5.93523	16	5.93523	7	5.93523
	5.94859	3	5.94859	0	5.94859	4	5.94859	0	5.94859	3	5.94859	1	5.94859	4	5.94859	2	5.94859	4	5.94859	0	5.94859	2	5.94859	0	5.94859	5	5.94859	0	5.94859	0	5.94859	1	5.94859	29	5.94859	32	5.94859	20	5.94859	27	5.94859	8	5.94859	4	5.94859	13	5.94859	7	5.94859
	5.96198	6	5.96198	0	5.96198	12	5.96198	1	5.96198	4	5.96198	0	5.96198	4	5.96198	0	5.96198	3	5.96198	1	5.96198	3	5.96198	1	5.96198	13	5.96198	1	5.96198	0	5.96198	0	5.96198	27	5.96198	25	5.96198	16	5.96198	32	5.96198	6	5.96198	3	5.96198	14	5.96198	3	5.96198
	5.9754	7	5.9754	0	5.9754	5	5.9754	0	5.9754	4	5.9754	0	5.9754	4	5.9754	0	5.9754	5	5.9754	1	5.9754	1	5.9754	2	5.9754	6	5.9754	0	5.9754	0	5.9754	0	5.9754	21	5.9754	11	5.9754	12	5.9754	28	5.9754	7	5.9754	1	5.9754	9	5.9754	11	5.9754
	5.98885	5	5.98885	0	5.98885	6	5.98885	0	5.98885	4	5.98885	0	5.98885	5	5.98885	1	5.98885	5	5.98885	0	5.98885	1	5.98885	0	5.98885	3	5.98885	0	5.98885	0	5.98885	0	5.98885	25	5.98885	32	5.98885	13	5.98885	29	5.98885	8	5.98885	4	5.98885	9	5.98885	9	5.98885
	6.00234	8	6.00234	0	6.00234	6	6.00234	0	6.00234	4	6.00234	0	6.00234	1	6.00234	1	6.00234	7	6.00234	0	6.00234	3	6.00234	0	6.00234	18	6.00234	0	6.00234	0	6.00234	0	6.00234	36	6.00234	12	6.00234	9	6.00234	28	6.00234	6	6.00234	1	6.00234	14	6.00234	10	6.00234
	6.01585	3	6.01585	0	6.01585	7	6.01585	2	6.01585	4	6.01585	0	6.01585	7	6.01585	0	6.01585	7	6.01585	1	6.01585	3	6.01585	0	6.01585	14	6.01585	0	6.01585	0	6.01585	0	6.01585	33	6.01585	31	6.01585	12	6.01585	26	6.01585	5	6.01585	2	6.01585	11	6.01585	7	6.01585
	6.02939	10	6.02939	0	6.02939	6	6.02939	0	6.02939	5	6.02939	0	6.02939	1	6.02939	0	6.02939	7	6.02939	0	6.02939	3	6.02939	2	6.02939	18	6.02939	0	6.02939	0	6.02939	1	6.02939	15	6.02939	18	6.02939	29	6.02939	22	6.02939	11	6.02939	4	6.02939	12	6.02939	8	6.02939
	6.04296	5	6.04296	0	6.04296	3	6.04296	0	6.04296	2	6.04296	0	6.04296	3	6.04296	1	6.04296	5	6.04296	1	6.04296	2	6.04296	0	6.04296	16	6.04296	0	6.04296	0	6.04296	0	6.04296	33	6.04296	23	6.04296	12	6.04296	24	6.04296	4	6.04296	3	6.04296	15	6.04296	12	6.04296
	6.05657	5	6.05657	0	6.05657	6	6.05657	0	6.05657	5	6.05657	0	6.05657	4	6.05657	1	6.05657	7	6.05657	0	6.05657	3	6.05657	0	6.05657	16	6.05657	0	6.05657	0	6.05657	0	6.05657	23	6.05657	22	6.05657	15	6.05657	24	6.05657	5	6.05657	0	6.05657	14	6.05657	9	6.05657
	6.0702	8	6.0702	0	6.0702	8	6.0702	0	6.0702	3	6.0702	0	6.0702	4	6.0702	2	6.0702	6	6.0702	0	6.0702	4	6.0702	0	6.0702	7	6.0702	0	6.0702	0	6.0702	0	6.0702	28	6.0702	20	6.0702	24	6.0702	31	6.0702	9	6.0702	4	6.0702	19	6.0702	7	6.0702
	6.08387	13	6.08387	0	6.08387	11	6.08387	0	6.08387	6	6.08387	1	6.08387	3	6.08387	0	6.08387	6	6.08387	1	6.08387	3	6.08387	0	6.08387	9	6.08387	0	6.08387	0	6.08387	2	6.08387	20	6.08387	15	6.08387	11	6.08387	26	6.08387	4	6.08387	4	6.08387	7	6.08387	15	6.08387
	6.09756	4	6.09756	0	6.09756	6	6.09756	0	6.09756	3	6.09756	0	6.09756	4	6.09756	0	6.09756	5	6.09756	0	6.09756	3	6.09756	0	6.09756	11	6.09756	0	6.09756	0	6.09756	0	6.09756	25	6.09756	14	6.09756	15	6.09756	24	6.09756	9	6.09756	5	6.09756	14	6.09756	6	6.09756
	6.11129	9	6.11129	0	6.11129	10	6.11129	0	6.11129	3	6.11129	1	6.11129	10	6.11129	0	6.11129	8	6.11129	0	6.11129	5	6.11129	0	6.11129	13	6.11129	0	6.11129	0	6.11129	1	6.11129	32	6.11129	25	6.11129	15	6.11129	32	6.11129	8	6.11129	5	6.11129	17	6.11129	15	6.11129
	6.12505	12	6.12505	0	6.12505	6	6.12505	0	6.12505	5	6.12505	0	6.12505	5	6.12505	0	6.12505	14	6.12505	0	6.12505	4	6.12505	0	6.12505	10	6.12505	0	6.12505	0	6.12505	0	6.12505	24	6.12505	12	6.12505	15	6.12505	34	6.12505	10	6.12505	2	6.12505	13	6.12505	10	6.12505
	6.13883	12	6.13883	0	6.13883	3	6.13883	0	6.13883	5	6.13883	0	6.13883	6	6.13883	0	6.13883	1	6.13883	0	6.13883	1	6.13883	0	6.13883	12	6.13883	0	6.13883	0	6.13883	0	6.13883	32	6.13883	26	6.13883	22	6.13883	35	6.13883	13	6.13883	3	6.13883	12	6.13883	9	6.13883
	6.15265	10	6.15265	0	6.15265	6	6.15265	1	6.15265	6	6.15265	1	6.15265	3	6.15265	1	6.15265	4	6.15265	0	6.15265	2	6.15265	2	6.15265	21	6.15265	0	6.15265	0	6.15265	0	6.15265	31	6.15265	19	6.15265	16	6.15265	23	6.15265	7	6.15265	2	6.15265	24	6.15265	14	6.15265
	6.1665	9	6.1665	0	6.1665	4	6.1665	1	6.1665	3	6.1665	0	6.1665	3	6.1665	1	6.1665	10	6.1665	0	6.1665	3	6.1665	0	6.1665	10	6.1665	1	6.1665	0	6.1665	0	6.1665	32	6.1665	21	6.1665	15	6.1665	30	6.1665	7	6.1665	3	6.1665	19	6.1665	12	6.1665
	6.18039	7	6.18039	0	6.18039	8	6.18039	0	6.18039	3	6.18039	0	6.18039	5	6.18039	1	6.18039	9	6.18039	1	6.18039	5	6.18039	1	6.18039	13	6.18039	0	6.18039	0	6.18039	1	6.18039	34	6.18039	24	6.18039	19	6.18039	29	6.18039	8	6.18039	0	6.18039	14	6.18039	10	6.18039
	6.1943	12	6.1943	0	6.1943	4	6.1943	0	6.1943	5	6.1943	0	6.1943	5	6.1943	0	6.1943	11	6.1943	0	6.1943	3	6.1943	1	6.1943	10	6.1943	0	6.1943	0	6.1943	0	6.1943	32	6.1943	21	6.1943	23	6.1943	35	6.1943	8	6.1943	3	6.1943	17	6.1943	11	6.1943
	6.20824	8	6.20824	0	6.20824	7	6.20824	2	6.20824	10	6.20824	0	6.20824	4	6.20824	0	6.20824	10	6.20824	0	6.20824	2	6.20824	0	6.20824	11	6.20824	0	6.20824	0	6.20824	0	6.20824	38	6.20824	39	6.20824	17	6.20824	42	6.20824	10	6.20824	1	6.20824	13	6.20824	8	6.20824
	6.22222	11	6.22222	0	6.22222	9	6.22222	0	6.22222	6	6.22222	0	6.22222	4	6.22222	0	6.22222	9	6.22222	1	6.22222	4	6.22222	1	6.22222	11	6.22222	1	6.22222	0	6.22222	0	6.22222	22	6.22222	27	6.22222	33	6.22222	30	6.22222	7	6.22222	4	6.22222	13	6.22222	17	6.22222
	6.23623	8	6.23623	0	6.23623	7	6.23623	0	6.23623	7	6.23623	1	6.23623	3	6.23623	1	6.23623	6	6.23623	0	6.23623	1	6.23623	0	6.23623	9	6.23623	0	6.23623	0	6.23623	0	6.23623	31	6.23623	23	6.23623	18	6.23623	36	6.23623	3	6.23623	0	6.23623	19	6.23623	7	6.23623
	6.25027	12	6.25027	0	6.25027	6	6.25027	0	6.25027	2	6.25027	0	6.25027	3	6.25027	1	6.25027	3	6.25027	0	6.25027	7	6.25027	1	6.25027	8	6.25027	0	6.25027	0	6.25027	0	6.25027	18	6.25027	32	6.25027	32	6.25027	34	6.25027	3	6.25027	3	6.25027	15	6.25027	7	6.25027
	6.26434	7	6.26434	0	6.26434	4	6.26434	1	6.26434	6	6.26434	0	6.26434	3	6.26434	0	6.26434	3	6.26434	0	6.26434	2	6.26434	0	6.26434	21	6.26434	0	6.26434	0	6.26434	0	6.26434	24	6.26434	20	6.26434	19	6.26434	39	6.26434	6	6.26434	6	6.26434	17	6.26434	11	6.26434
	6.27844	12	6.27844	0	6.27844	7	6.27844	0	6.27844	4	6.27844	1	6.27844	4	6.27844	1	6.27844	6	6.27844	0	6.27844	2	6.27844	0	6.27844	12	6.27844	0	6.27844	0	6.27844	0	6.27844	20	6.27844	19	6.27844	19	6.27844	38	6.27844	6	6.27844	4	6.27844	15	6.27844	7	6.27844
	6.29257	11	6.29257	0	6.29257	7	6.29257	0	6.29257	4	6.29257	0	6.29257	3	6.29257	0	6.29257	6	6.29257	1	6.29257	3	6.29257	1	6.29257	14	6.29257	0	6.29257	0	6.29257	0	6.29257	34	6.29257	26	6.29257	26	6.29257	33	6.29257	13	6.29257	1	6.29257	21	6.29257	12	6.29257
	6.30674	7	6.30674	0	6.30674	5	6.30674	0	6.30674	6	6.30674	1	6.30674	5	6.30674	0	6.30674	3	6.30674	0	6.30674	1	6.30674	2	6.30674	12	6.30674	0	6.30674	0	6.30674	1	6.30674	29	6.30674	31	6.30674	19	6.30674	36	6.30674	6	6.30674	5	6.30674	15	6.30674	7	6.30674
	6.32093	8	6.32093	0	6.32093	9	6.32093	1	6.32093	4	6.32093	0	6.32093	4	6.32093	0	6.32093	7	6.32093	1	6.32093	2	6.32093	1	6.32093	9	6.32093	0	6.32093	0	6.32093	0	6.32093	26	6.32093	27	6.32093	23	6.32093	42	6.32093	7	6.32093	5	6.32093	21	6.32093	12	6.32093
	6.33516	11	6.33516	0	6.33516	6	6.33516	0	6.33516	3	6.33516	0	6.33516	4	6.33516	0	6.33516	6	6.33516	0	6.33516	5	6.33516	0	6.33516	11	6.33516	0	6.33516	0	6.33516	0	6.33516	23	6.33516	30	6.33516	19	6.33516	34	6.33516	13	6.33516	2	6.33516	28	6.33516	13	6.33516
	6.34942	9	6.34942	0	6.34942	10	6.34942	1	6.34942	2	6.34942	0	6.34942	5	6.34942	0	6.34942	9	6.34942	0	6.34942	6	6.34942	0	6.34942	8	6.34942	0	6.34942	0	6.34942	0	6.34942	38	6.34942	27	6.34942	17	6.34942	26	6.34942	12	6.34942	1	6.34942	21	6.34942	14	6.34942
	6.36372	7	6.36372	0	6.36372	7	6.36372	1	6.36372	5	6.36372	0	6.36372	3	6.36372	1	6.36372	5	6.36372	0	6.36372	2	6.36372	1	6.36372	11	6.36372	0	6.36372	0	6.36372	0	6.36372	31	6.36372	27	6.36372	29	6.36372	29	6.36372	14	6.36372	2	6.36372	25	6.36372	19	6.36372
	6.37804	5	6.37804	0	6.37804	6	6.37804	0	6.37804	1	6.37804	0	6.37804	4	6.37804	0	6.37804	18	6.37804	0	6.37804	1	6.37804	2	6.37804	10	6.37804	1	6.37804	0	6.37804	0	6.37804	28	6.37804	30	6.37804	17	6.37804	34	6.37804	15	6.37804	3	6.37804	22	6.37804	15	6.37804
	6.3924	12	6.3924	0	6.3924	10	6.3924	1	6.3924	7	6.3924	0	6.3924	4	6.3924	0	6.3924	6	6.3924	0	6.3924	2	6.3924	0	6.3924	17	6.3924	0	6.3924	0	6.3924	0	6.3924	30	6.3924	24	6.3924	19	6.3924	37	6.3924	12	6.3924	5	6.3924	20	6.3924	10	6.3924
	6.40679	14	6.40679	0	6.40679	8	6.40679	0	6.40679	4	6.40679	0	6.40679	2	6.40679	0	6.40679	12	6.40679	1	6.40679	3	6.40679	0	6.40679	7	6.40679	0	6.40679	0	6.40679	0	6.40679	27	6.40679	38	6.40679	24	6.40679	43	6.40679	9	6.40679	5	6.40679	17	6.40679	13	6.40679
	6.42121	12	6.42121	0	6.42121	9	6.42121	0	6.42121	3	6.42121	0	6.42121	5	6.42121	0	6.42121	10	6.42121	1	6.42121	9	6.42121	1	6.42121	15	6.42121	0	6.42121	0	6.42121	0	6.42121	31	6.42121	34	6.42121	19	6.42121	32	6.42121	9	6.42121	2	6.42121	21	6.42121	16	6.42121
	6.43567	8	6.43567	0	6.43567	7	6.43567	0	6.43567	1	6.43567	0	6.43567	6	6.43567	0	6.43567	10	6.43567	0	6.43567	2	6.43567	0	6.43567	5	6.43567	0	6.43567	0	6.43567	1	6.43567	22	6.43567	33	6.43567	28	6.43567	35	6.43567	10	6.43567	7	6.43567	14	6.43567	15	6.43567
	6.45016	6	6.45016	0	6.45016	5	6.45016	0	6.45016	5	6.45016	0	6.45016	6	6.45016	1	6.45016	10	6.45016	0	6.45016	4	6.45016	0	6.45016	19	6.45016	1	6.45016	0	6.45016	0	6.45016	29	6.45016	33	6.45016	17	6.45016	39	6.45016	14	6.45016	3	6.45016	21	6.45016	10	6.45016
	6.46468	9	6.46468	0	6.46468	7	6.46468	2	6.46468	5	6.46468	0	6.46468	6	6.46468	0	6.46468	9	6.46468	0	6.46468	5	6.46468	0	6.46468	8	6.46468	0	6.46468	0	6.46468	0	6.46468	32	6.46468	38	6.46468	25	6.46468	43	6.46468	13	6.46468	2	6.46468	16	6.46468	8	6.46468
	6.47923	15	6.47923	0	6.47923	4	6.47923	0	6.47923	2	6.47923	0	6.47923	7	6.47923	1	6.47923	10	6.47923	1	6.47923	3	6.47923	0	6.47923	7	6.47923	1	6.47923	0	6.47923	0	6.47923	26	6.47923	26	6.47923	23	6.47923	39	6.47923	15	6.47923	4	6.47923	29	6.47923	18	6.47923
	6.49382	9	6.49382	0	6.49382	10	6.49382	1	6.49382	6	6.49382	0	6.49382	2	6.49382	0	6.49382	6	6.49382	2	6.49382	3	6.49382	0	6.49382	15	6.49382	1	6.49382	0	6.49382	1	6.49382	36	6.49382	27	6.49382	25	6.49382	41	6.49382	11	6.49382	4	6.49382	20	6.49382	5	6.49382
	6.50843	8	6.50843	0	6.50843	7	6.50843	1	6.50843	3	6.50843	0	6.50843	8	6.50843	1	6.50843	7	6.50843	0	6.50843	5	6.50843	0	6.50843	13	6.50843	0	6.50843	0	6.50843	0	6.50843	37	6.50843	31	6.50843	20	6.50843	34	6.50843	6	6.50843	3	6.50843	26	6.50843	13	6.50843
	6.52309	10	6.52309	0	6.52309	6	6.52309	1	6.52309	8	6.52309	0	6.52309	5	6.52309	2	6.52309	12	6.52309	0	6.52309	7	6.52309	0	6.52309	8	6.52309	0	6.52309	0	6.52309	0	6.52309	34	6.52309	28	6.52309	19	6.52309	44	6.52309	21	6.52309	2	6.52309	21	6.52309	22	6.52309
	6.53777	13	6.53777	0	6.53777	8	6.53777	0	6.53777	3	6.53777	0	6.53777	4	6.53777	1	6.53777	9	6.53777	1	6.53777	4	6.53777	2	6.53777	21	6.53777	0	6.53777	0	6.53777	0	6.53777	35	6.53777	40	6.53777	22	6.53777	25	6.53777	9	6.53777	5	6.53777	18	6.53777	11	6.53777
	6.55249	11	6.55249	0	6.55249	8	6.55249	0	6.55249	6	6.55249	0	6.55249	10	6.55249	1	6.55249	10	6.55249	0	6.55249	3	6.55249	0	6.55249	12	6.55249	0	6.55249	0	6.55249	0	6.55249	39	6.55249	37	6.55249	26	6.55249	37	6.55249	11	6.55249	5	6.55249	20	6.55249	16	6.55249
	6.56724	10	6.56724	0	6.56724	5	6.56724	1	6.56724	6	6.56724	0	6.56724	6	6.56724	1	6.56724	9	6.56724	0	6.56724	7	6.56724	0	6.56724	16	6.56724	0	6.56724	0	6.56724	1	6.56724	39	6.56724	24	6.56724	31	6.56724	47	6.56724	12	6.56724	2	6.56724	29	6.56724	18	6.56724
	6.58202	15	6.58202	0	6.58202	6	6.58202	2	6.58202	10	6.58202	0	6.58202	1	6.58202	0	6.58202	9	6.58202	0	6.58202	1	6.58202	0	6.58202	23	6.58202	0	6.58202	0	6.58202	0	6.58202	41	6.58202	31	6.58202	29	6.58202	49	6.58202	14	6.58202	4	6.58202	27	6.58202	15	6.58202
	6.59684	5	6.59684	0	6.59684	6	6.59684	0	6.59684	6	6.59684	0	6.59684	8	6.59684	2	6.59684	12	6.59684	0	6.59684	2	6.59684	1	6.59684	12	6.59684	0	6.59684	0	6.59684	0	6.59684	30	6.59684	43	6.59684	25	6.59684	29	6.59684	14	6.59684	4	6.59684	13	6.59684	14	6.59684
	6.61169	7	6.61169	0	6.61169	8	6.61169	0	6.61169	7	6.61169	0	6.61169	4	6.61169	0	6.61169	13	6.61169	1	6.61169	7	6.61169	0	6.61169	16	6.61169	2	6.61169	0	6.61169	0	6.61169	36	6.61169	29	6.61169	28	6.61169	44	6.61169	11	6.61169	3	6.61169	29	6.61169	14	6.61169
	6.62657	13	6.62657	0	6.62657	9	6.62657	2	6.62657	7	6.62657	0	6.62657	4	6.62657	1	6.62657	18	6.62657	1	6.62657	4	6.62657	2	6.62657	15	6.62657	2	6.62657	0	6.62657	0	6.62657	30	6.62657	30	6.62657	11	6.62657	43	6.62657	16	6.62657	4	6.62657	23	6.62657	12	6.62657
	6.64149	13	6.64149	0	6.64149	11	6.64149	0	6.64149	7	6.64149	0	6.64149	6	6.64149	0	6.64149	11	6.64149	1	6.64149	5	6.64149	1	6.64149	15	6.64149	0	6.64149	0	6.64149	0	6.64149	36	6.64149	29	6.64149	36	6.64149	31	6.64149	17	6.64149	6	6.64149	24	6.64149	15	6.64149
	6.65644	13	6.65644	0	6.65644	15	6.65644	0	6.65644	8	6.65644	1	6.65644	5	6.65644	0	6.65644	13	6.65644	0	6.65644	6	6.65644	0	6.65644	9	6.65644	0	6.65644	0	6.65644	0	6.65644	25	6.65644	34	6.65644	22	6.65644	40	6.65644	8	6.65644	4	6.65644	17	6.65644	12	6.65644
	6.67143	18	6.67143	0	6.67143	7	6.67143	1	6.67143	5	6.67143	1	6.67143	11	6.67143	0	6.67143	8	6.67143	0	6.67143	6	6.67143	1	6.67143	16	6.67143	0	6.67143	0	6.67143	0	6.67143	45	6.67143	38	6.67143	18	6.67143	36	6.67143	10	6.67143	9	6.67143	29	6.67143	11	6.67143
	6.68645	13	6.68645	0	6.68645	15	6.68645	0	6.68645	5	6.68645	0	6.68645	7	6.68645	0	6.68645	8	6.68645	0	6.68645	6	6.68645	3	6.68645	12	6.68645	1	6.68645	0	6.68645	0	6.68645	34	6.68645	31	6.68645	30	6.68645	38	6.68645	8	6.68645	3	6.68645	21	6.68645	16	6.68645
	6.7015	8	6.7015	0	6.7015	9	6.7015	1	6.7015	4	6.7015	0	6.7015	5	6.7015	0	6.7015	8	6.7015	0	6.7015	4	6.7015	2	6.7015	11	6.7015	0	6.7015	0	6.7015	0	6.7015	34	6.7015	35	6.7015	40	6.7015	48	6.7015	11	6.7015	6	6.7015	20	6.7015	16	6.7015
	6.71658	22	6.71658	0	6.71658	8	6.71658	2	6.71658	6	6.71658	0	6.71658	5	6.71658	0	6.71658	11	6.71658	0	6.71658	3	6.71658	0	6.71658	13	6.71658	1	6.71658	0	6.71658	1	6.71658	41	6.71658	29	6.71658	21	6.71658	48	6.71658	22	6.71658	3	6.71658	23	6.71658	17	6.71658
	6.7317	11	6.7317	0	6.7317	17	6.7317	0	6.7317	4	6.7317	0	6.7317	6	6.7317	0	6.7317	9	6.7317	0	6.7317	5	6.7317	2	6.7317	10	6.7317	1	6.7317	0	6.7317	0	6.7317	33	6.7317	33	6.7317	36	6.7317	48	6.7317	14	6.7317	5	6.7317	22	6.7317	19	6.7317
	6.74686	18	6.74686	0	6.74686	8	6.74686	0	6.74686	7	6.74686	0	6.74686	7	6.74686	0	6.74686	12	6.74686	1	6.74686	4	6.74686	1	6.74686	12	6.74686	1	6.74686	0	6.74686	0	6.74686	27	6.74686	32	6.74686	24	6.74686	34	6.74686	17	6.74686	5	6.74686	26	6.74686	12	6.74686
	6.76205	14	6.76205	0	6.76205	15	6.76205	0	6.76205	6	6.76205	1	6.76205	3	6.76205	0	6.76205	7	6.76205	0	6.76205	4	6.76205	0	6.76205	8	6.76205	0	6.76205	0	6.76205	2	6.76205	47	6.76205	51	6.76205	34	6.76205	49	6.76205	17	6.76205	1	6.76205	20	6.76205	28	6.76205
	6.77727	13	6.77727	0	6.77727	12	6.77727	0	6.77727	10	6.77727	0	6.77727	11	6.77727	0	6.77727	10	6.77727	0	6.77727	2	6.77727	2	6.77727	12	6.77727	1	6.77727	0	6.77727	0	6.77727	39	6.77727	30	6.77727	25	6.77727	44	6.77727	19	6.77727	5	6.77727	38	6.77727	20	6.77727
	6.79253	10	6.79253	0	6.79253	10	6.79253	0	6.79253	4	6.79253	0	6.79253	6	6.79253	0	6.79253	6	6.79253	1	6.79253	2	6.79253	2	6.79253	14	6.79253	0	6.79253	0	6.79253	0	6.79253	42	6.79253	50	6.79253	32	6.79253	38	6.79253	14	6.79253	4	6.79253	19	6.79253	16	6.79253
	6.80782	12	6.80782	0	6.80782	12	6.80782	0	6.80782	7	6.80782	0	6.80782	13	6.80782	0	6.80782	10	6.80782	0	6.80782	7	6.80782	2	6.80782	16	6.80782	0	6.80782	0	6.80782	0	6.80782	42	6.80782	41	6.80782	27	6.80782	42	6.80782	16	6.80782	8	6.80782	28	6.80782	14	6.80782
	6.82314	16	6.82314	0	6.82314	12	6.82314	1	6.82314	7	6.82314	0	6.82314	4	6.82314	0	6.82314	12	6.82314	0	6.82314	15	6.82314	0	6.82314	12	6.82314	0	6.82314	0	6.82314	2	6.82314	41	6.82314	38	6.82314	25	6.82314	44	6.82314	18	6.82314	6	6.82314	25	6.82314	17	6.82314
	6.8385	14	6.8385	0	6.8385	8	6.8385	0	6.8385	7	6.8385	1	6.8385	7	6.8385	1	6.8385	15	6.8385	0	6.8385	11	6.8385	1	6.8385	12	6.8385	0	6.8385	0	6.8385	0	6.8385	39	6.8385	33	6.8385	24	6.8385	31	6.8385	12	6.8385	6	6.8385	14	6.8385	19	6.8385
	6.8539	9	6.8539	0	6.8539	14	6.8539	1	6.8539	4	6.8539	0	6.8539	11	6.8539	2	6.8539	17	6.8539	0	6.8539	6	6.8539	2	6.8539	19	6.8539	0	6.8539	0	6.8539	0	6.8539	41	6.8539	45	6.8539	28	6.8539	51	6.8539	14	6.8539	3	6.8539	29	6.8539	27	6.8539
	6.86932	11	6.86932	0	6.86932	7	6.86932	4	6.86932	10	6.86932	0	6.86932	8	6.86932	1	6.86932	12	6.86932	2	6.86932	2	6.86932	1	6.86932	14	6.86932	0	6.86932	0	6.86932	1	6.86932	38	6.86932	37	6.86932	31	6.86932	36	6.86932	13	6.86932	6	6.86932	17	6.86932	25	6.86932
	6.88479	15	6.88479	0	6.88479	9	6.88479	0	6.88479	12	6.88479	0	6.88479	8	6.88479	0	6.88479	6	6.88479	0	6.88479	4	6.88479	2	6.88479	13	6.88479	0	6.88479	0	6.88479	1	6.88479	42	6.88479	35	6.88479	37	6.88479	50	6.88479	15	6.88479	2	6.88479	22	6.88479	11	6.88479
	6.90029	18	6.90029	0	6.90029	7	6.90029	1	6.90029	7	6.90029	2	6.90029	9	6.90029	1	6.90029	12	6.90029	0	6.90029	10	6.90029	2	6.90029	15	6.90029	0	6.90029	0	6.90029	0	6.90029	41	6.90029	47	6.90029	29	6.90029	47	6.90029	16	6.90029	3	6.90029	21	6.90029	22	6.90029
	6.91582	16	6.91582	0	6.91582	11	6.91582	1	6.91582	6	6.91582	0	6.91582	6	6.91582	0	6.91582	7	6.91582	1	6.91582	5	6.91582	0	6.91582	11	6.91582	0	6.91582	0	6.91582	0	6.91582	43	6.91582	34	6.91582	26	6.91582	40	6.91582	10	6.91582	5	6.91582	31	6.91582	26	6.91582
	6.93139	14	6.93139	0	6.93139	5	6.93139	0	6.93139	8	6.93139	0	6.93139	6	6.93139	0	6.93139	11	6.93139	0	6.93139	4	6.93139	0	6.93139	15	6.93139	0	6.93139	0	6.93139	1	6.93139	48	6.93139	41	6.93139	25	6.93139	48	6.93139	19	6.93139	5	6.93139	22	6.93139	18	6.93139
	6.94699	22	6.94699	0	6.94699	4	6.94699	2	6.94699	12	6.94699	0	6.94699	5	6.94699	0	6.94699	18	6.94699	1	6.94699	9	6.94699	0	6.94699	17	6.94699	0	6.94699	0	6.94699	1	6.94699	43	6.94699	39	6.94699	24	6.94699	59	6.94699	17	6.94699	7	6.94699	27	6.94699	22	6.94699
	6.96263	20	6.96263	0	6.96263	10	6.96263	0	6.96263	10	6.96263	0	6.96263	8	6.96263	1	6.96263	14	6.96263	1	6.96263	4	6.96263	1	6.96263	24	6.96263	0	6.96263	0	6.96263	0	6.96263	43	6.96263	35	6.96263	33	6.96263	35	6.96263	17	6.96263	1	6.96263	22	6.96263	12	6.96263
	6.97831	22	6.97831	0	6.97831	7	6.97831	0	6.97831	6	6.97831	0	6.97831	4	6.97831	1	6.97831	11	6.97831	1	6.97831	6	6.97831	2	6.97831	11	6.97831	1	6.97831	0	6.97831	0	6.97831	45	6.97831	49	6.97831	31	6.97831	40	6.97831	20	6.97831	5	6.97831	36	6.97831	17	6.97831
	6.99402	22	6.99402	0	6.99402	8	6.99402	0	6.99402	8	6.99402	0	6.99402	13	6.99402	0	6.99402	8	6.99402	0	6.99402	7	6.99402	0	6.99402	13	6.99402	0	6.99402	0	6.99402	0	6.99402	56	6.99402	46	6.99402	26	6.99402	45	6.99402	20	6.99402	5	6.99402	28	6.99402	27	6.99402
	7.00976	13	7.00976	0	7.00976	9	7.00976	0	7.00976	10	7.00976	0	7.00976	6	7.00976	0	7.00976	10	7.00976	0	7.00976	9	7.00976	1	7.00976	19	7.00976	0	7.00976	0	7.00976	0	7.00976	48	7.00976	41	7.00976	29	7.00976	52	7.00976	14	7.00976	10	7.00976	28	7.00976	20	7.00976
	7.02554	14	7.02554	0	7.02554	16	7.02554	0	7.02554	10	7.02554	0	7.02554	3	7.02554	0	7.02554	16	7.02554	1	7.02554	3	7.02554	0	7.02554	8	7.02554	0	7.02554	0	7.02554	0	7.02554	36	7.02554	27	7.02554	29	7.02554	28	7.02554	17	7.02554	7	7.02554	21	7.02554	16	7.02554
	7.04136	17	7.04136	0	7.04136	9	7.04136	6	7.04136	9	7.04136	0	7.04136	5	7.04136	1	7.04136	8	7.04136	0	7.04136	4	7.04136	1	7.04136	14	7.04136	0	7.04136	0	7.04136	1	7.04136	62	7.04136	55	7.04136	31	7.04136	53	7.04136	10	7.04136	7	7.04136	34	7.04136	18	7.04136
	7.05721	11	7.05721	0	7.05721	7	7.05721	1	7.05721	7	7.05721	0	7.05721	9	7.05721	0	7.05721	7	7.05721	0	7.05721	3	7.05721	2	7.05721	17	7.05721	0	7.05721	0	7.05721	0	7.05721	49	7.05721	45	7.05721	32	7.05721	48	7.05721	20	7.05721	3	7.05721	22	7.05721	22	7.05721
	7.07309	26	7.07309	0	7.07309	15	7.07309	1	7.07309	9	7.07309	0	7.07309	5	7.07309	1	7.07309	14	7.07309	0	7.07309	5	7.07309	0	7.07309	21	7.07309	0	7.07309	0	7.07309	0	7.07309	43	7.07309	43	7.07309	40	7.07309	55	7.07309	19	7.07309	7	7.07309	29	7.07309	18	7.07309
	7.08902	16	7.08902	0	7.08902	12	7.08902	0	7.08902	5	7.08902	0	7.08902	7	7.08902	0	7.08902	10	7.08902	0	7.08902	6	7.08902	0	7.08902	15	7.08902	0	7.08902	0	7.08902	0	7.08902	36	7.08902	34	7.08902	31	7.08902	46	7.08902	14	7.08902	4	7.08902	32	7.08902	15	7.08902
	7.10497	18	7.10497	0	7.10497	10	7.10497	0	7.10497	5	7.10497	0	7.10497	8	7.10497	1	7.10497	13	7.10497	0	7.10497	5	7.10497	1	7.10497	13	7.10497	0	7.10497	0	7.10497	0	7.10497	49	7.10497	66	7.10497	33	7.10497	62	7.10497	22	7.10497	11	7.10497	28	7.10497	28	7.10497
	7.12097	15	7.12097	0	7.12097	8	7.12097	1	7.12097	3	7.12097	1	7.12097	4	7.12097	1	7.12097	12	7.12097	0	7.12097	5	7.12097	0	7.12097	19	7.12097	1	7.12097	0	7.12097	2	7.12097	41	7.12097	62	7.12097	32	7.12097	52	7.12097	22	7.12097	7	7.12097	36	7.12097	16	7.12097
	7.137	15	7.137	0	7.137	8	7.137	0	7.137	7	7.137	1	7.137	8	7.137	0	7.137	14	7.137	0	7.137	9	7.137	1	7.137	22	7.137	0	7.137	0	7.137	0	7.137	58	7.137	47	7.137	23	7.137	62	7.137	23	7.137	8	7.137	28	7.137	26	7.137
	7.15307	32	7.15307	0	7.15307	16	7.15307	2	7.15307	8	7.15307	1	7.15307	10	7.15307	0	7.15307	14	7.15307	0	7.15307	4	7.15307	1	7.15307	18	7.15307	0	7.15307	0	7.15307	3	7.15307	43	7.15307	49	7.15307	29	7.15307	35	7.15307	15	7.15307	2	7.15307	26	7.15307	20	7.15307
	7.16917	21	7.16917	0	7.16917	11	7.16917	0	7.16917	7	7.16917	0	7.16917	7	7.16917	0	7.16917	12	7.16917	1	7.16917	1	7.16917	0	7.16917	12	7.16917	0	7.16917	0	7.16917	0	7.16917	50	7.16917	47	7.16917	40	7.16917	53	7.16917	26	7.16917	5	7.16917	35	7.16917	27	7.16917
	7.18531	24	7.18531	0	7.18531	11	7.18531	0	7.18531	8	7.18531	0	7.18531	7	7.18531	0	7.18531	15	7.18531	1	7.18531	7	7.18531	1	7.18531	23	7.18531	0	7.18531	0	7.18531	0	7.18531	60	7.18531	56	7.18531	34	7.18531	43	7.18531	23	7.18531	7	7.18531	33	7.18531	25	7.18531
	7.20148	14	7.20148	0	7.20148	10	7.20148	0	7.20148	6	7.20148	0	7.20148	10	7.20148	0	7.20148	14	7.20148	1	7.20148	3	7.20148	1	7.20148	22	7.20148	0	7.20148	0	7.20148	1	7.20148	48	7.20148	41	7.20148	40	7.20148	37	7.20148	21	7.20148	2	7.20148	30	7.20148	26	7.20148
	7.21769	16	7.21769	0	7.21769	19	7.21769	0	7.21769	11	7.21769	0	7.21769	3	7.21769	2	7.21769	15	7.21769	1	7.21769	9	7.21769	3	7.21769	23	7.21769	0	7.21769	0	7.21769	0	7.21769	57	7.21769	49	7.21769	31	7.21769	51	7.21769	16	7.21769	4	7.21769	27	7.21769	23	7.21769
	7.23394	21	7.23394	0	7.23394	12	7.23394	1	7.23394	10	7.23394	0	7.23394	11	7.23394	1	7.23394	16	7.23394	1	7.23394	6	7.23394	1	7.23394	13	7.23394	0	7.23394	0	7.23394	1	7.23394	62	7.23394	36	7.23394	37	7.23394	52	7.23394	15	7.23394	5	7.23394	28	7.23394	24	7.23394
	7.25023	13	7.25023	0	7.25023	14	7.25023	1	7.25023	10	7.25023	0	7.25023	11	7.25023	0	7.25023	24	7.25023	1	7.25023	9	7.25023	3	7.25023	17	7.25023	0	7.25023	0	7.25023	0	7.25023	46	7.25023	48	7.25023	36	7.25023	51	7.25023	19	7.25023	3	7.25023	25	7.25023	20	7.25023
	7.26655	17	7.26655	0	7.26655	13	7.26655	1	7.26655	8	7.26655	0	7.26655	7	7.26655	0	7.26655	20	7.26655	0	7.26655	9	7.26655	3	7.26655	28	7.26655	0	7.26655	0	7.26655	0	7.26655	59	7.26655	46	7.26655	26	7.26655	59	7.26655	16	7.26655	10	7.26655	15	7.26655	20	7.26655
	7.28291	20	7.28291	0	7.28291	11	7.28291	0	7.28291	9	7.28291	0	7.28291	15	7.28291	1	7.28291	18	7.28291	0	7.28291	11	7.28291	0	7.28291	13	7.28291	1	7.28291	0	7.28291	0	7.28291	59	7.28291	55	7.28291	30	7.28291	57	7.28291	19	7.28291	3	7.28291	30	7.28291	25	7.28291
	7.2993	22	7.2993	0	7.2993	14	7.2993	0	7.2993	13	7.2993	1	7.2993	7	7.2993	0	7.2993	15	7.2993	0	7.2993	10	7.2993	0	7.2993	14	7.2993	0	7.2993	0	7.2993	1	7.2993	57	7.2993	42	7.2993	33	7.2993	68	7.2993	20	7.2993	10	7.2993	27	7.2993	16	7.2993
	7.31573	19	7.31573	0	7.31573	21	7.31573	1	7.31573	4	7.31573	0	7.31573	12	7.31573	0	7.31573	18	7.31573	2	7.31573	4	7.31573	1	7.31573	27	7.31573	0	7.31573	0	7.31573	1	7.31573	45	7.31573	39	7.31573	27	7.31573	62	7.31573	21	7.31573	5	7.31573	31	7.31573	20	7.31573
	7.3322	32	7.3322	0	7.3322	13	7.3322	0	7.3322	11	7.3322	0	7.3322	13	7.3322	0	7.3322	12	7.3322	0	7.3322	5	7.3322	1	7.3322	26	7.3322	0	7.3322	0	7.3322	2	7.3322	44	7.3322	49	7.3322	38	7.3322	57	7.3322	18	7.3322	7	7.3322	34	7.3322	22	7.3322
	7.34871	23	7.34871	0	7.34871	15	7.34871	1	7.34871	11	7.34871	0	7.34871	5	7.34871	0	7.34871	16	7.34871	0	7.34871	8	7.34871	0	7.34871	32	7.34871	1	7.34871	0	7.34871	1	7.34871	50	7.34871	51	7.34871	28	7.34871	56	7.34871	20	7.34871	4	7.34871	27	7.34871	23	7.34871
	7.36525	19	7.36525	0	7.36525	12	7.36525	0	7.36525	8	7.36525	0	7.36525	7	7.36525	0	7.36525	9	7.36525	0	7.36525	3	7.36525	2	7.36525	14	7.36525	1	7.36525	0	7.36525	0	7.36525	64	7.36525	57	7.36525	40	7.36525	46	7.36525	28	7.36525	9	7.36525	34	7.36525	23	7.36525
	7.38183	24	7.38183	0	7.38183	13	7.38183	1	7.38183	15	7.38183	0	7.38183	7	7.38183	1	7.38183	16	7.38183	0	7.38183	7	7.38183	1	7.38183	28	7.38183	0	7.38183	0	7.38183	0	7.38183	43	7.38183	55	7.38183	43	7.38183	56	7.38183	18	7.38183	12	7.38183	32	7.38183	22	7.38183
	7.39845	21	7.39845	0	7.39845	12	7.39845	0	7.39845	13	7.39845	0	7.39845	11	7.39845	0	7.39845	21	7.39845	0	7.39845	9	7.39845	1	7.39845	27	7.39845	1	7.39845	0	7.39845	1	7.39845	59	7.39845	45	7.39845	29	7.39845	49	7.39845	15	7.39845	10	7.39845	32	7.39845	22	7.39845
	7.4151	27	7.4151	0	7.4151	14	7.4151	1	7.4151	9	7.4151	0	7.4151	8	7.4151	0	7.4151	14	7.4151	0	7.4151	6	7.4151	2	7.4151	12	7.4151	0	7.4151	0	7.4151	1	7.4151	46	7.4151	35	7.4151	34	7.4151	35	7.4151	11	7.4151	2	7.4151	26	7.4151	13	7.4151
	7.4318	16	7.4318	0	7.4318	10	7.4318	0	7.4318	16	7.4318	0	7.4318	10	7.4318	1	7.4318	12	7.4318	1	7.4318	9	7.4318	1	7.4318	27	7.4318	0	7.4318	0	7.4318	1	7.4318	58	7.4318	54	7.4318	42	7.4318	45	7.4318	21	7.4318	6	7.4318	39	7.4318	19	7.4318
	7.44853	23	7.44853	0	7.44853	24	7.44853	0	7.44853	8	7.44853	0	7.44853	12	7.44853	3	7.44853	18	7.44853	1	7.44853	4	7.44853	0	7.44853	26	7.44853	0	7.44853	0	7.44853	1	7.44853	62	7.44853	54	7.44853	30	7.44853	61	7.44853	16	7.44853	11	7.44853	42	7.44853	21	7.44853
	7.46529	29	7.46529	0	7.46529	14	7.46529	0	7.46529	9	7.46529	0	7.46529	10	7.46529	0	7.46529	14	7.46529	0	7.46529	8	7.46529	0	7.46529	20	7.46529	0	7.46529	0	7.46529	1	7.46529	52	7.46529	49	7.46529	32	7.46529	57	7.46529	22	7.46529	5	7.46529	43	7.46529	30	7.46529
	7.4821	25	7.4821	0	7.4821	16	7.4821	0	7.4821	10	7.4821	0	7.4821	3	7.4821	0	7.4821	15	7.4821	0	7.4821	9	7.4821	0	7.4821	28	7.4821	0	7.4821	0	7.4821	0	7.4821	42	7.4821	51	7.4821	39	7.4821	52	7.4821	15	7.4821	9	7.4821	32	7.4821	30	7.4821
	7.49894	33	7.49894	0	7.49894	18	7.49894	0	7.49894	10	7.49894	0	7.49894	11	7.49894	1	7.49894	16	7.49894	1	7.49894	5	7.49894	2	7.49894	23	7.49894	0	7.49894	0	7.49894	1	7.49894	71	7.49894	51	7.49894	29	7.49894	70	7.49894	35	7.49894	8	7.49894	44	7.49894	28	7.49894
	7.51582	15	7.51582	0	7.51582	15	7.51582	1	7.51582	14	7.51582	0	7.51582	13	7.51582	0	7.51582	14	7.51582	1	7.51582	5	7.51582	0	7.51582	26	7.51582	0	7.51582	0	7.51582	0	7.51582	54	7.51582	53	7.51582	50	7.51582	54	7.51582	20	7.51582	7	7.51582	35	7.51582	23	7.51582
	7.53274	23	7.53274	0	7.53274	14	7.53274	1	7.53274	8	7.53274	0	7.53274	10	7.53274	1	7.53274	20	7.53274	0	7.53274	6	7.53274	2	7.53274	23	7.53274	0	7.53274	0	7.53274	0	7.53274	59	7.53274	63	7.53274	32	7.53274	61	7.53274	22	7.53274	5	7.53274	39	7.53274	20	7.53274
	7.5497	23	7.5497	0	7.5497	21	7.5497	1	7.5497	9	7.5497	0	7.5497	13	7.5497	1	7.5497	18	7.5497	1	7.5497	3	7.5497	1	7.5497	18	7.5497	2	7.5497	0	7.5497	1	7.5497	56	7.5497	45	7.5497	33	7.5497	59	7.5497	20	7.5497	7	7.5497	36	7.5497	22	7.5497
	7.5667	28	7.5667	0	7.5667	22	7.5667	0	7.5667	8	7.5667	0	7.5667	11	7.5667	1	7.5667	23	7.5667	0	7.5667	7	7.5667	1	7.5667	21	7.5667	0	7.5667	0	7.5667	0	7.5667	52	7.5667	52	7.5667	46	7.5667	51	7.5667	31	7.5667	8	7.5667	31	7.5667	19	7.5667
	7.58373	27	7.58373	0	7.58373	21	7.58373	1	7.58373	11	7.58373	0	7.58373	5	7.58373	1	7.58373	19	7.58373	1	7.58373	6	7.58373	1	7.58373	19	7.58373	0	7.58373	0	7.58373	0	7.58373	50	7.58373	53	7.58373	49	7.58373	65	7.58373	32	7.58373	6	7.58373	40	7.58373	28	7.58373
	7.6008	25	7.6008	0	7.6008	14	7.6008	1	7.6008	13	7.6008	0	7.6008	15	7.6008	0	7.6008	15	7.6008	1	7.6008	5	7.6008	0	7.6008	28	7.6008	0	7.6008	0	7.6008	0	7.6008	53	7.6008	46	7.6008	44	7.6008	34	7.6008	23	7.6008	11	7.6008	38	7.6008	22	7.6008
	7.61791	22	7.61791	0	7.61791	13	7.61791	1	7.61791	12	7.61791	1	7.61791	11	7.61791	0	7.61791	25	7.61791	1	7.61791	3	7.61791	1	7.61791	24	7.61791	0	7.61791	0	7.61791	1	7.61791	55	7.61791	43	7.61791	32	7.61791	47	7.61791	27	7.61791	9	7.61791	32	7.61791	25	7.61791
	7.63506	17	7.63506	0	7.63506	23	7.63506	2	7.63506	13	7.63506	0	7.63506	9	7.63506	0	7.63506	20	7.63506	0	7.63506	7	7.63506	1	7.63506	23	7.63506	0	7.63506	0	7.63506	0	7.63506	71	7.63506	52	7.63506	45	7.63506	47	7.63506	14	7.63506	8	7.63506	48	7.63506	23	7.63506
	7.65225	20	7.65225	0	7.65225	19	7.65225	3	7.65225	7	7.65225	0	7.65225	9	7.65225	2	7.65225	21	7.65225	1	7.65225	11	7.65225	2	7.65225	29	7.65225	0	7.65225	0	7.65225	0	7.65225	57	7.65225	49	7.65225	42	7.65225	54	7.65225	23	7.65225	13	7.65225	39	7.65225	30	7.65225
	7.66947	23	7.66947	0	7.66947	14	7.66947	0	7.66947	5	7.66947	0	7.66947	12	7.66947	0	7.66947	22	7.66947	0	7.66947	11	7.66947	1	7.66947	26	7.66947	1	7.66947	0	7.66947	0	7.66947	56	7.66947	61	7.66947	48	7.66947	62	7.66947	34	7.66947	8	7.66947	29	7.66947	22	7.66947
	7.68674	33	7.68674	0	7.68674	16	7.68674	0	7.68674	11	7.68674	0	7.68674	12	7.68674	0	7.68674	19	7.68674	0	7.68674	8	7.68674	0	7.68674	32	7.68674	0	7.68674	0	7.68674	0	7.68674	50	7.68674	62	7.68674	48	7.68674	69	7.68674	29	7.68674	13	7.68674	38	7.68674	22	7.68674
	7.70404	28	7.70404	0	7.70404	13	7.70404	3	7.70404	9	7.70404	0	7.70404	15	7.70404	1	7.70404	21	7.70404	1	7.70404	10	7.70404	1	7.70404	33	7.70404	0	7.70404	0	7.70404	1	7.70404	65	7.70404	64	7.70404	52	7.70404	64	7.70404	36	7.70404	4	7.70404	31	7.70404	26	7.70404
	7.72139	21	7.72139	0	7.72139	21	7.72139	2	7.72139	8	7.72139	0	7.72139	12	7.72139	1	7.72139	29	7.72139	4	7.72139	12	7.72139	1	7.72139	22	7.72139	0	7.72139	0	7.72139	0	7.72139	55	7.72139	48	7.72139	48	7.72139	57	7.72139	23	7.72139	11	7.72139	41	7.72139	15	7.72139
	7.73877	28	7.73877	0	7.73877	16	7.73877	3	7.73877	9	7.73877	0	7.73877	9	7.73877	1	7.73877	27	7.73877	1	7.73877	11	7.73877	1	7.73877	18	7.73877	3	7.73877	0	7.73877	0	7.73877	74	7.73877	52	7.73877	41	7.73877	55	7.73877	29	7.73877	11	7.73877	46	7.73877	33	7.73877
	7.75619	23	7.75619	0	7.75619	15	7.75619	0	7.75619	12	7.75619	0	7.75619	8	7.75619	1	7.75619	19	7.75619	1	7.75619	11	7.75619	1	7.75619	24	7.75619	0	7.75619	0	7.75619	1	7.75619	50	7.75619	60	7.75619	37	7.75619	61	7.75619	23	7.75619	5	7.75619	35	7.75619	28	7.75619
	7.77365	33	7.77365	0	7.77365	18	7.77365	0	7.77365	15	7.77365	0	7.77365	10	7.77365	2	7.77365	26	7.77365	1	7.77365	13	7.77365	0	7.77365	32	7.77365	1	7.77365	0	7.77365	1	7.77365	60	7.77365	67	7.77365	56	7.77365	80	7.77365	31	7.77365	15	7.77365	27	7.77365	40	7.77365
	7.79115	31	7.79115	0	7.79115	14	7.79115	0	7.79115	6	7.79115	0	7.79115	15	7.79115	0	7.79115	24	7.79115	0	7.79115	13	7.79115	0	7.79115	19	7.79115	1	7.79115	0	7.79115	1	7.79115	58	7.79115	52	7.79115	47	7.79115	55	7.79115	34	7.79115	8	7.79115	39	7.79115	34	7.79115
	7.80869	37	7.80869	0	7.80869	20	7.80869	1	7.80869	6	7.80869	0	7.80869	9	7.80869	1	7.80869	17	7.80869	1	7.80869	6	7.80869	2	7.80869	26	7.80869	1	7.80869	0	7.80869	1	7.80869	58	7.80869	63	7.80869	48	7.80869	53	7.80869	21	7.80869	12	7.80869	33	7.80869	35	7.80869
	7.82627	34	7.82627	0	7.82627	14	7.82627	1	7.82627	12	7.82627	0	7.82627	17	7.82627	1	7.82627	26	7.82627	1	7.82627	10	7.82627	3	7.82627	24	7.82627	2	7.82627	0	7.82627	0	7.82627	60	7.82627	57	7.82627	42	7.82627	67	7.82627	32	7.82627	3	7.82627	26	7.82627	24	7.82627
	7.84389	25	7.84389	0	7.84389	20	7.84389	3	7.84389	17	7.84389	0	7.84389	14	7.84389	1	7.84389	18	7.84389	0	7.84389	4	7.84389	3	7.84389	23	7.84389	0	7.84389	0	7.84389	1	7.84389	65	7.84389	51	7.84389	54	7.84389	73	7.84389	32	7.84389	9	7.84389	27	7.84389	32	7.84389
	7.86154	34	7.86154	0	7.86154	21	7.86154	4	7.86154	12	7.86154	0	7.86154	9	7.86154	0	7.86154	30	7.86154	1	7.86154	10	7.86154	1	7.86154	27	7.86154	3	7.86154	0	7.86154	0	7.86154	63	7.86154	54	7.86154	50	7.86154	45	7.86154	32	7.86154	8	7.86154	38	7.86154	31	7.86154
	7.87924	20	7.87924	0	7.87924	21	7.87924	2	7.87924	4	7.87924	0	7.87924	6	7.87924	0	7.87924	17	7.87924	0	7.87924	8	7.87924	2	7.87924	29	7.87924	0	7.87924	0	7.87924	0	7.87924	65	7.87924	61	7.87924	35	7.87924	65	7.87924	31	7.87924	11	7.87924	44	7.87924	36	7.87924
	7.89698	33	7.89698	0	7.89698	25	7.89698	1	7.89698	14	7.89698	0	7.89698	15	7.89698	1	7.89698	25	7.89698	0	7.89698	15	7.89698	1	7.89698	25	7.89698	0	7.89698	0	7.89698	1	7.89698	52	7.89698	60	7.89698	40	7.89698	49	7.89698	33	7.89698	5	7.89698	31	7.89698	34	7.89698
	7.91476	32	7.91476	0	7.91476	15	7.91476	1	7.91476	8	7.91476	0	7.91476	11	7.91476	0	7.91476	22	7.91476	2	7.91476	5	7.91476	1	7.91476	30	7.91476	0	7.91476	0	7.91476	2	7.91476	69	7.91476	63	7.91476	43	7.91476	79	7.91476	23	7.91476	13	7.91476	39	7.91476	23	7.91476
	7.93257	39	7.93257	0	7.93257	26	7.93257	0	7.93257	21	7.93257	1	7.93257	18	7.93257	4	7.93257	30	7.93257	2	7.93257	13	7.93257	3	7.93257	32	7.93257	0	7.93257	0	7.93257	2	7.93257	55	7.93257	58	7.93257	47	7.93257	57	7.93257	34	7.93257	7	7.93257	53	7.93257	40	7.93257
	7.95043	33	7.95043	0	7.95043	17	7.95043	2	7.95043	12	7.95043	0	7.95043	23	7.95043	2	7.95043	36	7.95043	2	7.95043	5	7.95043	4	7.95043	35	7.95043	1	7.95043	0	7.95043	2	7.95043	53	7.95043	68	7.95043	41	7.95043	64	7.95043	25	7.95043	11	7.95043	41	7.95043	31	7.95043
	7.96833	39	7.96833	0	7.96833	32	7.96833	3	7.96833	11	7.96833	0	7.96833	15	7.96833	1	7.96833	22	7.96833	0	7.96833	13	7.96833	2	7.96833	34	7.96833	1	7.96833	0	7.96833	2	7.96833	74	7.96833	77	7.96833	51	7.96833	61	7.96833	32	7.96833	6	7.96833	38	7.96833	29	7.96833
	7.98627	37	7.98627	0	7.98627	18	7.98627	1	7.98627	20	7.98627	0	7.98627	20	7.98627	1	7.98627	19	7.98627	0	7.98627	9	7.98627	0	7.98627	32	7.98627	0	7.98627	0	7.98627	0	7.98627	61	7.98627	74	7.98627	43	7.98627	64	7.98627	28	7.98627	21	7.98627	54	7.98627	44	7.98627
	8.00424	38	8.00424	0	8.00424	24	8.00424	1	8.00424	13	8.00424	1	8.00424	20	8.00424	1	8.00424	32	8.00424	2	8.00424	12	8.00424	1	8.00424	24	8.00424	0	8.00424	0	8.00424	1	8.00424	67	8.00424	53	8.00424	51	8.00424	80	8.00424	23	8.00424	11	8.00424	38	8.00424	32	8.00424
	8.02226	31	8.02226	0	8.02226	22	8.02226	3	8.02226	9	8.02226	0	8.02226	25	8.02226	1	8.02226	28	8.02226	2	8.02226	19	8.02226	0	8.02226	38	8.02226	0	8.02226	0	8.02226	0	8.02226	63	8.02226	57	8.02226	55	8.02226	74	8.02226	30	8.02226	14	8.02226	42	8.02226	33	8.02226
	8.04032	32	8.04032	0	8.04032	21	8.04032	0	8.04032	12	8.04032	0	8.04032	10	8.04032	0	8.04032	19	8.04032	0	8.04032	12	8.04032	0	8.04032	31	8.04032	1	8.04032	0	8.04032	0	8.04032	53	8.04032	58	8.04032	43	8.04032	72	8.04032	29	8.04032	9	8.04032	36	8.04032	26	8.04032
	8.05842	35	8.05842	0	8.05842	20	8.05842	0	8.05842	28	8.05842	0	8.05842	16	8.05842	1	8.05842	32	8.05842	0	8.05842	9	8.05842	0	8.05842	24	8.05842	0	8.05842	0	8.05842	4	8.05842	80	8.05842	66	8.05842	58	8.05842	78	8.05842	30	8.05842	12	8.05842	49	8.05842	33	8.05842
	8.07656	41	8.07656	0	8.07656	19	8.07656	1	8.07656	24	8.07656	2	8.07656	20	8.07656	2	8.07656	34	8.07656	0	8.07656	8	8.07656	1	8.07656	30	8.07656	0	8.07656	0	8.07656	1	8.07656	82	8.07656	60	8.07656	48	8.07656	60	8.07656	33	8.07656	15	8.07656	50	8.07656	31	8.07656
	8.09474	49	8.09474	0	8.09474	15	8.09474	1	8.09474	13	8.09474	0	8.09474	14	8.09474	0	8.09474	33	8.09474	1	8.09474	10	8.09474	1	8.09474	20	8.09474	1	8.09474	0	8.09474	2	8.09474	67	8.09474	67	8.09474	58	8.09474	81	8.09474	34	8.09474	6	8.09474	56	8.09474	29	8.09474
	8.11297	34	8.11297	0	8.11297	14	8.11297	0	8.11297	20	8.11297	0	8.11297	19	8.11297	1	8.11297	20	8.11297	1	8.11297	9	8.11297	1	8.11297	33	8.11297	1	8.11297	0	8.11297	0	8.11297	60	8.11297	70	8.11297	43	8.11297	55	8.11297	28	8.11297	11	8.11297	32	8.11297	30	8.11297
	8.13123	41	8.13123	0	8.13123	24	8.13123	1	8.13123	10	8.13123	0	8.13123	14	8.13123	1	8.13123	19	8.13123	1	8.13123	13	8.13123	2	8.13123	20	8.13123	3	8.13123	0	8.13123	0	8.13123	72	8.13123	64	8.13123	43	8.13123	77	8.13123	26	8.13123	11	8.13123	37	8.13123	32	8.13123
	8.14953	39	8.14953	0	8.14953	24	8.14953	0	8.14953	14	8.14953	1	8.14953	15	8.14953	1	8.14953	22	8.14953	0	8.14953	8	8.14953	1	8.14953	21	8.14953	0	8.14953	0	8.14953	1	8.14953	79	8.14953	66	8.14953	55	8.14953	73	8.14953	37	8.14953	12	8.14953	55	8.14953	25	8.14953
	8.16788	28	8.16788	0	8.16788	20	8.16788	1	8.16788	10	8.16788	0	8.16788	14	8.16788	1	8.16788	22	8.16788	1	8.16788	13	8.16788	1	8.16788	30	8.16788	0	8.16788	0	8.16788	0	8.16788	78	8.16788	62	8.16788	50	8.16788	77	8.16788	28	8.16788	13	8.16788	37	8.16788	32	8.16788
	8.18627	29	8.18627	0	8.18627	22	8.18627	3	8.18627	11	8.18627	1	8.18627	13	8.18627	0	8.18627	27	8.18627	2	8.18627	11	8.18627	1	8.18627	24	8.18627	0	8.18627	0	8.18627	0	8.18627	53	8.18627	54	8.18627	42	8.18627	59	8.18627	22	8.18627	10	8.18627	47	8.18627	36	8.18627
	8.2047	33	8.2047	0	8.2047	28	8.2047	1	8.2047	20	8.2047	0	8.2047	10	8.2047	2	8.2047	27	8.2047	0	8.2047	12	8.2047	3	8.2047	24	8.2047	0	8.2047	0	8.2047	1	8.2047	56	8.2047	66	8.2047	50	8.2047	73	8.2047	33	8.2047	13	8.2047	50	8.2047	40	8.2047
	8.22317	34	8.22317	0	8.22317	23	8.22317	1	8.22317	11	8.22317	0	8.22317	13	8.22317	1	8.22317	25	8.22317	0	8.22317	12	8.22317	0	8.22317	33	8.22317	1	8.22317	0	8.22317	2	8.22317	65	8.22317	77	8.22317	38	8.22317	81	8.22317	39	8.22317	10	8.22317	42	8.22317	24	8.22317
	8.24168	37	8.24168	0	8.24168	18	8.24168	0	8.24168	17	8.24168	1	8.24168	16	8.24168	0	8.24168	35	8.24168	2	8.24168	12	8.24168	1	8.24168	33	8.24168	1	8.24168	0	8.24168	1	8.24168	67	8.24168	67	8.24168	57	8.24168	73	8.24168	33	8.24168	12	8.24168	52	8.24168	49	8.24168
	8.26023	33	8.26023	0	8.26023	25	8.26023	2	8.26023	12	8.26023	0	8.26023	13	8.26023	0	8.26023	40	8.26023	1	8.26023	14	8.26023	1	8.26023	25	8.26023	1	8.26023	0	8.26023	1	8.26023	53	8.26023	46	8.26023	41	8.26023	64	8.26023	31	8.26023	6	8.26023	41	8.26023	30	8.26023
	8.27883	40	8.27883	0	8.27883	34	8.27883	0	8.27883	13	8.27883	0	8.27883	18	8.27883	1	8.27883	32	8.27883	1	8.27883	7	8.27883	2	8.27883	38	8.27883	0	8.27883	0	8.27883	2	8.27883	71	8.27883	59	8.27883	59	8.27883	75	8.27883	29	8.27883	6	8.27883	57	8.27883	34	8.27883
	8.29746	41	8.29746	0	8.29746	23	8.29746	2	8.29746	15	8.29746	1	8.29746	20	8.29746	0	8.29746	29	8.29746	1	8.29746	13	8.29746	2	8.29746	33	8.29746	1	8.29746	0	8.29746	1	8.29746	73	8.29746	79	8.29746	67	8.29746	69	8.29746	37	8.29746	9	8.29746	53	8.29746	31	8.29746
	8.31614	40	8.31614	0	8.31614	28	8.31614	3	8.31614	12	8.31614	0	8.31614	20	8.31614	3	8.31614	30	8.31614	1	8.31614	18	8.31614	1	8.31614	37	8.31614	1	8.31614	0	8.31614	1	8.31614	62	8.31614	72	8.31614	51	8.31614	64	8.31614	40	8.31614	9	8.31614	40	8.31614	41	8.31614
	8.33486	53	8.33486	0	8.33486	24	8.33486	3	8.33486	22	8.33486	0	8.33486	15	8.33486	1	8.33486	29	8.33486	2	8.33486	17	8.33486	4	8.33486	44	8.33486	0	8.33486	0	8.33486	1	8.33486	54	8.33486	56	8.33486	44	8.33486	64	8.33486	28	8.33486	8	8.33486	32	8.33486	33	8.33486
	8.35363	44	8.35363	0	8.35363	34	8.35363	2	8.35363	14	8.35363	0	8.35363	23	8.35363	0	8.35363	21	8.35363	2	8.35363	17	8.35363	0	8.35363	41	8.35363	0	8.35363	0	8.35363	2	8.35363	87	8.35363	74	8.35363	49	8.35363	72	8.35363	49	8.35363	12	8.35363	42	8.35363	43	8.35363
	8.37243	51	8.37243	0	8.37243	20	8.37243	1	8.37243	14	8.37243	0	8.37243	18	8.37243	1	8.37243	41	8.37243	0	8.37243	13	8.37243	2	8.37243	49	8.37243	0	8.37243	0	8.37243	1	8.37243	82	8.37243	70	8.37243	41	8.37243	77	8.37243	29	8.37243	9	8.37243	35	8.37243	33	8.37243
	8.39128	57	8.39128	0	8.39128	32	8.39128	1	8.39128	25	8.39128	0	8.39128	14	8.39128	0	8.39128	29	8.39128	1	8.39128	18	8.39128	2	8.39128	42	8.39128	0	8.39128	0	8.39128	3	8.39128	67	8.39128	77	8.39128	49	8.39128	73	8.39128	40	8.39128	11	8.39128	44	8.39128	36	8.39128
	8.41017	47	8.41017	0	8.41017	24	8.41017	1	8.41017	19	8.41017	1	8.41017	8	8.41017	1	8.41017	34	8.41017	3	8.41017	12	8.41017	1	8.41017	29	8.41017	1	8.41017	0	8.41017	0	8.41017	78	8.41017	71	8.41017	60	8.41017	70	8.41017	37	8.41017	8	8.41017	43	8.41017	39	8.41017
	8.4291	64	8.4291	0	8.4291	29	8.4291	0	8.4291	17	8.4291	0	8.4291	22	8.4291	0	8.4291	44	8.4291	1	8.4291	23	8.4291	1	8.4291	30	8.4291	0	8.4291	0	8.4291	0	8.4291	57	8.4291	72	8.4291	56	8.4291	74	8.4291	27	8.4291	7	8.4291	46	8.4291	34	8.4291
	8.44808	51	8.44808	0	8.44808	27	8.44808	2	8.44808	21	8.44808	0	8.44808	17	8.44808	0	8.44808	33	8.44808	0	8.44808	11	8.44808	0	8.44808	35	8.44808	0	8.44808	0	8.44808	0	8.44808	74	8.44808	72	8.44808	48	8.44808	79	8.44808	40	8.44808	12	8.44808	52	8.44808	34	8.44808
	8.46709	40	8.46709	0	8.46709	28	8.46709	2	8.46709	15	8.46709	1	8.46709	20	8.46709	0	8.46709	42	8.46709	1	8.46709	20	8.46709	1	8.46709	34	8.46709	0	8.46709	0	8.46709	0	8.46709	68	8.46709	68	8.46709	46	8.46709	65	8.46709	47	8.46709	11	8.46709	56	8.46709	34	8.46709
	8.48615	62	8.48615	0	8.48615	19	8.48615	1	8.48615	18	8.48615	0	8.48615	27	8.48615	0	8.48615	29	8.48615	2	8.48615	20	8.48615	0	8.48615	35	8.48615	0	8.48615	0	8.48615	1	8.48615	63	8.48615	54	8.48615	44	8.48615	76	8.48615	30	8.48615	8	8.48615	45	8.48615	38	8.48615
	8.50526	42	8.50526	0	8.50526	24	8.50526	1	8.50526	13	8.50526	0	8.50526	14	8.50526	1	8.50526	39	8.50526	1	8.50526	14	8.50526	2	8.50526	27	8.50526	0	8.50526	0	8.50526	3	8.50526	73	8.50526	88	8.50526	61	8.50526	75	8.50526	37	8.50526	10	8.50526	60	8.50526	54	8.50526
	8.5244	34	8.5244	0	8.5244	21	8.5244	1	8.5244	15	8.5244	0	8.5244	15	8.5244	0	8.5244	36	8.5244	0	8.5244	12	8.5244	3	8.5244	38	8.5244	0	8.5244	0	8.5244	2	8.5244	50	8.5244	64	8.5244	53	8.5244	60	8.5244	37	8.5244	13	8.5244	54	8.5244	28	8.5244
	8.54359	53	8.54359	0	8.54359	36	8.54359	2	8.54359	15	8.54359	0	8.54359	21	8.54359	1	8.54359	35	8.54359	0	8.54359	8	8.54359	2	8.54359	37	8.54359	0	8.54359	0	8.54359	0	8.54359	76	8.54359	71	8.54359	54	8.54359	77	8.54359	44	8.54359	14	8.54359	43	8.54359	45	8.54359
	8.56283	52	8.56283	0	8.56283	19	8.56283	1	8.56283	21	8.56283	1	8.56283	15	8.56283	0	8.56283	36	8.56283	1	8.56283	17	8.56283	0	8.56283	46	8.56283	0	8.56283	0	8.56283	0	8.56283	71	8.56283	72	8.56283	45	8.56283	84	8.56283	45	8.56283	11	8.56283	60	8.56283	36	8.56283
	8.5821	39	8.5821	0	8.5821	14	8.5821	2	8.5821	19	8.5821	0	8.5821	16	8.5821	1	8.5821	33	8.5821	0	8.5821	14	8.5821	0	8.5821	48	8.5821	0	8.5821	0	8.5821	1	8.5821	73	8.5821	77	8.5821	55	8.5821	82	8.5821	31	8.5821	12	8.5821	73	8.5821	32	8.5821
	8.60142	39	8.60142	0	8.60142	19	8.60142	1	8.60142	22	8.60142	1	8.60142	15	8.60142	1	8.60142	24	8.60142	0	8.60142	20	8.60142	1	8.60142	34	8.60142	0	8.60142	0	8.60142	1	8.60142	75	8.60142	60	8.60142	43	8.60142	67	8.60142	35	8.60142	11	8.60142	51	8.60142	27	8.60142
	8.62079	45	8.62079	0	8.62079	20	8.62079	2	8.62079	6	8.62079	0	8.62079	22	8.62079	3	8.62079	31	8.62079	2	8.62079	18	8.62079	0	8.62079	22	8.62079	0	8.62079	0	8.62079	0	8.62079	81	8.62079	84	8.62079	64	8.62079	85	8.62079	52	8.62079	11	8.62079	67	8.62079	40	8.62079
	8.64019	46	8.64019	0	8.64019	23	8.64019	1	8.64019	15	8.64019	0	8.64019	16	8.64019	1	8.64019	32	8.64019	2	8.64019	12	8.64019	1	8.64019	41	8.64019	4	8.64019	0	8.64019	1	8.64019	74	8.64019	87	8.64019	49	8.64019	74	8.64019	35	8.64019	6	8.64019	55	8.64019	35	8.64019
	8.65964	45	8.65964	0	8.65964	25	8.65964	0	8.65964	17	8.65964	0	8.65964	19	8.65964	0	8.65964	43	8.65964	1	8.65964	10	8.65964	2	8.65964	29	8.65964	1	8.65964	0	8.65964	0	8.65964	70	8.65964	72	8.65964	46	8.65964	94	8.65964	39	8.65964	7	8.65964	58	8.65964	46	8.65964
	8.67914	48	8.67914	0	8.67914	26	8.67914	1	8.67914	15	8.67914	0	8.67914	15	8.67914	1	8.67914	42	8.67914	0	8.67914	15	8.67914	2	8.67914	37	8.67914	1	8.67914	0	8.67914	0	8.67914	80	8.67914	72	8.67914	51	8.67914	68	8.67914	35	8.67914	6	8.67914	42	8.67914	24	8.67914
	8.69868	50	8.69868	0	8.69868	27	8.69868	1	8.69868	18	8.69868	1	8.69868	16	8.69868	1	8.69868	26	8.69868	1	8.69868	16	8.69868	3	8.69868	34	8.69868	1	8.69868	0	8.69868	0	8.69868	77	8.69868	87	8.69868	48	8.69868	80	8.69868	40	8.69868	17	8.69868	49	8.69868	40	8.69868
	8.71826	39	8.71826	0	8.71826	15	8.71826	0	8.71826	14	8.71826	0	8.71826	22	8.71826	0	8.71826	24	8.71826	1	8.71826	19	8.71826	1	8.71826	29	8.71826	0	8.71826	0	8.71826	0	8.71826	72	8.71826	71	8.71826	49	8.71826	82	8.71826	32	8.71826	14	8.71826	45	8.71826	29	8.71826
	8.73788	40	8.73788	0	8.73788	27	8.73788	2	8.73788	18	8.73788	0	8.73788	25	8.73788	2	8.73788	37	8.73788	1	8.73788	11	8.73788	2	8.73788	31	8.73788	2	8.73788	0	8.73788	0	8.73788	72	8.73788	83	8.73788	53	8.73788	74	8.73788	42	8.73788	8	8.73788	45	8.73788	49	8.73788
	8.75755	46	8.75755	0	8.75755	32	8.75755	3	8.75755	19	8.75755	1	8.75755	17	8.75755	3	8.75755	34	8.75755	2	8.75755	14	8.75755	2	8.75755	39	8.75755	1	8.75755	0	8.75755	5	8.75755	90	8.75755	68	8.75755	59	8.75755	76	8.75755	46	8.75755	11	8.75755	46	8.75755	37	8.75755
	8.77727	41	8.77727	0	8.77727	20	8.77727	2	8.77727	25	8.77727	0	8.77727	24	8.77727	1	8.77727	42	8.77727	0	8.77727	14	8.77727	2	8.77727	34	8.77727	1	8.77727	0	8.77727	2	8.77727	88	8.77727	77	8.77727	63	8.77727	70	8.77727	48	8.77727	12	8.77727	64	8.77727	49	8.77727
	8.79703	52	8.79703	0	8.79703	26	8.79703	0	8.79703	21	8.79703	1	8.79703	21	8.79703	2	8.79703	33	8.79703	2	8.79703	13	8.79703	1	8.79703	38	8.79703	1	8.79703	0	8.79703	1	8.79703	75	8.79703	58	8.79703	49	8.79703	67	8.79703	28	8.79703	10	8.79703	41	8.79703	45	8.79703
	8.81683	43	8.81683	0	8.81683	22	8.81683	1	8.81683	26	8.81683	1	8.81683	17	8.81683	0	8.81683	33	8.81683	1	8.81683	12	8.81683	2	8.81683	41	8.81683	0	8.81683	0	8.81683	1	8.81683	71	8.81683	93	8.81683	60	8.81683	70	8.81683	36	8.81683	17	8.81683	54	8.81683	50	8.81683
	8.83668	52	8.83668	0	8.83668	26	8.83668	2	8.83668	19	8.83668	0	8.83668	25	8.83668	2	8.83668	40	8.83668	0	8.83668	14	8.83668	2	8.83668	48	8.83668	0	8.83668	0	8.83668	2	8.83668	60	8.83668	64	8.83668	59	8.83668	76	8.83668	41	8.83668	19	8.83668	55	8.83668	27	8.83668
	8.85657	52	8.85657	0	8.85657	37	8.85657	0	8.85657	21	8.85657	0	8.85657	19	8.85657	1	8.85657	44	8.85657	0	8.85657	22	8.85657	3	8.85657	44	8.85657	2	8.85657	0	8.85657	5	8.85657	94	8.85657	85	8.85657	65	8.85657	75	8.85657	46	8.85657	14	8.85657	53	8.85657	56	8.85657
	8.87651	61	8.87651	0	8.87651	29	8.87651	2	8.87651	19	8.87651	0	8.87651	20	8.87651	0	8.87651	49	8.87651	1	8.87651	13	8.87651	1	8.87651	26	8.87651	0	8.87651	0	8.87651	0	8.87651	73	8.87651	71	8.87651	62	8.87651	78	8.87651	25	8.87651	14	8.87651	40	8.87651	42	8.87651
	8.89649	47	8.89649	0	8.89649	24	8.89649	4	8.89649	27	8.89649	1	8.89649	15	8.89649	2	8.89649	45	8.89649	1	8.89649	18	8.89649	2	8.89649	43	8.89649	0	8.89649	0	8.89649	0	8.89649	68	8.89649	86	8.89649	48	8.89649	76	8.89649	36	8.89649	10	8.89649	67	8.89649	55	8.89649
	8.91652	39	8.91652	0	8.91652	26	8.91652	1	8.91652	12	8.91652	0	8.91652	23	8.91652	3	8.91652	33	8.91652	1	8.91652	21	8.91652	1	8.91652	39	8.91652	0	8.91652	0	8.91652	0	8.91652	98	8.91652	75	8.91652	48	8.91652	79	8.91652	55	8.91652	14	8.91652	56	8.91652	50	8.91652
	8.93659	59	8.93659	0	8.93659	25	8.93659	2	8.93659	27	8.93659	0	8.93659	25	8.93659	0	8.93659	20	8.93659	1	8.93659	6	8.93659	2	8.93659	46	8.93659	0	8.93659	0	8.93659	1	8.93659	77	8.93659	83	8.93659	73	8.93659	65	8.93659	36	8.93659	9	8.93659	70	8.93659	46	8.93659
	8.95671	57	8.95671	0	8.95671	33	8.95671	1	8.95671	12	8.95671	0	8.95671	25	8.95671	2	8.95671	39	8.95671	0	8.95671	16	8.95671	3	8.95671	48	8.95671	1	8.95671	0	8.95671	0	8.95671	67	8.95671	65	8.95671	56	8.95671	62	8.95671	47	8.95671	12	8.95671	56	8.95671	46	8.95671
	8.97687	50	8.97687	0	8.97687	26	8.97687	3	8.97687	26	8.97687	0	8.97687	20	8.97687	2	8.97687	46	8.97687	1	8.97687	16	8.97687	1	8.97687	45	8.97687	1	8.97687	0	8.97687	0	8.97687	77	8.97687	79	8.97687	53	8.97687	71	8.97687	43	8.97687	15	8.97687	59	8.97687	39	8.97687
	8.99708	54	8.99708	0	8.99708	24	8.99708	5	8.99708	25	8.99708	1	8.99708	17	8.99708	0	8.99708	39	8.99708	0	8.99708	10	8.99708	1	8.99708	39	8.99708	3	8.99708	0	8.99708	1	8.99708	88	8.99708	63	8.99708	54	8.99708	76	8.99708	33	8.99708	12	8.99708	58	8.99708	51	8.99708
	9.01733	57	9.01733	0	9.01733	33	9.01733	2	9.01733	17	9.01733	0	9.01733	29	9.01733	0	9.01733	45	9.01733	0	9.01733	19	9.01733	4	9.01733	40	9.01733	2	9.01733	0	9.01733	0	9.01733	83	9.01733	79	9.01733	49	9.01733	85	9.01733	41	9.01733	13	9.01733	45	9.01733	47	9.01733
	9.03763	46	9.03763	0	9.03763	35	9.03763	2	9.03763	31	9.03763	1	9.03763	21	9.03763	2	9.03763	45	9.03763	2	9.03763	18	9.03763	5	9.03763	55	9.03763	0	9.03763	0	9.03763	0	9.03763	68	9.03763	60	9.03763	52	9.03763	74	9.03763	31	9.03763	16	9.03763	45	9.03763	40	9.03763
	9.05798	56	9.05798	0	9.05798	33	9.05798	3	9.05798	23	9.05798	0	9.05798	19	9.05798	1	9.05798	47	9.05798	2	9.05798	16	9.05798	2	9.05798	60	9.05798	0	9.05798	0	9.05798	0	9.05798	87	9.05798	102	9.05798	67	9.05798	91	9.05798	43	9.05798	13	9.05798	56	9.05798	37	9.05798
	9.07837	76	9.07837	0	9.07837	36	9.07837	1	9.07837	22	9.07837	0	9.07837	21	9.07837	1	9.07837	51	9.07837	1	9.07837	26	9.07837	1	9.07837	56	9.07837	0	9.07837	0	9.07837	2	9.07837	66	9.07837	66	9.07837	59	9.07837	79	9.07837	45	9.07837	13	9.07837	52	9.07837	51	9.07837
	9.09881	69	9.09881	0	9.09881	39	9.09881	0	9.09881	26	9.09881	0	9.09881	27	9.09881	2	9.09881	48	9.09881	4	9.09881	17	9.09881	1	9.09881	49	9.09881	1	9.09881	0	9.09881	1	9.09881	102	9.09881	84	9.09881	57	9.09881	84	9.09881	29	9.09881	18	9.09881	43	9.09881	56	9.09881
	9.11929	70	9.11929	0	9.11929	37	9.11929	2	9.11929	19	9.11929	0	9.11929	24	9.11929	0	9.11929	34	9.11929	1	9.11929	15	9.11929	2	9.11929	38	9.11929	1	9.11929	0	9.11929	2	9.11929	69	9.11929	69	9.11929	46	9.11929	77	9.11929	40	9.11929	17	9.11929	50	9.11929	45	9.11929
	9.13982	48	9.13982	0	9.13982	30	9.13982	2	9.13982	32	9.13982	0	9.13982	29	9.13982	0	9.13982	45	9.13982	0	9.13982	15	9.13982	1	9.13982	52	9.13982	1	9.13982	0	9.13982	1	9.13982	80	9.13982	81	9.13982	48	9.13982	98	9.13982	40	9.13982	19	9.13982	61	9.13982	38	9.13982
	9.16039	56	9.16039	0	9.16039	42	9.16039	1	9.16039	24	9.16039	1	9.16039	35	9.16039	5	9.16039	58	9.16039	1	9.16039	22	9.16039	0	9.16039	65	9.16039	1	9.16039	0	9.16039	3	9.16039	72	9.16039	92	9.16039	56	9.16039	80	9.16039	39	9.16039	20	9.16039	71	9.16039	59	9.16039
	9.18101	52	9.18101	0	9.18101	39	9.18101	1	9.18101	29	9.18101	0	9.18101	25	9.18101	4	9.18101	50	9.18101	0	9.18101	21	9.18101	2	9.18101	57	9.18101	1	9.18101	0	9.18101	0	9.18101	107	9.18101	85	9.18101	74	9.18101	85	9.18101	49	9.18101	13	9.18101	56	9.18101	45	9.18101
	9.20168	84	9.20168	0	9.20168	51	9.20168	1	9.20168	24	9.20168	0	9.20168	36	9.20168	2	9.20168	54	9.20168	1	9.20168	30	9.20168	0	9.20168	69	9.20168	3	9.20168	0	9.20168	2	9.20168	75	9.20168	65	9.20168	54	9.20168	53	9.20168	39	9.20168	12	9.20168	41	9.20168	39	9.20168
	9.2224	53	9.2224	0	9.2224	46	9.2224	2	9.2224	23	9.2224	1	9.2224	33	9.2224	3	9.2224	42	9.2224	1	9.2224	17	9.2224	2	9.2224	55	9.2224	1	9.2224	0	9.2224	1	9.2224	88	9.2224	75	9.2224	60	9.2224	99	9.2224	43	9.2224	12	9.2224	55	9.2224	51	9.2224
	9.24316	43	9.24316	0	9.24316	48	9.24316	2	9.24316	22	9.24316	2	9.24316	30	9.24316	0	9.24316	47	9.24316	0	9.24316	19	9.24316	1	9.24316	58	9.24316	0	9.24316	0	9.24316	5	9.24316	70	9.24316	73	9.24316	62	9.24316	84	9.24316	54	9.24316	13	9.24316	73	9.24316	40	9.24316
	9.26396	87	9.26396	0	9.26396	41	9.26396	3	9.26396	32	9.26396	2	9.26396	28	9.26396	3	9.26396	59	9.26396	2	9.26396	33	9.26396	1	9.26396	57	9.26396	1	9.26396	0	9.26396	1	9.26396	79	9.26396	68	9.26396	68	9.26396	73	9.26396	41	9.26396	19	9.26396	45	9.26396	50	9.26396
	9.28482	61	9.28482	0	9.28482	34	9.28482	1	9.28482	31	9.28482	0	9.28482	17	9.28482	0	9.28482	54	9.28482	2	9.28482	21	9.28482	3	9.28482	50	9.28482	1	9.28482	0	9.28482	1	9.28482	70	9.28482	73	9.28482	69	9.28482	81	9.28482	56	9.28482	20	9.28482	56	9.28482	44	9.28482
	9.30572	86	9.30572	0	9.30572	44	9.30572	4	9.30572	30	9.30572	0	9.30572	24	9.30572	1	9.30572	49	9.30572	1	9.30572	27	9.30572	0	9.30572	46	9.30572	0	9.30572	0	9.30572	1	9.30572	81	9.30572	79	9.30572	77	9.30572	97	9.30572	43	9.30572	16	9.30572	57	9.30572	41	9.30572
	9.32667	58	9.32667	0	9.32667	44	9.32667	2	9.32667	29	9.32667	1	9.32667	23	9.32667	2	9.32667	48	9.32667	1	9.32667	24	9.32667	2	9.32667	58	9.32667	1	9.32667	0	9.32667	2	9.32667	67	9.32667	78	9.32667	71	9.32667	72	9.32667	43	9.32667	13	9.32667	55	9.32667	52	9.32667
	9.34766	61	9.34766	0	9.34766	46	9.34766	3	9.34766	42	9.34766	1	9.34766	27	9.34766	2	9.34766	43	9.34766	1	9.34766	27	9.34766	1	9.34766	44	9.34766	0	9.34766	0	9.34766	0	9.34766	102	9.34766	80	9.34766	75	9.34766	95	9.34766	52	9.34766	18	9.34766	75	9.34766	53	9.34766
	9.36871	80	9.36871	0	9.36871	37	9.36871	4	9.36871	24	9.36871	1	9.36871	22	9.36871	1	9.36871	63	9.36871	0	9.36871	33	9.36871	2	9.36871	64	9.36871	1	9.36871	0	9.36871	3	9.36871	80	9.36871	72	9.36871	57	9.36871	72	9.36871	50	9.36871	8	9.36871	53	9.36871	53	9.36871
	9.3898	68	9.3898	0	9.3898	34	9.3898	2	9.3898	16	9.3898	0	9.3898	22	9.3898	0	9.3898	50	9.3898	3	9.3898	24	9.3898	2	9.3898	49	9.3898	2	9.3898	0	9.3898	2	9.3898	107	9.3898	85	9.3898	76	9.3898	95	9.3898	48	9.3898	23	9.3898	68	9.3898	44	9.3898
	9.41094	77	9.41094	0	9.41094	45	9.41094	2	9.41094	43	9.41094	0	9.41094	45	9.41094	1	9.41094	47	9.41094	5	9.41094	30	9.41094	2	9.41094	62	9.41094	0	9.41094	0	9.41094	1	9.41094	91	9.41094	78	9.41094	63	9.41094	66	9.41094	49	9.41094	15	9.41094	73	9.41094	53	9.41094
	9.43212	63	9.43212	0	9.43212	34	9.43212	1	9.43212	27	9.43212	1	9.43212	31	9.43212	1	9.43212	61	9.43212	3	9.43212	25	9.43212	1	9.43212	59	9.43212	0	9.43212	0	9.43212	2	9.43212	85	9.43212	71	9.43212	69	9.43212	85	9.43212	49	9.43212	20	9.43212	50	9.43212	45	9.43212
	9.45335	70	9.45335	0	9.45335	36	9.45335	2	9.45335	29	9.45335	0	9.45335	26	9.45335	1	9.45335	53	9.45335	0	9.45335	27	9.45335	4	9.45335	56	9.45335	0	9.45335	0	9.45335	0	9.45335	76	9.45335	74	9.45335	58	9.45335	78	9.45335	53	9.45335	16	9.45335	47	9.45335	48	9.45335
	9.47464	81	9.47464	0	9.47464	40	9.47464	2	9.47464	25	9.47464	1	9.47464	29	9.47464	0	9.47464	47	9.47464	0	9.47464	13	9.47464	5	9.47464	53	9.47464	0	9.47464	0	9.47464	3	9.47464	94	9.47464	91	9.47464	68	9.47464	81	9.47464	45	9.47464	13	9.47464	92	9.47464	55	9.47464
	9.49596	70	9.49596	0	9.49596	45	9.49596	4	9.49596	25	9.49596	0	9.49596	39	9.49596	2	9.49596	61	9.49596	1	9.49596	22	9.49596	3	9.49596	64	9.49596	1	9.49596	0	9.49596	1	9.49596	103	9.49596	70	9.49596	68	9.49596	86	9.49596	53	9.49596	13	9.49596	58	9.49596	52	9.49596
	9.51734	62	9.51734	0	9.51734	49	9.51734	1	9.51734	36	9.51734	0	9.51734	33	9.51734	0	9.51734	43	9.51734	4	9.51734	20	9.51734	1	9.51734	71	9.51734	0	9.51734	0	9.51734	1	9.51734	91	9.51734	96	9.51734	56	9.51734	101	9.51734	35	9.51734	13	9.51734	69	9.51734	52	9.51734
	9.53877	67	9.53877	0	9.53877	30	9.53877	6	9.53877	34	9.53877	1	9.53877	33	9.53877	2	9.53877	54	9.53877	2	9.53877	18	9.53877	3	9.53877	63	9.53877	1	9.53877	0	9.53877	2	9.53877	63	9.53877	74	9.53877	52	9.53877	70	9.53877	50	9.53877	12	9.53877	63	9.53877	41	9.53877
	9.56024	71	9.56024	0	9.56024	43	9.56024	1	9.56024	29	9.56024	1	9.56024	28	9.56024	0	9.56024	51	9.56024	0	9.56024	27	9.56024	2	9.56024	54	9.56024	0	9.56024	0	9.56024	0	9.56024	86	9.56024	81	9.56024	62	9.56024	84	9.56024	45	9.56024	14	9.56024	68	9.56024	55	9.56024
	9.58176	58	9.58176	0	9.58176	35	9.58176	5	9.58176	26	9.58176	0	9.58176	27	9.58176	0	9.58176	40	9.58176	0	9.58176	13	9.58176	3	9.58176	48	9.58176	2	9.58176	0	9.58176	0	9.58176	80	9.58176	82	9.58176	73	9.58176	83	9.58176	57	9.58176	17	9.58176	53	9.58176	54	9.58176
	9.60333	58	9.60333	0	9.60333	42	9.60333	2	9.60333	35	9.60333	1	9.60333	40	9.60333	0	9.60333	49	9.60333	1	9.60333	35	9.60333	2	9.60333	59	9.60333	2	9.60333	0	9.60333	2	9.60333	90	9.60333	101	9.60333	65	9.60333	90	9.60333	38	9.60333	17	9.60333	65	9.60333	57	9.60333
	9.62495	44	9.62495	0	9.62495	37	9.62495	1	9.62495	22	9.62495	0	9.62495	17	9.62495	0	9.62495	53	9.62495	0	9.62495	13	9.62495	2	9.62495	40	9.62495	0	9.62495	0	9.62495	0	9.62495	79	9.62495	88	9.62495	64	9.62495	79	9.62495	53	9.62495	22	9.62495	66	9.62495	56	9.62495
	9.64662	65	9.64662	0	9.64662	39	9.64662	2	9.64662	24	9.64662	0	9.64662	23	9.64662	3	9.64662	51	9.64662	0	9.64662	19	9.64662	0	9.64662	54	9.64662	0	9.64662	0	9.64662	0	9.64662	83	9.64662	82	9.64662	63	9.64662	67	9.64662	48	9.64662	18	9.64662	63	9.64662	43	9.64662
	9.66833	65	9.66833	0	9.66833	41	9.66833	1	9.66833	34	9.66833	1	9.66833	30	9.66833	0	9.66833	57	9.66833	2	9.66833	25	9.66833	0	9.66833	53	9.66833	1	9.66833	0	9.66833	2	9.66833	84	9.66833	88	9.66833	54	9.66833	96	9.66833	51	9.66833	17	9.66833	67	9.66833	45	9.66833
	9.6901	73	9.6901	0	9.6901	32	9.6901	2	9.6901	22	9.6901	2	9.6901	30	9.6901	1	9.6901	37	9.6901	0	9.6901	16	9.6901	5	9.6901	48	9.6901	1	9.6901	0	9.6901	2	9.6901	91	9.6901	94	9.6901	76	9.6901	105	9.6901	45	9.6901	13	9.6901	56	9.6901	52	9.6901
	9.71191	53	9.71191	0	9.71191	52	9.71191	3	9.71191	30	9.71191	0	9.71191	30	9.71191	1	9.71191	64	9.71191	3	9.71191	27	9.71191	4	9.71191	63	9.71191	3	9.71191	0	9.71191	1	9.71191	85	9.71191	106	9.71191	63	9.71191	71	9.71191	61	9.71191	17	9.71191	54	9.71191	55	9.71191
	9.73377	74	9.73377	0	9.73377	34	9.73377	4	9.73377	24	9.73377	2	9.73377	25	9.73377	2	9.73377	42	9.73377	0	9.73377	22	9.73377	2	9.73377	63	9.73377	1	9.73377	0	9.73377	2	9.73377	78	9.73377	89	9.73377	68	9.73377	76	9.73377	43	9.73377	16	9.73377	59	9.73377	48	9.73377
	9.75569	66	9.75569	0	9.75569	42	9.75569	2	9.75569	20	9.75569	0	9.75569	45	9.75569	1	9.75569	51	9.75569	2	9.75569	26	9.75569	1	9.75569	62	9.75569	0	9.75569	0	9.75569	1	9.75569	80	9.75569	87	9.75569	78	9.75569	108	9.75569	62	9.75569	8	9.75569	69	9.75569	39	9.75569
	9.77765	64	9.77765	0	9.77765	31	9.77765	1	9.77765	32	9.77765	0	9.77765	28	9.77765	3	9.77765	60	9.77765	1	9.77765	20	9.77765	1	9.77765	44	9.77765	0	9.77765	0	9.77765	0	9.77765	85	9.77765	74	9.77765	78	9.77765	106	9.77765	65	9.77765	17	9.77765	85	9.77765	52	9.77765
	9.79966	67	9.79966	0	9.79966	32	9.79966	2	9.79966	23	9.79966	1	9.79966	29	9.79966	3	9.79966	43	9.79966	0	9.79966	24	9.79966	2	9.79966	59	9.79966	1	9.79966	0	9.79966	1	9.79966	89	9.79966	76	9.79966	52	9.79966	77	9.79966	55	9.79966	15	9.79966	54	9.79966	55	9.79966
	9.82172	67	9.82172	0	9.82172	46	9.82172	1	9.82172	21	9.82172	0	9.82172	26	9.82172	2	9.82172	41	9.82172	1	9.82172	21	9.82172	1	9.82172	50	9.82172	0	9.82172	0	9.82172	3	9.82172	80	9.82172	75	9.82172	58	9.82172	93	9.82172	58	9.82172	27	9.82172	70	9.82172	47	9.82172
	9.84383	67	9.84383	0	9.84383	42	9.84383	6	9.84383	30	9.84383	0	9.84383	45	9.84383	1	9.84383	57	9.84383	2	9.84383	18	9.84383	1	9.84383	44	9.84383	0	9.84383	0	9.84383	0	9.84383	81	9.84383	95	9.84383	57	9.84383	94	9.84383	45	9.84383	15	9.84383	57	9.84383	63	9.84383
	9.86599	69	9.86599	0	9.86599	35	9.86599	1	9.86599	40	9.86599	2	9.86599	30	9.86599	3	9.86599	63	9.86599	1	9.86599	21	9.86599	2	9.86599	52	9.86599	2	9.86599	0	9.86599	1	9.86599	86	9.86599	87	9.86599	64	9.86599	95	9.86599	60	9.86599	18	9.86599	64	9.86599	60	9.86599
	9.8882	79	9.8882	0	9.8882	44	9.8882	2	9.8882	36	9.8882	0	9.8882	31	9.8882	1	9.8882	52	9.8882	0	9.8882	25	9.8882	2	9.8882	44	9.8882	1	9.8882	0	9.8882	1	9.8882	82	9.8882	76	9.8882	71	9.8882	83	9.8882	42	9.8882	16	9.8882	61	9.8882	48	9.8882
	9.91046	69	9.91046	0	9.91046	40	9.91046	2	9.91046	23	9.91046	0	9.91046	22	9.91046	1	9.91046	34	9.91046	3	9.91046	23	9.91046	1	9.91046	38	9.91046	0	9.91046	0	9.91046	0	9.91046	93	9.91046	73	9.91046	67	9.91046	75	9.91046	56	9.91046	17	9.91046	50	9.91046	54	9.91046
	9.93277	69	9.93277	0	9.93277	40	9.93277	2	9.93277	28	9.93277	1	9.93277	27	9.93277	2	9.93277	57	9.93277	3	9.93277	17	9.93277	2	9.93277	51	9.93277	2	9.93277	0	9.93277	3	9.93277	80	9.93277	87	9.93277	75	9.93277	87	9.93277	61	9.93277	10	9.93277	77	9.93277	55	9.93277
	9.95513	82	9.95513	0	9.95513	51	9.95513	3	9.95513	29	9.95513	0	9.95513	30	9.95513	6	9.95513	66	9.95513	0	9.95513	27	9.95513	1	9.95513	64	9.95513	0	9.95513	0	9.95513	1	9.95513	94	9.95513	78	9.95513	72	9.95513	92	9.95513	50	9.95513	21	9.95513	65	9.95513	52	9.95513
	9.97754	82	9.97754	0	9.97754	34	9.97754	4	9.97754	31	9.97754	1	9.97754	30	9.97754	3	9.97754	55	9.97754	2	9.97754	22	9.97754	1	9.97754	60	9.97754	0	9.97754	0	9.97754	3	9.97754	116	9.97754	96	9.97754	81	9.97754	92	9.97754	66	9.97754	10	9.97754	61	9.97754	54	9.97754
	10	80	10	0	10	42	10	3	10	29	10	2	10	41	10	1	10	54	10	6	10	20	10	3	10	54	10	0	10	0	10	3	10	69	10	76	10	70	10	77	10	34	10	16	10	68	10	51	10
	10.0225	78	10.0225	0	10.0225	38	10.0225	1	10.0225	31	10.0225	0	10.0225	40	10.0225	1	10.0225	56	10.0225	1	10.0225	17	10.0225	1	10.0225	65	10.0225	2	10.0225	0	10.0225	1	10.0225	95	10.0225	73	10.0225	75	10.0225	82	10.0225	61	10.0225	15	10.0225	66	10.0225	54	10.0225
	10.0451	84	10.0451	0	10.0451	51	10.0451	3	10.0451	27	10.0451	2	10.0451	26	10.0451	2	10.0451	62	10.0451	2	10.0451	31	10.0451	1	10.0451	71	10.0451	1	10.0451	0	10.0451	1	10.0451	88	10.0451	94	10.0451	90	10.0451	80	10.0451	49	10.0451	12	10.0451	62	10.0451	69	10.0451
	10.0677	80	10.0677	0	10.0677	31	10.0677	4	10.0677	30	10.0677	0	10.0677	30	10.0677	1	10.0677	60	10.0677	1	10.0677	20	10.0677	3	10.0677	52	10.0677	3	10.0677	0	10.0677	1	10.0677	71	10.0677	79	10.0677	62	10.0677	70	10.0677	47	10.0677	15	10.0677	62	10.0677	62	10.0677
	10.0904	75	10.0904	0	10.0904	41	10.0904	3	10.0904	27	10.0904	2	10.0904	34	10.0904	4	10.0904	56	10.0904	1	10.0904	29	10.0904	1	10.0904	58	10.0904	0	10.0904	0	10.0904	1	10.0904	81	10.0904	82	10.0904	67	10.0904	94	10.0904	48	10.0904	18	10.0904	65	10.0904	53	10.0904
	10.1131	64	10.1131	0	10.1131	51	10.1131	2	10.1131	36	10.1131	2	10.1131	39	10.1131	1	10.1131	54	10.1131	1	10.1131	38	10.1131	1	10.1131	52	10.1131	0	10.1131	0	10.1131	1	10.1131	87	10.1131	87	10.1131	80	10.1131	81	10.1131	52	10.1131	18	10.1131	60	10.1131	57	10.1131
	10.1358	67	10.1358	0	10.1358	37	10.1358	0	10.1358	30	10.1358	0	10.1358	36	10.1358	1	10.1358	50	10.1358	2	10.1358	31	10.1358	1	10.1358	46	10.1358	0	10.1358	0	10.1358	2	10.1358	82	10.1358	79	10.1358	59	10.1358	87	10.1358	54	10.1358	26	10.1358	73	10.1358	60	10.1358
	10.1586	74	10.1586	0	10.1586	48	10.1586	2	10.1586	23	10.1586	2	10.1586	35	10.1586	4	10.1586	69	10.1586	2	10.1586	37	10.1586	1	10.1586	54	10.1586	1	10.1586	0	10.1586	1	10.1586	76	10.1586	74	10.1586	59	10.1586	66	10.1586	51	10.1586	26	10.1586	59	10.1586	40	10.1586
	10.1815	76	10.1815	0	10.1815	46	10.1815	3	10.1815	28	10.1815	0	10.1815	31	10.1815	4	10.1815	53	10.1815	2	10.1815	38	10.1815	3	10.1815	68	10.1815	2	10.1815	0	10.1815	4	10.1815	74	10.1815	86	10.1815	77	10.1815	100	10.1815	60	10.1815	16	10.1815	64	10.1815	56	10.1815
	10.2044	93	10.2044	0	10.2044	65	10.2044	1	10.2044	36	10.2044	0	10.2044	48	10.2044	3	10.2044	55	10.2044	1	10.2044	31	10.2044	2	10.2044	65	10.2044	2	10.2044	0	10.2044	2	10.2044	98	10.2044	75	10.2044	75	10.2044	84	10.2044	61	10.2044	22	10.2044	82	10.2044	66	10.2044
	10.2274	75	10.2274	0	10.2274	40	10.2274	2	10.2274	35	10.2274	0	10.2274	19	10.2274	1	10.2274	54	10.2274	2	10.2274	37	10.2274	1	10.2274	53	10.2274	2	10.2274	0	10.2274	3	10.2274	77	10.2274	81	10.2274	79	10.2274	88	10.2274	52	10.2274	21	10.2274	73	10.2274	69	10.2274
	10.2504	72	10.2504	0	10.2504	44	10.2504	4	10.2504	33	10.2504	0	10.2504	34	10.2504	1	10.2504	60	10.2504	0	10.2504	28	10.2504	1	10.2504	62	10.2504	2	10.2504	0	10.2504	3	10.2504	70	10.2504	91	10.2504	61	10.2504	68	10.2504	47	10.2504	21	10.2504	51	10.2504	52	10.2504
	10.2735	82	10.2735	0	10.2735	51	10.2735	0	10.2735	30	10.2735	1	10.2735	43	10.2735	1	10.2735	61	10.2735	3	10.2735	25	10.2735	0	10.2735	75	10.2735	2	10.2735	0	10.2735	2	10.2735	77	10.2735	103	10.2735	59	10.2735	69	10.2735	55	10.2735	18	10.2735	54	10.2735	52	10.2735
	10.2966	61	10.2966	0	10.2966	40	10.2966	2	10.2966	32	10.2966	0	10.2966	56	10.2966	1	10.2966	56	10.2966	3	10.2966	25	10.2966	3	10.2966	59	10.2966	2	10.2966	0	10.2966	1	10.2966	88	10.2966	91	10.2966	76	10.2966	90	10.2966	50	10.2966	21	10.2966	77	10.2966	53	10.2966
[truncated: 3,234 more rows]
[truncated: 23 more columns]

## Sheet: Figure 4B,C,D
Figure 4B
[truncated: 4,560 more rows]
[truncated: 26 more columns]

## Sheet: Figure 5A,B
Figure 5A
[truncated: 4,274 more rows]
[truncated: 23 more columns]

## Sheet: Figure 6B,C,D
Figure 6B
[truncated: 4,561 more rows]
[truncated: 39 more columns]

## Sheet: Figure 7
Figure 7
		Post-prime	Post-boost 1	Post-boost 2	Post-boost 3	mouse sex
	WT mouse 25	0.630104	1.04209	1.02926	0.938862	F
[truncated: 10 more rows]

## Sheet: Supplementary Figure 1A,B
Supplementary Figure A
[truncated: 30,139 more rows]

[truncated: 10 more sheets: Supplementary Figure 2, Supplementary Figure 4D, Supplementary Figure 5C, Supplementary Figure 6A,B,C,D, Supplementary Figure 9A,B, Supplementary Figure 10B, Supplementary Figure 11A,B, Supplementary Figure 13A,B, Supplementary Figure 14B, Supplementary Figure 15A,B]
